# Supplementary material for: Rearrangement of mitochondrial pyruvate dehydrogenase subunit dihydrolipoamide dehydrogenase protein–protein interactions by the MDM2 ligand nutlin‐3
Source: Proteomics. 2016 Sep 5;16(17):2327–44. doi: 10.1002/pmic.201500501 (PMC5026170; doi:10.1002/pmic.201500501)
Supplement: Supplementary file 2 — Suppl. Table S1 [file PMIC-16-2327-s002.xlsx]

## Sheet: Sheet1
Row	Index	Peak Name	Group	Use	t-value	p-value	Mean 1	Mean 2	Median 1	Median 2	Sigma 1	Sigma 2	Delta	Fold Change	Log (Fold Change)	"-log p value"
1	1	sp|Q15149-7|PLEC_HUMAN	Isoform 7 of Plectin OS=Homo sapiens GN=PLEC	TRUE	-0.359558	0.73736	3.30896e+06	3.371e+06	3.29932e+06	3.2332e+06	83025.8	287108	-62043.1	0.981595	-0.00806764	0.13232
2	2	sp|P49327|FAS_HUMAN	Fatty acid synthase OS=Homo sapiens GN=FASN PE=1 SV=3	TRUE	2.11823	0.10154	4.94694e+06	4.52957e+06	4.95495e+06	4.63683e+06	89534.6	329329	417375	1.09214	0.0382802	0.993363
3	3	sp|Q00610|CLH1_HUMAN	Clathrin heavy chain 1 OS=Homo sapiens GN=CLTC PE=1 SV=5	TRUE	1.39832	0.23457	6.03382e+06	4.95545e+06	6.1376e+06	5.31007e+06	216875	1.31801e+06	1.07837e+06	1.21761	0.0855093	0.629728
4	4	sp|P08238|HS90B_HUMAN	Heat shock protein HSP 90-beta OS=Homo sapiens GN=HSP90AB1 PE=1 SV=4	TRUE	-1.61402	0.18182	7.22795e+07	7.92228e+07	7.47979e+07	7.61837e+07	4.46166e+06	5.96766e+06	-6.94335e+06	0.912357	-0.0398354	0.740358
5	5	sp|P35579|MYH9_HUMAN	Myosin-9 OS=Homo sapiens GN=MYH9 PE=1 SV=4	TRUE	-0.946095	0.39767	5.80074e+06	5.91671e+06	5.71409e+06	5.91736e+06	204976	55318.5	-115970	0.9804	-0.00859684	0.400477
6	6	sp|P78527|PRKDC_HUMAN	DNA-dependent protein kinase catalytic subunit OS=Homo sapiens GN=PRKDC PE=1 SV=3	TRUE	0.994088	0.37645	1.57835e+06	1.41674e+06	1.56728e+06	1.52683e+06	54591.1	276249	161616	1.11408	0.0469148	0.424293
7	7	sp|P21333|FLNA_HUMAN	Filamin-A OS=Homo sapiens GN=FLNA PE=1 SV=4	TRUE	0.189125	0.8592	2.86548e+06	2.83488e+06	2.9704e+06	2.9098e+06	214339	180542	30600.2	1.01079	0.00466274	0.0659057
8	8	sp|P13639|EF2_HUMAN	Elongation factor 2 OS=Homo sapiens GN=EEF2 PE=1 SV=4	TRUE	2.74817	0.05147	3.44836e+07	3.34922e+07	3.46256e+07	3.3446e+07	606486	150242	991373	1.0296	0.0126686	1.28845
9	9	sp|O43707|ACTN4_HUMAN	Alpha-actinin-4 OS=Homo sapiens GN=ACTN4 PE=1 SV=2	TRUE	-0.558194	0.60648	3.36777e+06	3.46275e+06	3.45779e+06	3.41675e+06	238354	173345	-94981.1	0.972571	-0.0120788	0.217184
10	10	sp|P60709|ACTB_HUMAN	Actin, cytoplasmic 1 OS=Homo sapiens GN=ACTB PE=1 SV=1	TRUE	2.93917	0.04242	4.58362e+07	4.47464e+07	4.57629e+07	4.44874e+07	177545	617149	1.08974e+06	1.02435	0.0104499	1.37243
11	11	sp|Q02952|AKA12_HUMAN	A-kinase anchor protein 12 OS=Homo sapiens GN=AKAP12 PE=1 SV=4	TRUE	1.59364	0.18624	2.65828e+06	2.36065e+06	2.61321e+06	2.49587e+06	95249.9	309132	297625	1.12608	0.0515682	0.729927
12	12	sp|P14618|KPYM_HUMAN	Pyruvate kinase PKM OS=Homo sapiens GN=PKM PE=1 SV=4	TRUE	0.578004	0.59424	9.25789e+06	8.6781e+06	8.76739e+06	9.41957e+06	891203	1.4914e+06	579785	1.06681	0.0280871	0.226038
13	13	sp|P68363|TBA1B_HUMAN	Tubulin alpha-1B chain OS=Homo sapiens GN=TUBA1B PE=1 SV=1	TRUE	3.54078	0.024	1.11686e+07	1.01129e+07	1.10371e+07	1.00845e+07	503050	116888	1.05577e+06	1.1044	0.0431257	1.61979
14	14	sp|P68104|EF1A1_HUMAN	Elongation factor 1-alpha 1 OS=Homo sapiens GN=EEF1A1 PE=1 SV=1	TRUE	2.21335	0.09129	2.87242e+07	2.48262e+07	2.81534e+07	2.60513e+07	1.30747e+06	2.75596e+06	3.898e+06	1.15701	0.0633377	1.03958
15	15	sp|P07437|TBB5_HUMAN	Tubulin beta chain OS=Homo sapiens GN=TUBB PE=1 SV=2	TRUE	1.907	0.12919	1.53667e+07	1.33479e+07	1.50494e+07	1.36015e+07	1.00372e+06	1.53446e+06	2.01878e+06	1.15124	0.0611673	0.888771
16	16	sp|P11142|HSP7C_HUMAN	Heat shock cognate 71 kDa protein OS=Homo sapiens GN=HSPA8 PE=1 SV=1	TRUE	-1.05306	0.35172	4.0417e+07	4.33564e+07	4.28042e+07	4.30963e+07	4.16271e+06	2.45887e+06	-2.93941e+06	0.932204	-0.0304892	0.453803
17	17	sp|P14625|ENPL_HUMAN	Endoplasmin OS=Homo sapiens GN=HSP90B1 PE=1 SV=1	TRUE	-2.887	0.0447	1.18861e+07	1.31834e+07	1.22955e+07	1.31597e+07	754760	190085	-1.29733e+06	0.901594	-0.044989	1.34969
18	18	sp|Q08211|DHX9_HUMAN	ATP-dependent RNA helicase A OS=Homo sapiens GN=DHX9 PE=1 SV=4	TRUE	0.057321	0.95704	3.72568e+06	3.70288e+06	3.88195e+06	3.75021e+06	631953	274215	22798.1	1.00616	0.00266569	0.0190699
19	19	sp|Q14974|IMB1_HUMAN	Importin subunit beta-1 OS=Homo sapiens GN=KPNB1 PE=1 SV=2	TRUE	1.29538	0.26489	5.2405e+06	4.7965e+06	5.16622e+06	4.98735e+06	238027	543863	444000	1.09257	0.0384482	0.576934
20	20	sp|P05787-2|K2C8_HUMAN	Isoform 2 of Keratin, type II cytoskeletal 8 OS=Homo sapiens GN=KRT8	TRUE	-2.31697	0.08141	8.49938e+07	9.73606e+07	8.74951e+07	9.47105e+07	4.93873e+06	7.81507e+06	-1.23668e+07	0.872979	-0.058996	1.08932
21	21	sp|P22314|UBA1_HUMAN	Ubiquitin-like modifier-activating enzyme 1 OS=Homo sapiens GN=UBA1 PE=1 SV=3	TRUE	-3.55881	0.02361	4.38493e+06	5.07651e+06	4.32285e+06	4.90742e+06	164661	293564	-691586	0.863767	-0.0636032	1.6269
22	22	sp|Q09666|AHNK_HUMAN	Neuroblast differentiation-associated protein AHNAK OS=Homo sapiens GN=AHNAK PE=1 SV=2	TRUE	-0.657503	0.54677	2.47281e+06	2.6272e+06	2.61605e+06	2.62724e+06	322900	247298	-154394	0.941232	-0.0263031	0.262195
1503	1503	sp|Q6PL18|ATAD2_HUMAN	ATPase family AAA domain-containing protein 2 OS=Homo sapiens GN=ATAD2 PE=1 SV=1	TRUE	7.92624	0.00137	12556.7	1843.56	11637.9	1518.35	2223.43	732.698	10713.1	6.81113	0.833219	2.86328
24	24	sp|P55072|TERA_HUMAN	Transitional endoplasmic reticulum ATPase OS=Homo sapiens GN=VCP PE=1 SV=4	TRUE	-1.64923	0.17444	3.86342e+06	4.05588e+06	3.88743e+06	4.13856e+06	128012	156433	-192469	0.952546	-0.0211142	0.758354
25	25	sp|Q14204|DYHC1_HUMAN	Cytoplasmic dynein 1 heavy chain 1 OS=Homo sapiens GN=DYNC1H1 PE=1 SV=5	TRUE	-6.56926	0.00278	1.03948e+06	1.21133e+06	1.0441e+06	1.2367e+06	9457.3	44312	-171850	0.858131	-0.0664466	2.55596
26	26	sp|O75643|U520_HUMAN	U5 small nuclear ribonucleoprotein 200 kDa helicase OS=Homo sapiens GN=SNRNP200 PE=1 SV=2	TRUE	0.434723	0.68619	1.46328e+06	1.42407e+06	1.43838e+06	1.43136e+06	152704	33004.4	39211.7	1.02753	0.0117966	0.163556
27	27	sp|P12956|XRCC6_HUMAN	X-ray repair cross-complementing protein 6 OS=Homo sapiens GN=XRCC6 PE=1 SV=2	TRUE	0.828669	0.45387	7.98736e+06	7.47048e+06	7.54683e+06	7.83568e+06	823395	699433	516881	1.06919	0.0290548	0.343069
28	28	sp|P50990|TCPQ_HUMAN	T-complex protein 1 subunit theta OS=Homo sapiens GN=CCT8 PE=1 SV=4	TRUE	-2.0585	0.10864	1.05784e+07	1.20066e+07	1.09533e+07	1.16013e+07	702502	974986	-1.4282e+06	0.881049	-0.0550001	0.96401
29	29	sp|P13010|XRCC5_HUMAN	X-ray repair cross-complementing protein 5 OS=Homo sapiens GN=XRCC5 PE=1 SV=3	TRUE	1.17949	0.30356	1.10228e+07	1.04168e+07	1.06339e+07	1.0637e+07	728403	511158	605975	1.05817	0.0245567	0.517755
30	30	sp|P55060|XPO2_HUMAN	Exportin-2 OS=Homo sapiens GN=CSE1L PE=1 SV=3	TRUE	-1.02992	0.36125	1.51829e+06	1.58536e+06	1.50873e+06	1.56668e+06	61578	94500.6	-67069.3	0.957695	-0.0187729	0.442192
31	31	sp|P48643|TCPE_HUMAN	T-complex protein 1 subunit epsilon OS=Homo sapiens GN=CCT5 PE=1 SV=1	TRUE	-1.348	0.24894	6.47178e+06	6.86914e+06	6.70325e+06	6.83229e+06	478732	177462	-397357	0.942153	-0.0258784	0.603905
32	32	sp|P00338|LDHA_HUMAN	L-lactate dehydrogenase A chain OS=Homo sapiens GN=LDHA PE=1 SV=2	TRUE	-1.64696	0.17491	1.87905e+07	2.00768e+07	1.93038e+07	2.01691e+07	1.00631e+06	904173	-1.28638e+06	0.935927	-0.028758	0.757185
33	33	sp|P78371|TCPB_HUMAN	T-complex protein 1 subunit beta OS=Homo sapiens GN=CCT2 PE=1 SV=4	TRUE	-1.62469	0.17955	1.17301e+07	1.26067e+07	1.19175e+07	1.21595e+07	330561	874067	-876564	0.930468	-0.0312984	0.745815
34	34	sp|O00410|IPO5_HUMAN	Importin-5 OS=Homo sapiens GN=IPO5 PE=1 SV=4	TRUE	1.22389	0.28815	2.23644e+06	1.84342e+06	2.12223e+06	2.02506e+06	310725	461311	393017	1.2132	0.0839323	0.540381
35	35	sp|P46940|IQGA1_HUMAN	Ras GTPase-activating-like protein IQGAP1 OS=Homo sapiens GN=IQGAP1 PE=1 SV=1	TRUE	-1.58891	0.18728	1.76762e+06	1.96435e+06	1.87364e+06	1.90909e+06	190887	97744.9	-196734	0.899848	-0.0458309	0.727509
36	36	sp|P17987|TCPA_HUMAN	T-complex protein 1 subunit alpha OS=Homo sapiens GN=TCP1 PE=1 SV=1	TRUE	-1.98491	0.11814	6.6362e+06	7.52846e+06	7.0021e+06	7.49958e+06	663930	406704	-892263	0.881481	-0.0547869	0.927603
37	37	sp|P34932|HSP74_HUMAN	Heat shock 70 kDa protein 4 OS=Homo sapiens GN=HSPA4 PE=1 SV=4	TRUE	0.593819	0.58459	4.1876e+06	4.10109e+06	4.09806e+06	4.1862e+06	188011	168312	86513.7	1.0211	0.00906627	0.233149
38	38	sp|P60842|IF4A1_HUMAN	Eukaryotic initiation factor 4A-I OS=Homo sapiens GN=EIF4A1 PE=1 SV=1	TRUE	-0.0294467	0.97792	1.05324e+07	1.05483e+07	1.08729e+07	1.03209e+07	693842	623573	-15859.9	0.998496	-0.000653475	0.00969667
39	39	sp|P08727|K1C19_HUMAN	Keratin, type I cytoskeletal 19 OS=Homo sapiens GN=KRT19 PE=1 SV=4	TRUE	-3.84537	0.01838	1.97906e+07	2.34552e+07	2.0339e+07	2.39086e+07	1.04157e+06	1.28048e+06	-3.66454e+06	0.843764	-0.073779	1.73565
40	40	sp|P11021|GRP78_HUMAN	78 kDa glucose-regulated protein OS=Homo sapiens GN=HSPA5 PE=1 SV=2	TRUE	-2.5397	0.064	8.32221e+06	9.51885e+06	8.4832e+06	9.484e+06	613421	538267	-1.19664e+06	0.874287	-0.058346	1.19382
41	41	sp|P07900|HS90A_HUMAN	Heat shock protein HSP 90-alpha OS=Homo sapiens GN=HSP90AA1 PE=1 SV=5	TRUE	1.87393	0.13422	2.42487e+07	2.01811e+07	2.42656e+07	2.1262e+07	279464	3.74916e+06	4.06752e+06	1.20155	0.079742	0.872183
42	42	sp|P40227|TCPZ_HUMAN	T-complex protein 1 subunit zeta OS=Homo sapiens GN=CCT6A PE=1 SV=3	TRUE	2.77961	0.04984	6.9957e+06	6.32029e+06	7.11256e+06	6.21493e+06	349397	234631	675414	1.10686	0.0440944	1.30242
43	43	sp|Q12906|ILF3_HUMAN	Interleukin enhancer-binding factor 3 OS=Homo sapiens GN=ILF3 PE=1 SV=3	TRUE	-1.17845	0.30394	3.63717e+06	3.85221e+06	3.79097e+06	3.83196e+06	296418	109662	-215035	0.944179	-0.0249458	0.517212
44	44	tr|B7Z9L0|B7Z9L0_HUMAN	T-complex protein 1 subunit delta OS=Homo sapiens GN=CCT4 PE=2 SV=1	TRUE	-0.775081	0.48156	1.03674e+07	1.05625e+07	1.02803e+07	1.04039e+07	338306	275020	-195102	0.981529	-0.00809697	0.31735
45	45	sp|P06576|ATPB_HUMAN	ATP synthase subunit beta, mitochondrial OS=Homo sapiens GN=ATP5B PE=1 SV=3	TRUE	6.27578	0.00329	5.9326e+06	4.37131e+06	6.09818e+06	4.39429e+06	428266	47546.7	1.56128e+06	1.35717	0.132633	2.4828
46	46	sp|Q13200|PSMD2_HUMAN	26S proteasome non-ATPase regulatory subunit 2 OS=Homo sapiens GN=PSMD2 PE=1 SV=3	TRUE	0.504846	0.64021	3.15565e+06	3.12871e+06	3.12848e+06	3.16995e+06	54107.1	74944.6	26942.4	1.00861	0.00372384	0.193678
47	47	sp|P05783|K1C18_HUMAN	Keratin, type I cytoskeletal 18 OS=Homo sapiens GN=KRT18 PE=1 SV=2	TRUE	-2.14206	0.09886	2.88547e+07	3.12335e+07	2.87526e+07	3.07717e+07	475856	1.86368e+06	-2.37879e+06	0.923838	-0.034404	1.00498
48	48	sp|P49368|TCPG_HUMAN	T-complex protein 1 subunit gamma OS=Homo sapiens GN=CCT3 PE=1 SV=4	TRUE	-1.58712	0.18768	1.26363e+07	1.39967e+07	1.30943e+07	1.35335e+07	1.19739e+06	877632	-1.36036e+06	0.902808	-0.0444045	0.726582
49	49	sp|P52272|HNRPM_HUMAN	Heterogeneous nuclear ribonucleoprotein M OS=Homo sapiens GN=HNRNPM PE=1 SV=3	TRUE	-2.88761	0.04467	4.65049e+06	5.19404e+06	4.73231e+06	5.27698e+06	201731	256129	-543550	0.895351	-0.0480065	1.34998
50	50	sp|P06733|ENOA_HUMAN	Alpha-enolase OS=Homo sapiens GN=ENO1 PE=1 SV=2	TRUE	-2.30539	0.08245	4.252e+07	4.47124e+07	4.26698e+07	4.48544e+07	299269	1.61975e+06	-2.19241e+06	0.950966	-0.0218348	1.08381
51	51	sp|Q01813|K6PP_HUMAN	6-phosphofructokinase type C OS=Homo sapiens GN=PFKP PE=1 SV=2	TRUE	-1.49659	0.20884	3.47478e+06	3.55289e+06	3.45952e+06	3.52063e+06	64025.5	63818.9	-78110.5	0.978015	-0.00965451	0.680186
52	52	tr|B4DTG2|B4DTG2_HUMAN	Elongation factor 1-gamma OS=Homo sapiens GN=EEF1G PE=2 SV=1	TRUE	1.18795	0.30057	1.39975e+07	1.32082e+07	1.40127e+07	1.38033e+07	364801	1.09153e+06	789344	1.05976	0.0252082	0.522054
53	53	sp|P53396|ACLY_HUMAN	ATP-citrate synthase OS=Homo sapiens GN=ACLY PE=1 SV=3	TRUE	-0.354542	0.74083	2.33736e+06	2.38204e+06	2.23455e+06	2.35669e+06	205064	74838.6	-44683.6	0.981241	-0.00822411	0.130281
54	54	sp|P15311|EZRI_HUMAN	Ezrin OS=Homo sapiens GN=EZR PE=1 SV=4	TRUE	2.10517	0.10305	1.47732e+07	1.36028e+07	1.45157e+07	1.38049e+07	793798	545155	1.17041e+06	1.08604	0.0358466	0.986952
55	55	sp|P52292|IMA1_HUMAN	Importin subunit alpha-1 OS=Homo sapiens GN=KPNA2 PE=1 SV=1	TRUE	4.00908	0.01601	5.30843e+06	4.13024e+06	5.16589e+06	4.30901e+06	378980	339811	1.17819e+06	1.28526	0.108991	1.79561
56	56	sp|O60506|HNRPQ_HUMAN	Heterogeneous nuclear ribonucleoprotein Q OS=Homo sapiens GN=SYNCRIP PE=1 SV=2	TRUE	0.958662	0.39202	5.03285e+06	4.85703e+06	5.0802e+06	4.94632e+06	247062	199673	175821	1.0362	0.0154432	0.406692
57	57	sp|P07237|PDIA1_HUMAN	Protein disulfide-isomerase OS=Homo sapiens GN=P4HB PE=1 SV=3	TRUE	-2.75378	0.05118	7.27751e+06	7.52629e+06	7.32558e+06	7.59236e+06	92146	126466	-248780	0.966945	-0.0145981	1.2909
58	58	sp|P63244|GBLP_HUMAN	Guanine nucleotide-binding protein subunit beta-2-like 1 OS=Homo sapiens GN=GNB2L1 PE=1 SV=3	TRUE	-0.108801	0.9186	1.10211e+07	1.10943e+07	1.15577e+07	1.07722e+07	935865	694651	-73212.4	0.993401	-0.00287544	0.0368736
59	59	sp|O75369|FLNB_HUMAN	Filamin-B OS=Homo sapiens GN=FLNB PE=1 SV=2	TRUE	0.725994	0.50804	1.15533e+06	1.039e+06	1.2635e+06	987230	198374	194103	116332	1.11196	0.0460911	0.294102
60	60	sp|Q9Y490|TLN1_HUMAN	Talin-1 OS=Homo sapiens GN=TLN1 PE=1 SV=3	TRUE	-0.994024	0.37647	597675	1.10522e+06	544828	623233	125988	875353	-507541	0.540776	-0.266982	0.42427
61	61	sp|P04406|G3P_HUMAN	Glyceraldehyde-3-phosphate dehydrogenase OS=Homo sapiens GN=GAPDH PE=1 SV=3	TRUE	0.422996	0.69405	6.53044e+07	6.381e+07	6.443e+07	6.54771e+07	1.63779e+06	5.89575e+06	1.49436e+06	1.02342	0.0100535	0.158609
62	62	tr|J3KTA4|J3KTA4_HUMAN	Probable ATP-dependent RNA helicase DDX5 OS=Homo sapiens GN=DDX5 PE=2 SV=1	TRUE	5.57418	0.00508	6.87255e+06	6.13517e+06	6.83089e+06	6.07547e+06	173400	149769	737385	1.12019	0.0492916	2.29414
63	63	sp|Q14152|EIF3A_HUMAN	Eukaryotic translation initiation factor 3 subunit A OS=Homo sapiens GN=EIF3A PE=1 SV=1	TRUE	2.69003	0.05466	3.69572e+06	3.22316e+06	3.68501e+06	3.33394e+06	20206	303600	472560	1.14661	0.0594172	1.26233
64	64	sp|P07814|SYEP_HUMAN	Bifunctional glutamate/proline--tRNA ligase OS=Homo sapiens GN=EPRS PE=1 SV=5	TRUE	2.35632	0.07798	1.62181e+06	1.40206e+06	1.66361e+06	1.35764e+06	138674	82830.4	219746	1.15673	0.0632324	1.10802
65	65	sp|O14980|XPO1_HUMAN	Exportin-1 OS=Homo sapiens GN=XPO1 PE=1 SV=1	TRUE	2.20282	0.09236	1.91908e+06	1.69597e+06	1.90071e+06	1.72892e+06	90453.7	150311	223110	1.13155	0.0536748	1.03452
66	66	sp|P08107|HSP71_HUMAN	Heat shock 70 kDa protein 1A/1B OS=Homo sapiens GN=HSPA1A PE=1 SV=5	TRUE	-7.32338	0.00185	9.81294e+06	1.07892e+07	9.80808e+06	1.07706e+07	60659.1	222784	-976257	0.909515	-0.04119	2.73283
67	67	sp|P00558|PGK1_HUMAN	Phosphoglycerate kinase 1 OS=Homo sapiens GN=PGK1 PE=1 SV=3	TRUE	-4.31039	0.01254	1.28503e+07	1.48733e+07	1.31473e+07	1.49209e+07	780962	225512	-2.02291e+06	0.86399	-0.0634913	1.9017
68	68	sp|P04075|ALDOA_HUMAN	Fructose-bisphosphate aldolase A OS=Homo sapiens GN=ALDOA PE=1 SV=2	TRUE	-2.91078	0.04364	2.09727e+07	2.36568e+07	2.1267e+07	2.2817e+07	632256	1.46669e+06	-2.68409e+06	0.88654	-0.0523015	1.36012
69	69	sp|P33991|MCM4_HUMAN	DNA replication licensing factor MCM4 OS=Homo sapiens GN=MCM4 PE=1 SV=5	TRUE	1.15798	0.3113	2.563e+06	2.45662e+06	2.49765e+06	2.4563e+06	158974	6782.66	106380	1.0433	0.0184106	0.506821
70	70	sp|P07195|LDHB_HUMAN	L-lactate dehydrogenase B chain OS=Homo sapiens GN=LDHB PE=1 SV=2	TRUE	-1.78923	0.14808	1.37266e+07	1.44679e+07	1.34646e+07	1.44205e+07	515823	498772	-741216	0.948768	-0.0228399	0.829504
71	71	sp|Q99832|TCPH_HUMAN	T-complex protein 1 subunit eta OS=Homo sapiens GN=CCT7 PE=1 SV=2	TRUE	-0.743005	0.49875	4.67076e+06	4.74324e+06	4.65891e+06	4.76579e+06	141873	91783.1	-72485.4	0.984718	-0.00668804	0.302117
72	72	sp|P27797|CALR_HUMAN	Calreticulin OS=Homo sapiens GN=CALR PE=1 SV=1	TRUE	0.597989	0.58206	3.99824e+06	3.91896e+06	4.04997e+06	3.85661e+06	144631	178336	79273.5	1.02023	0.00869732	0.235032
73	73	sp|P02545|LMNA_HUMAN	Prelamin-A/C OS=Homo sapiens GN=LMNA PE=1 SV=1	TRUE	-3.12394	0.03539	1.04984e+06	1.33691e+06	1.0744e+06	1.33667e+06	59668.7	147554	-287066	0.785276	-0.104978	1.45112
74	74	sp|Q9NR30|DDX21_HUMAN	Nucleolar RNA helicase 2 OS=Homo sapiens GN=DDX21 PE=1 SV=5	TRUE	0.46927	0.66331	3.8061e+06	3.76608e+06	3.80819e+06	3.68681e+06	35668	143371	40027.9	1.01063	0.00459156	0.178283
75	75	sp|P04083|ANXA1_HUMAN	Annexin A1 OS=Homo sapiens GN=ANXA1 PE=1 SV=2	TRUE	-0.332445	0.75625	1.0364e+07	1.06196e+07	1.00924e+07	1.1145e+07	774548	1.08327e+06	-255601	0.975931	-0.0105808	0.121335
76	76	tr|E7EUU4|E7EUU4_HUMAN	Eukaryotic translation initiation factor 4 gamma 1 OS=Homo sapiens GN=EIF4G1 PE=2 SV=1	TRUE	1.22824	0.28669	3.02034e+06	2.77908e+06	2.87585e+06	2.80859e+06	301076	158455	241263	1.08681	0.0361553	0.542587
77	77	sp|P09874|PARP1_HUMAN	Poly [ADP-ribose] polymerase 1 OS=Homo sapiens GN=PARP1 PE=1 SV=4	TRUE	-0.396026	0.7123	2.48456e+06	2.53829e+06	2.59596e+06	2.50764e+06	214946	94894.2	-53722.9	0.978835	-0.00929051	0.147337
78	78	sp|P11940|PABP1_HUMAN	Polyadenylate-binding protein 1 OS=Homo sapiens GN=PABPC1 PE=1 SV=2	TRUE	6.41077	0.00304	4.68365e+06	3.8704e+06	4.70172e+06	3.81614e+06	95063.4	198093	813251	1.21012	0.0828286	2.51713
79	79	sp|Q14697-2|GANAB_HUMAN	Isoform 2 of Neutral alpha-glucosidase AB OS=Homo sapiens GN=GANAB	TRUE	0.512984	0.63499	2.22839e+06	2.16473e+06	2.1943e+06	2.2338e+06	66721.7	204315	63657.2	1.02941	0.0125869	0.197233
80	80	sp|P26640|SYVC_HUMAN	Valine--tRNA ligase OS=Homo sapiens GN=VARS PE=1 SV=4	TRUE	-3.02712	0.03889	1.97646e+06	2.11814e+06	1.96973e+06	2.09541e+06	54537.3	59984	-141687	0.933108	-0.0300682	1.41016
81	81	sp|P26599|PTBP1_HUMAN	Polypyrimidine tract-binding protein 1 OS=Homo sapiens GN=PTBP1 PE=1 SV=1	TRUE	1.70202	0.16397	5.46903e+06	4.99705e+06	5.42995e+06	5.17038e+06	109632	467625	471977	1.09445	0.0391963	0.785236
82	82	sp|P19338|NUCL_HUMAN	Nucleolin OS=Homo sapiens GN=NCL PE=1 SV=3	TRUE	-1.31925	0.25753	1.89204e+07	1.9813e+07	1.91347e+07	1.92243e+07	376357	1.10993e+06	-892679	0.954945	-0.0200217	0.589172
83	83	sp|P07355|ANXA2_HUMAN	Annexin A2 OS=Homo sapiens GN=ANXA2 PE=1 SV=2	TRUE	2.01042	0.11474	2.07056e+07	1.9141e+07	2.07931e+07	1.98814e+07	197996	1.33336e+06	1.56462e+06	1.08174	0.0341235	0.940285
84	84	sp|P12268|IMDH2_HUMAN	Inosine-5'-monophosphate dehydrogenase 2 OS=Homo sapiens GN=IMPDH2 PE=1 SV=2	TRUE	-1.79543	0.14702	3.50636e+06	4.17604e+06	3.86799e+06	4.16309e+06	643308	59367.8	-669681	0.839637	-0.0759083	0.832624
85	85	sp|O75533|SF3B1_HUMAN	Splicing factor 3B subunit 1 OS=Homo sapiens GN=SF3B1 PE=1 SV=3	TRUE	2.31393	0.08168	2.1009e+06	1.84563e+06	2.04689e+06	1.84605e+06	118319	150034	255267	1.13831	0.05626	1.08788
86	86	sp|P49736|MCM2_HUMAN	DNA replication licensing factor MCM2 OS=Homo sapiens GN=MCM2 PE=1 SV=4	TRUE	0.280464	0.79303	2.79264e+06	2.75158e+06	2.81374e+06	2.79809e+06	152214	202776	41056.3	1.01492	0.00643223	0.10071
87	87	sp|P14866|HNRPL_HUMAN	Heterogeneous nuclear ribonucleoprotein L OS=Homo sapiens GN=HNRNPL PE=1 SV=2	TRUE	0.796734	0.47022	3.50278e+06	3.39519e+06	3.48316e+06	3.30367e+06	44191	229681	107590	1.03169	0.0135487	0.327699
88	88	sp|P12277|KCRB_HUMAN	Creatine kinase B-type OS=Homo sapiens GN=CKB PE=1 SV=1	TRUE	0.046179	0.96538	8.16343e+06	8.13359e+06	7.6625e+06	8.3719e+06	937141	612137	29843.5	1.00367	0.00159058	0.0153017
89	89	sp|Q9Y5B9|SP16H_HUMAN	FACT complex subunit SPT16 OS=Homo sapiens GN=SUPT16H PE=1 SV=1	TRUE	-3.84331	0.01841	2.1791e+06	2.397e+06	2.18866e+06	2.37676e+06	27777.1	94189.8	-217900	0.909095	-0.0413909	1.73495
90	90	sp|P25705|ATPA_HUMAN	ATP synthase subunit alpha, mitochondrial OS=Homo sapiens GN=ATP5A1 PE=1 SV=1	TRUE	3.95868	0.0167	4.65291e+06	3.57073e+06	4.81071e+06	3.54558e+06	465504	86581.7	1.08218e+06	1.30307	0.114967	1.77728
91	91	sp|P35232|PHB_HUMAN	Prohibitin OS=Homo sapiens GN=PHB PE=1 SV=1	TRUE	-1.55353	0.19526	9.71774e+06	1.04152e+07	9.83747e+06	1.02795e+07	369404	684210	-697417	0.933038	-0.0301006	0.709387
92	92	sp|P30101|PDIA3_HUMAN	Protein disulfide-isomerase A3 OS=Homo sapiens GN=PDIA3 PE=1 SV=4	TRUE	-2.2431	0.08832	5.30354e+06	5.62258e+06	5.25961e+06	5.5858e+06	192794	153364	-319042	0.943257	-0.0253699	1.05394
93	93	sp|P33993|MCM7_HUMAN	DNA replication licensing factor MCM7 OS=Homo sapiens GN=MCM7 PE=1 SV=4	TRUE	-0.986902	0.37956	2.20663e+06	2.27176e+06	2.24372e+06	2.26879e+06	80067.1	81575.5	-65128.8	0.971331	-0.0126327	0.42072
94	94	sp|Q12905|ILF2_HUMAN	Interleukin enhancer-binding factor 2 OS=Homo sapiens GN=ILF2 PE=1 SV=2	TRUE	-2.28425	0.08439	3.80334e+06	4.16768e+06	3.80115e+06	4.06738e+06	153170	229913	-364339	0.91258	-0.0397292	1.07371
95	95	sp|Q9Y678|COPG1_HUMAN	Coatomer subunit gamma-1 OS=Homo sapiens GN=COPG1 PE=1 SV=1	TRUE	0.85513	0.44067	1.24822e+06	1.18187e+06	1.28213e+06	1.19763e+06	59169.4	120659	66347.7	1.05614	0.0237206	0.355887
96	96	tr|F8W6I7|F8W6I7_HUMAN	Heterogeneous nuclear ribonucleoprotein A1 OS=Homo sapiens GN=HNRNPA1 PE=2 SV=2	TRUE	2.67953	0.05526	2.57515e+07	2.3324e+07	2.49246e+07	2.33186e+07	1.52412e+06	373151	2.42749e+06	1.10408	0.0429994	1.25759
97	97	sp|Q00839|HNRPU_HUMAN	Heterogeneous nuclear ribonucleoprotein U OS=Homo sapiens GN=HNRNPU PE=1 SV=6	TRUE	0.191737	0.85729	4.93274e+06	4.90158e+06	4.95954e+06	4.88719e+06	122007	253656	31158.8	1.00636	0.00275202	0.0668722
98	98	sp|P05388|RLA0_HUMAN	60S acidic ribosomal protein P0 OS=Homo sapiens GN=RPLP0 PE=1 SV=1	TRUE	0.0831016	0.93776	1.08412e+07	1.08191e+07	1.06761e+07	1.08272e+07	399956	227977	22087.9	1.00204	0.000885736	0.0279083
99	99	sp|Q9UQ35|SRRM2_HUMAN	Serine/arginine repetitive matrix protein 2 OS=Homo sapiens GN=SRRM2 PE=1 SV=2	TRUE	-1.40229	0.23347	1.54657e+06	1.64883e+06	1.53865e+06	1.65651e+06	28056.5	123150	-102259	0.937981	-0.027806	0.631769
100	100	tr|B4DYH1|B4DYH1_HUMAN	Heat shock 105kDa/110kDa protein 1, isoform CRA_b OS=Homo sapiens GN=HSPH1 PE=2 SV=1	TRUE	1.97298	0.11976	2.82763e+06	2.54098e+06	2.80234e+06	2.51667e+06	136123	211660	286659	1.11281	0.0464227	0.921688
101	101	sp|Q9UQ80|PA2G4_HUMAN	Proliferation-associated protein 2G4 OS=Homo sapiens GN=PA2G4 PE=1 SV=3	TRUE	-1.89754	0.13061	4.41787e+06	4.90938e+06	4.50723e+06	4.72176e+06	263139	363371	-491509	0.899884	-0.0458136	0.884024
102	102	sp|P13667|PDIA4_HUMAN	Protein disulfide-isomerase A4 OS=Homo sapiens GN=PDIA4 PE=1 SV=2	TRUE	-4.14023	0.01437	1.86255e+06	2.13575e+06	1.86026e+06	2.18945e+06	7602.45	114037	-273194	0.872085	-0.0594413	1.84254
103	103	sp|P49411|EFTU_HUMAN	Elongation factor Tu, mitochondrial OS=Homo sapiens GN=TUFM PE=1 SV=2	TRUE	9.64184	0.00065	2.55708e+06	1.80553e+06	2.56511e+06	1.81393e+06	49196.4	125724	751544	1.41625	0.151138	3.18709
104	104	tr|E7EU23|E7EU23_HUMAN	Rab GDP dissociation inhibitor beta OS=Homo sapiens GN=GDI2 PE=2 SV=1	TRUE	1.24373	0.28151	3.0137e+06	2.70922e+06	2.8231e+06	2.639e+06	365655	214707	304483	1.11239	0.0462562	0.550506
105	105	tr|C9J9K3|C9J9K3_HUMAN	40S ribosomal protein SA (Fragment) OS=Homo sapiens GN=RPSA PE=2 SV=1	TRUE	-2.16274	0.09659	9.34052e+06	1.04347e+07	9.76842e+06	1.03347e+07	766113	425373	-1.09418e+06	0.89514	-0.0481089	1.01507
106	106	tr|J3KPX7|J3KPX7_HUMAN	Prohibitin-2 OS=Homo sapiens GN=PHB2 PE=2 SV=1	TRUE	0.545719	0.61427	8.47637e+06	8.2829e+06	8.78804e+06	8.27449e+06	603613	112671	193466	1.02336	0.0100273	0.211641
107	107	sp|P36578|RL4_HUMAN	60S ribosomal protein L4 OS=Homo sapiens GN=RPL4 PE=1 SV=5	TRUE	-1.49521	0.20918	1.53095e+07	1.63713e+07	1.54905e+07	1.58164e+07	562969	1.09361e+06	-1.06182e+06	0.935142	-0.0291227	0.67948
108	108	sp|P12429|ANXA3_HUMAN	Annexin A3 OS=Homo sapiens GN=ANXA3 PE=1 SV=3	TRUE	-2.51045	0.06603	5.48598e+06	5.77726e+06	5.45714e+06	5.78928e+06	199821	21451.6	-291286	0.949581	-0.0224682	1.18026
109	109	sp|Q13263|TIF1B_HUMAN	Transcription intermediary factor 1-beta OS=Homo sapiens GN=TRIM28 PE=1 SV=5	TRUE	-1.57201	0.19105	5.18578e+06	5.6623e+06	5.23668e+06	5.42074e+06	206699	482628	-476516	0.915844	-0.0381785	0.718853
110	110	sp|Q99873-4|ANM1_HUMAN	Isoform 4 of Protein arginine N-methyltransferase 1 OS=Homo sapiens GN=PRMT1	TRUE	-3.20191	0.03284	3.89564e+06	4.26763e+06	3.93656e+06	4.27412e+06	151623	132296	-371990	0.912835	-0.0396079	1.4836
111	111	sp|Q15393|SF3B3_HUMAN	Splicing factor 3B subunit 3 OS=Homo sapiens GN=SF3B3 PE=1 SV=4	TRUE	-2.99614	0.04009	1.47069e+06	1.81074e+06	1.41704e+06	1.74883e+06	147019	130497	-340050	0.812204	-0.090335	1.39696
112	112	sp|Q15366-6|PCBP2_HUMAN	Isoform 6 of Poly(rC)-binding protein 2 OS=Homo sapiens GN=PCBP2	TRUE	0.195111	0.85482	73759.5	70482.1	58808.3	68327.5	27048.7	10715	3277.34	1.0465	0.0197387	0.0681253
113	113	sp|P61978|HNRPK_HUMAN	Heterogeneous nuclear ribonucleoprotein K OS=Homo sapiens GN=HNRNPK PE=1 SV=1	TRUE	-0.660535	0.54501	1.36513e+07	1.40859e+07	1.35127e+07	1.46191e+07	336763	1.08865e+06	-434578	0.969148	-0.0136099	0.263596
114	114	tr|E9PBU3|E9PBU3_HUMAN	Phosphoribosylaminoimidazolecarboxamide formyltransferase OS=Homo sapiens GN=ATIC PE=2 SV=1	TRUE	0.883638	0.4268	2.54377e+06	2.42762e+06	2.43441e+06	2.41461e+06	201914	105195	116152	1.04785	0.0202975	0.369776
115	115	sp|P06744|G6PI_HUMAN	Glucose-6-phosphate isomerase OS=Homo sapiens GN=GPI PE=1 SV=4	TRUE	1.39152	0.23646	5.99835e+06	5.61863e+06	5.94063e+06	5.56131e+06	377553	284332	379719	1.06758	0.0284013	0.626242
116	116	sp|Q9Y4L1|HYOU1_HUMAN	Hypoxia up-regulated protein 1 OS=Homo sapiens GN=HYOU1 PE=1 SV=1	TRUE	-0.537525	0.61941	1.23251e+06	1.25158e+06	1.23748e+06	1.23111e+06	13497.3	59923.9	-19062.7	0.984769	-0.00666561	0.208022
117	117	sp|Q92945|FUBP2_HUMAN	Far upstream element-binding protein 2 OS=Homo sapiens GN=KHSRP PE=1 SV=4	TRUE	-1.58	0.18926	4.52465e+06	4.97222e+06	4.50461e+06	4.7545e+06	63777.9	486480	-447571	0.909986	-0.0409654	0.722941
118	118	sp|P08758|ANXA5_HUMAN	Annexin A5 OS=Homo sapiens GN=ANXA5 PE=1 SV=2	TRUE	-1.25452	0.27796	5.403e+06	5.71095e+06	5.29554e+06	5.7402e+06	316936	283405	-307947	0.946078	-0.0240732	0.556018
119	119	sp|Q86VP6|CAND1_HUMAN	Cullin-associated NEDD8-dissociated protein 1 OS=Homo sapiens GN=CAND1 PE=1 SV=2	TRUE	3.09398	0.03643	2.36043e+06	1.79289e+06	2.26629e+06	1.94893e+06	166792	270420	567547	1.31656	0.119439	1.43854
120	120	sp|Q02790|FKBP4_HUMAN	Peptidyl-prolyl cis-trans isomerase FKBP4 OS=Homo sapiens GN=FKBP4 PE=1 SV=3	TRUE	-1.69156	0.16599	3.68202e+06	3.81348e+06	3.62889e+06	3.82403e+06	99676.8	90456.1	-131455	0.965529	-0.0152348	0.779918
121	121	sp|P52597|HNRPF_HUMAN	Heterogeneous nuclear ribonucleoprotein F OS=Homo sapiens GN=HNRNPF PE=1 SV=3	TRUE	0.128639	0.90385	1.84972e+06	1.8377e+06	1.83236e+06	1.7844e+06	106201	122154	12021.7	1.00654	0.00283177	0.0439036
122	122	tr|E9PBS1|E9PBS1_HUMAN	Phosphoribosylaminoimidazole carboxylase (Fragment) OS=Homo sapiens GN=PAICS PE=2 SV=1	TRUE	-2.09262	0.10452	5.12045e+06	5.39612e+06	5.06081e+06	5.49048e+06	112334	198599	-275667	0.948914	-0.0227733	0.980801
123	123	sp|Q01518|CAP1_HUMAN	Adenylyl cyclase-associated protein 1 OS=Homo sapiens GN=CAP1 PE=1 SV=5	TRUE	-0.973382	0.38548	2.86983e+06	2.89848e+06	2.84667e+06	2.90765e+06	46009.6	21939.7	-28645.9	0.990117	-0.00431351	0.413998
124	124	sp|P62937|PPIA_HUMAN	Peptidyl-prolyl cis-trans isomerase A OS=Homo sapiens GN=PPIA PE=1 SV=2	TRUE	-2.20469	0.09217	3.23643e+07	3.44812e+07	3.20029e+07	3.3873e+07	727616	1.49547e+06	-2.11691e+06	0.938607	-0.0275162	1.03541
125	125	sp|Q13838|DX39B_HUMAN	Spliceosome RNA helicase DDX39B OS=Homo sapiens GN=DDX39B PE=1 SV=1	TRUE	-1.74295	0.1563	1.56857e+06	2.02348e+06	1.53047e+06	2.25652e+06	82041.7	444559	-454910	0.775184	-0.110595	0.806041
126	126	sp|P49915|GUAA_HUMAN	GMP synthase [glutamine-hydrolyzing] OS=Homo sapiens GN=GMPS PE=1 SV=1	TRUE	-1.2654	0.27442	1.60257e+06	1.92335e+06	1.60154e+06	1.72833e+06	28834.4	438120	-320774	0.833221	-0.0792397	0.561584
127	127	sp|P38646|GRP75_HUMAN	Stress-70 protein, mitochondrial OS=Homo sapiens GN=HSPA9 PE=1 SV=2	TRUE	0.639654	0.55719	8.2664e+06	8.03208e+06	8.15441e+06	7.92677e+06	246748	584546	234320	1.02917	0.0124884	0.253997
128	128	tr|B4E022|B4E022_HUMAN	Transketolase OS=Homo sapiens GN=TKT PE=2 SV=1	TRUE	1.31302	0.25944	1.06801e+07	9.47675e+06	1.05259e+07	9.9192e+06	747052	1.40069e+06	1.2034e+06	1.12698	0.0519181	0.585963
129	129	sp|P60174|TPIS_HUMAN	Triosephosphate isomerase OS=Homo sapiens GN=TPI1 PE=1 SV=3	TRUE	-4.97406	0.00763	1.19097e+07	1.38482e+07	1.20071e+07	1.38064e+07	327989	589982	-1.93851e+06	0.860017	-0.0654929	2.11748
130	130	sp|Q6P2Q9|PRP8_HUMAN	Pre-mRNA-processing-splicing factor 8 OS=Homo sapiens GN=PRPF8 PE=1 SV=2	TRUE	1.17723	0.30437	912337	654552	1.03953e+06	515876	267563	268817	257785	1.39383	0.144211	0.516598
131	131	sp|P55884|EIF3B_HUMAN	Eukaryotic translation initiation factor 3 subunit B OS=Homo sapiens GN=EIF3B PE=1 SV=3	TRUE	-1.43996	0.2233	3.78974e+06	4.02075e+06	3.82269e+06	4.02626e+06	91478.3	262384	-231013	0.942545	-0.025698	0.651111
132	132	sp|P22626|ROA2_HUMAN	Heterogeneous nuclear ribonucleoproteins A2/B1 OS=Homo sapiens GN=HNRNPA2B1 PE=1 SV=2	TRUE	-3.55525	0.02369	1.75622e+07	2.02624e+07	1.78797e+07	2.00182e+07	1.01357e+06	838579	-2.70022e+06	0.866737	-0.0621124	1.62543
133	133	tr|B4DQJ8|B4DQJ8_HUMAN	6-phosphogluconate dehydrogenase, decarboxylating OS=Homo sapiens GN=PGD PE=2 SV=1	TRUE	-0.317653	0.76664	1.69964e+06	1.71335e+06	1.71666e+06	1.72904e+06	37797.7	64489.6	-13708.9	0.991999	-0.00348886	0.115409
134	134	sp|P49588|SYAC_HUMAN	Alanine--tRNA ligase, cytoplasmic OS=Homo sapiens GN=AARS PE=1 SV=2	TRUE	-0.985805	0.38004	774995	832303	764412	798714	55804.2	83810.4	-57307.7	0.931146	-0.0309824	0.420171
135	135	sp|Q06830|PRDX1_HUMAN	Peroxiredoxin-1 OS=Homo sapiens GN=PRDX1 PE=1 SV=1	TRUE	-2.04814	0.10992	1.82491e+07	1.98671e+07	1.84521e+07	1.9981e+07	513323	1.26837e+06	-1.61801e+06	0.918558	-0.0368933	0.958923
136	136	tr|Q32Q12|Q32Q12_HUMAN	Nucleoside diphosphate kinase OS=Homo sapiens GN=NME1-NME2 PE=2 SV=1	TRUE	0.846743	0.44482	2.87424e+07	2.81209e+07	2.91049e+07	2.79425e+07	1.07255e+06	682777	621561	1.0221	0.00949475	0.351816
137	137	sp|P09960|LKHA4_HUMAN	Leukotriene A-4 hydrolase OS=Homo sapiens GN=LTA4H PE=1 SV=2	TRUE	-0.256035	0.81055	1.73742e+06	1.80052e+06	1.79602e+06	1.74461e+06	335558	263824	-63097.9	0.964956	-0.0154926	0.0912202
138	138	sp|P30153|2AAA_HUMAN	Serine/threonine-protein phosphatase 2A 65 kDa regulatory subunit A alpha isoform OS=Homo sapiens GN=PPP2R1A PE=1 SV=4	TRUE	1.76704	0.15196	2.51521e+06	2.05503e+06	2.34575e+06	2.0937e+06	385883	233583	460185	1.22393	0.0877572	0.818271
139	139	tr|F8VPD4|F8VPD4_HUMAN	DNA fragmentation factor subunit beta OS=Homo sapiens GN=CAD PE=2 SV=1	TRUE	1.26295	0.27521	1.68439e+06	1.53949e+06	1.6007e+06	1.59691e+06	165433	110083	144893	1.09412	0.039064	0.560336
140	140	tr|E9PLK3|E9PLK3_HUMAN	Puromycin-sensitive aminopeptidase OS=Homo sapiens GN=NPEPPS PE=2 SV=1	TRUE	-0.0227461	0.98294	1.53262e+06	1.53376e+06	1.55082e+06	1.52648e+06	75408.4	43414.6	-1142.69	0.999255	-0.000323681	0.00747299
141	141	sp|P41252|SYIC_HUMAN	Isoleucine--tRNA ligase, cytoplasmic OS=Homo sapiens GN=IARS PE=1 SV=2	TRUE	-0.51996	0.63054	1.18337e+06	1.22164e+06	1.14285e+06	1.22471e+06	112987	59021.5	-38267.5	0.968675	-0.0138218	0.200287
142	142	tr|K7EJ81|K7EJ81_HUMAN	116 kDa U5 small nuclear ribonucleoprotein component OS=Homo sapiens GN=EFTUD2 PE=2 SV=1	TRUE	2.2943	0.08346	1.35932e+06	1.04286e+06	1.36092e+06	1.06844e+06	195290	137627	316468	1.30346	0.115099	1.07852
143	143	sp|P23396|RS3_HUMAN	40S ribosomal protein S3 OS=Homo sapiens GN=RPS3 PE=1 SV=2	TRUE	-1.70475	0.16344	1.06841e+07	1.16677e+07	1.06952e+07	1.14302e+07	139301	989519	-983528	0.915705	-0.0382445	0.786642
144	144	sp|P22102|PUR2_HUMAN	Trifunctional purine biosynthetic protein adenosine-3 OS=Homo sapiens GN=GART PE=1 SV=1	TRUE	1.35735	0.2462	2.70611e+06	2.47867e+06	2.63248e+06	2.57108e+06	186638	222261	227444	1.09176	0.0381273	0.608712
145	145	sp|P09211|GSTP1_HUMAN	Glutathione S-transferase P OS=Homo sapiens GN=GSTP1 PE=1 SV=2	TRUE	-2.09839	0.10384	1.10496e+07	1.2121e+07	1.06953e+07	1.20301e+07	633884	616628	-1.07137e+06	0.91161	-0.0401908	0.983635
146	146	sp|Q7KZF4|SND1_HUMAN	Staphylococcal nuclease domain-containing protein 1 OS=Homo sapiens GN=SND1 PE=1 SV=1	TRUE	-0.712114	0.51573	1.20186e+06	1.26236e+06	1.16525e+06	1.22017e+06	75701.7	126173	-60495.3	0.952078	-0.0213276	0.287578
147	147	sp|O60664|PLIN3_HUMAN	Perilipin-3 OS=Homo sapiens GN=PLIN3 PE=1 SV=3	TRUE	-2.75728	0.05099	2.79437e+06	3.1473e+06	2.8531e+06	3.07036e+06	160649	152783	-352928	0.887863	-0.0516539	1.29251
148	148	sp|Q16658|FSCN1_HUMAN	Fascin OS=Homo sapiens GN=FSCN1 PE=1 SV=3	TRUE	-1.50148	0.20764	3.69708e+06	4.11461e+06	3.76949e+06	3.96199e+06	177749	447649	-417530	0.898525	-0.0464698	0.682689
149	149	sp|O95373|IPO7_HUMAN	Importin-7 OS=Homo sapiens GN=IPO7 PE=1 SV=1	TRUE	2.9045	0.04392	1.39776e+06	988776	1.32764e+06	1.05699e+06	142725	197765	408979	1.41362	0.150333	1.35734
150	150	sp|P30041|PRDX6_HUMAN	Peroxiredoxin-6 OS=Homo sapiens GN=PRDX6 PE=1 SV=3	TRUE	0.466686	0.66501	7.23399e+06	7.02088e+06	7.10552e+06	7.35706e+06	446275	652995	213108	1.03035	0.0129863	0.177172
151	151	sp|O43143|DHX15_HUMAN	Putative pre-mRNA-splicing factor ATP-dependent RNA helicase DHX15 OS=Homo sapiens GN=DHX15 PE=1 SV=2	TRUE	1.83574	0.14029	3.08452e+06	2.36036e+06	2.99957e+06	2.72256e+06	266791	629015	724159	1.3068	0.116209	0.852973
152	152	tr|F8W8J4|F8W8J4_HUMAN	Myoferlin OS=Homo sapiens GN=MYOF PE=2 SV=1	TRUE	2.15227	0.09773	604253	455333	614220	484493	42754.2	111959	148920	1.32706	0.12289	1.00997
153	153	tr|J3KQ32|J3KQ32_HUMAN	Obg-like ATPase 1 OS=Homo sapiens GN=OLA1 PE=2 SV=1	TRUE	2.38999	0.07517	2.35231e+06	2.16132e+06	2.3447e+06	2.1982e+06	22693.4	136534	190982	1.08836	0.0367741	1.12396
154	154	sp|P62258|1433E_HUMAN	14-3-3 protein epsilon OS=Homo sapiens GN=YWHAE PE=1 SV=1	TRUE	-0.599691	0.58103	5.59279e+06	5.70406e+06	5.61413e+06	5.70206e+06	316082	58073.2	-111269	0.980493	-0.00855552	0.235801
155	155	sp|Q99460|PSMD1_HUMAN	26S proteasome non-ATPase regulatory subunit 1 OS=Homo sapiens GN=PSMD1 PE=1 SV=2	TRUE	-1.02802	0.36204	1.2113e+06	1.25665e+06	1.19057e+06	1.25304e+06	67946.5	34962	-45353.7	0.963909	-0.0159639	0.441243
156	156	tr|B4DWW4|B4DWW4_HUMAN	DNA replication licensing factor MCM3 OS=Homo sapiens GN=MCM3 PE=2 SV=1	TRUE	-0.324882	0.76155	2.23843e+06	2.28019e+06	2.31894e+06	2.22007e+06	172156	141186	-41761.9	0.981685	-0.00802788	0.118302
157	157	sp|P18754|RCC1_HUMAN	Regulator of chromosome condensation OS=Homo sapiens GN=RCC1 PE=1 SV=1	TRUE	-1.10968	0.32935	1.4517e+06	1.58457e+06	1.50773e+06	1.52324e+06	161519	130074	-132865	0.916151	-0.0380332	0.482342
158	158	sp|P62424|RL7A_HUMAN	60S ribosomal protein L7a OS=Homo sapiens GN=RPL7A PE=1 SV=2	TRUE	-1.94264	0.124	5.36377e+06	6.03539e+06	5.52867e+06	5.93465e+06	285866	526169	-671615	0.88872	-0.0512348	0.906578
159	159	sp|P38919|IF4A3_HUMAN	Eukaryotic initiation factor 4A-III OS=Homo sapiens GN=EIF4A3 PE=1 SV=4	TRUE	1.03734	0.35817	2.27061e+06	2.17905e+06	2.26105e+06	2.1615e+06	22587.8	151209	91565	1.04202	0.0178763	0.445911
160	160	sp|P18206|VINC_HUMAN	Vinculin OS=Homo sapiens GN=VCL PE=1 SV=4	TRUE	1.91513	0.12799	1.55436e+06	1.19353e+06	1.45288e+06	1.22327e+06	297005	135199	360823	1.30231	0.114716	0.892824
161	161	tr|E7EVA0|E7EVA0_HUMAN	Microtubule-associated protein OS=Homo sapiens GN=MAP4 PE=2 SV=1	TRUE	-3.0355	0.03857	1.68148e+06	1.95973e+06	1.72806e+06	1.94302e+06	136755	80663.9	-278256	0.858013	-0.066506	1.41375
162	162	sp|P26368|U2AF2_HUMAN	Splicing factor U2AF 65 kDa subunit OS=Homo sapiens GN=U2AF2 PE=1 SV=4	TRUE	1.98585	0.11801	2.67971e+06	2.52005e+06	2.64566e+06	2.55077e+06	72474.8	118913	159664	1.06336	0.0266793	0.928081
163	163	sp|O00571|DDX3X_HUMAN	ATP-dependent RNA helicase DDX3X OS=Homo sapiens GN=DDX3X PE=1 SV=3	TRUE	2.09801	0.10389	4.12531e+06	3.26664e+06	3.8734e+06	3.52685e+06	445527	551399	858677	1.26286	0.101356	0.983426
164	164	sp|Q9UHX1|PUF60_HUMAN	Poly(U)-binding-splicing factor PUF60 OS=Homo sapiens GN=PUF60 PE=1 SV=1	TRUE	0.900056	0.41898	1.65488e+06	1.59319e+06	1.65085e+06	1.62344e+06	60936.6	101868	61683.6	1.03872	0.0164972	0.377807
165	165	sp|Q9BUF5|TBB6_HUMAN	Tubulin beta-6 chain OS=Homo sapiens GN=TUBB6 PE=1 SV=1	TRUE	-0.46192	0.66814	1.93326e+06	2.02126e+06	2.01749e+06	2.08999e+06	153291	292197	-87998.5	0.956464	-0.0193316	0.175133
166	166	tr|A8MXP9|A8MXP9_HUMAN	Matrin-3 OS=Homo sapiens GN=MATR3 PE=2 SV=1	TRUE	1.65905	0.17244	2.18115e+06	1.72194e+06	2.03105e+06	1.86017e+06	268357	397280	459218	1.26669	0.102669	0.763362
167	167	tr|F5GWX5|F5GWX5_HUMAN	Chromodomain-helicase-DNA-binding protein 4 OS=Homo sapiens GN=CHD4 PE=2 SV=1	TRUE	1.03789	0.35794	846278	729810	766234	785399	149993	123609	116468	1.15959	0.0643032	0.44619
168	168	tr|H0YIV4|H0YIV4_HUMAN	Nucleosome assembly protein 1-like 1 (Fragment) OS=Homo sapiens GN=NAP1L1 PE=2 SV=1	TRUE	1.8185	0.14313	1.81832e+06	1.31667e+06	1.68775e+06	1.53574e+06	240848	412654	501647	1.381	0.140193	0.844269
169	169	sp|Q15233|NONO_HUMAN	Non-POU domain-containing octamer-binding protein OS=Homo sapiens GN=NONO PE=1 SV=4	TRUE	-0.253064	0.81269	5.84575e+06	5.95056e+06	5.98381e+06	5.72399e+06	405105	592023	-104811	0.982386	-0.00771764	0.0900751
170	170	sp|P23526|SAHH_HUMAN	Adenosylhomocysteinase OS=Homo sapiens GN=AHCY PE=1 SV=4	TRUE	-2.49287	0.06728	8.99663e+06	1.00262e+07	9.22098e+06	9.80822e+06	433152	569337	-1.02961e+06	0.897308	-0.0470584	1.17211
171	171	sp|Q99613|EIF3C_HUMAN	Eukaryotic translation initiation factor 3 subunit C OS=Homo sapiens GN=EIF3C PE=1 SV=1	TRUE	-0.106864	0.92004	3.6537e+06	3.66033e+06	3.65372e+06	3.60298e+06	41151.1	99337.5	-6633.99	0.998188	-0.00078783	0.0361933
172	172	sp|Q15181|IPYR_HUMAN	Inorganic pyrophosphatase OS=Homo sapiens GN=PPA1 PE=1 SV=2	TRUE	-0.667864	0.54078	2.1583e+06	2.21927e+06	2.21336e+06	2.24007e+06	146495	59546.4	-60975.5	0.972525	-0.0120994	0.266979
173	173	sp|Q13813|SPTN1_HUMAN	Spectrin alpha chain, non-erythrocytic 1 OS=Homo sapiens GN=SPTAN1 PE=1 SV=3	TRUE	-1.86777	0.13518	285861	334988	269291	342297	38637.3	24138.5	-49127.5	0.853346	-0.068875	0.869088
174	174	sp|P62195|PRS8_HUMAN	26S protease regulatory subunit 8 OS=Homo sapiens GN=PSMC5 PE=1 SV=1	TRUE	0.336177	0.75363	2.54213e+06	2.51551e+06	2.55625e+06	2.57393e+06	89807.3	103650	26618.7	1.01058	0.00457149	0.122842
175	175	sp|P53621|COPA_HUMAN	Coatomer subunit alpha OS=Homo sapiens GN=COPA PE=1 SV=2	TRUE	-3.87461	0.01792	1.0358e+06	1.12322e+06	1.02445e+06	1.11288e+06	33487.6	20144.3	-87421.1	0.92217	-0.0351892	1.74666
176	176	sp|Q16531|DDB1_HUMAN	DNA damage-binding protein 1 OS=Homo sapiens GN=DDB1 PE=1 SV=1	TRUE	0.673137	0.53775	1.45885e+06	1.36688e+06	1.42114e+06	1.45396e+06	168299	166372	91971.5	1.06729	0.0282807	0.26942
177	177	sp|Q15365|PCBP1_HUMAN	Poly(rC)-binding protein 1 OS=Homo sapiens GN=PCBP1 PE=1 SV=2	TRUE	-2.98705	0.04046	4.80212e+06	5.23114e+06	4.7852e+06	5.12919e+06	43837.8	244876	-429021	0.917987	-0.0371635	1.39297
178	178	sp|O75083|WDR1_HUMAN	WD repeat-containing protein 1 OS=Homo sapiens GN=WDR1 PE=1 SV=4	TRUE	-1.01281	0.36844	1.60315e+06	1.72746e+06	1.65683e+06	1.7253e+06	152733	147861	-124306	0.928041	-0.0324327	0.433633
179	179	sp|P12814-4|ACTN1_HUMAN	Isoform 4 of Alpha-actinin-1 OS=Homo sapiens GN=ACTN1	TRUE	1.93235	0.12548	761354	659279	751895	642313	84675.4	34659	102075	1.15483	0.0625174	0.901425
180	180	sp|Q96QK1|VPS35_HUMAN	Vacuolar protein sorting-associated protein 35 OS=Homo sapiens GN=VPS35 PE=1 SV=2	TRUE	0.464149	0.66668	1.23838e+06	1.20532e+06	1.22037e+06	1.17886e+06	65398.6	104599	33057.8	1.02743	0.0117508	0.176083
181	181	sp|P17174|AATC_HUMAN	Aspartate aminotransferase, cytoplasmic OS=Homo sapiens GN=GOT1 PE=1 SV=3	TRUE	-0.557017	0.60721	1.27007e+06	1.33817e+06	1.27563e+06	1.24681e+06	71127.7	199439	-68095	0.949113	-0.022682	0.216661
182	182	tr|E9PC52|E9PC52_HUMAN	Histone-binding protein RBBP7 OS=Homo sapiens GN=RBBP7 PE=2 SV=1	TRUE	-0.502172	0.64193	708482	725872	736853	734520	50559.7	32269.9	-17390	0.976043	-0.0105312	0.192512
183	183	sp|Q13283|G3BP1_HUMAN	Ras GTPase-activating protein-binding protein 1 OS=Homo sapiens GN=G3BP1 PE=1 SV=1	TRUE	3.41307	0.02695	3.8499e+06	3.5796e+06	3.85861e+06	3.567e+06	109797	82225.6	270304	1.07551	0.0316154	1.56944
184	184	sp|P53618|COPB_HUMAN	Coatomer subunit beta OS=Homo sapiens GN=COPB1 PE=1 SV=3	TRUE	0.460537	0.66906	1.68382e+06	1.64371e+06	1.6773e+06	1.66882e+06	47379.9	143208	40107.6	1.0244	0.0104698	0.174535
185	185	sp|Q14566|MCM6_HUMAN	DNA replication licensing factor MCM6 OS=Homo sapiens GN=MCM6 PE=1 SV=1	TRUE	-0.288874	0.78703	2.55808e+06	2.66098e+06	2.76045e+06	2.83374e+06	420552	451428	-102899	0.96133	-0.0171273	0.104009
186	186	sp|P14923|PLAK_HUMAN	Junction plakoglobin OS=Homo sapiens GN=JUP PE=1 SV=3	TRUE	1.06125	0.3484	477036	419311	470450	418552	60771.3	71991	57724.7	1.13767	0.0560146	0.457922
187	187	sp|P12004|PCNA_HUMAN	Proliferating cell nuclear antigen OS=Homo sapiens GN=PCNA PE=1 SV=1	TRUE	-2.45648	0.06996	5.62538e+06	6.61118e+06	5.90797e+06	6.4202e+06	575545	389727	-985799	0.850889	-0.070127	1.15515
188	188	sp|P33992|MCM5_HUMAN	DNA replication licensing factor MCM5 OS=Homo sapiens GN=MCM5 PE=1 SV=5	TRUE	2.95228	0.04187	2.16752e+06	2.01618e+06	2.11941e+06	2.01364e+06	84454.1	27398.6	151338	1.07506	0.0314334	1.3781
189	189	sp|Q05639|EF1A2_HUMAN	Elongation factor 1-alpha 2 OS=Homo sapiens GN=EEF1A2 PE=1 SV=1	TRUE	0.7347	0.50327	2.97498e+06	2.72119e+06	2.83019e+06	2.92616e+06	286035	525516	253793	1.09327	0.0387257	0.298199
190	190	tr|G8JLB6|G8JLB6_HUMAN	Heterogeneous nuclear ribonucleoprotein H OS=Homo sapiens GN=HNRNPH1 PE=2 SV=1	TRUE	-1.24105	0.2824	2.2715e+06	2.44446e+06	2.20101e+06	2.38023e+06	142665	194719	-172960	0.929244	-0.0318702	0.549135
191	191	sp|P12270|TPR_HUMAN	Nucleoprotein TPR OS=Homo sapiens GN=TPR PE=1 SV=3	TRUE	-1.02641	0.36271	1.31115e+06	2.98004e+06	334518	4.04803e+06	1.72743e+06	2.22423e+06	-1.66889e+06	0.439976	-0.356571	0.44044
192	192	sp|P23246|SFPQ_HUMAN	Splicing factor, proline- and glutamine-rich OS=Homo sapiens GN=SFPQ PE=1 SV=2	TRUE	-0.332399	0.75628	2.95091e+06	3.00567e+06	2.80778e+06	3.01569e+06	283840	29701.6	-54769.4	0.981778	-0.0079867	0.121317
193	193	sp|O43776|SYNC_HUMAN	Asparagine--tRNA ligase, cytoplasmic OS=Homo sapiens GN=NARS PE=1 SV=1	TRUE	0.625961	0.56529	1.3983e+06	1.30347e+06	1.39745e+06	1.325e+06	12641.4	262111	94836.8	1.07276	0.0305015	0.247729
194	194	sp|P31350|RIR2_HUMAN	Ribonucleoside-diphosphate reductase subunit M2 OS=Homo sapiens GN=RRM2 PE=1 SV=1	TRUE	2.23582	0.08903	2.14374e+06	1.88055e+06	2.07534e+06	1.92084e+06	178585	98371.5	263188	1.13995	0.0568868	1.05046
195	195	sp|P36551|HEM6_HUMAN	Coproporphyrinogen-III oxidase, mitochondrial OS=Homo sapiens GN=CPOX PE=1 SV=3	TRUE	2.213	0.09132	4.82023e+06	4.37798e+06	4.72904e+06	4.39321e+06	261615	226640	442246	1.10102	0.0417937	1.03943
196	196	sp|O60841|IF2P_HUMAN	Eukaryotic translation initiation factor 5B OS=Homo sapiens GN=EIF5B PE=1 SV=4	TRUE	0.0725225	0.94567	973488	958660	1.15295e+06	893161	311473	168515	14828	1.01547	0.00666601	0.0242604
197	197	sp|Q9Y265|RUVB1_HUMAN	RuvB-like 1 OS=Homo sapiens GN=RUVBL1 PE=1 SV=1	TRUE	0.103618	0.92246	2.85923e+06	2.84066e+06	2.84719e+06	2.98148e+06	175979	255561	18562.8	1.00653	0.00282874	0.0350525
198	198	sp|P41091|IF2G_HUMAN	Eukaryotic translation initiation factor 2 subunit 3 OS=Homo sapiens GN=EIF2S3 PE=1 SV=3	TRUE	-0.413933	0.70016	1.96205e+06	1.99846e+06	1.93278e+06	1.9533e+06	119229	94836.3	-36408.4	0.981782	-0.00798505	0.154803
199	199	sp|P40926|MDHM_HUMAN	Malate dehydrogenase, mitochondrial OS=Homo sapiens GN=MDH2 PE=1 SV=3	TRUE	10.2226	0.00052	6.62872e+06	4.55032e+06	6.64692e+06	4.66385e+06	279602	214088	2.0784e+06	1.45676	0.163388	3.284
200	200	sp|Q9UMX0|UBQL1_HUMAN	Ubiquilin-1 OS=Homo sapiens GN=UBQLN1 PE=1 SV=2	TRUE	0.554423	0.60883	1.20683e+06	1.05238e+06	1.20996e+06	916308	273048	397816	154449	1.14676	0.0594729	0.215504
201	201	sp|P28066|PSA5_HUMAN	Proteasome subunit alpha type-5 OS=Homo sapiens GN=PSMA5 PE=1 SV=3	TRUE	1.22235	0.28867	2.4128e+06	2.23185e+06	2.44187e+06	2.34249e+06	133437	218937	180945	1.08107	0.0338555	0.539598
202	202	sp|P04792|HSPB1_HUMAN	Heat shock protein beta-1 OS=Homo sapiens GN=HSPB1 PE=1 SV=2	TRUE	-3.13738	0.03494	9.58783e+06	1.08529e+07	9.65844e+06	1.08881e+07	167352	678062	-1.26508e+06	0.883434	-0.0538257	1.45668
203	203	sp|O00231|PSD11_HUMAN	26S proteasome non-ATPase regulatory subunit 11 OS=Homo sapiens GN=PSMD11 PE=1 SV=3	TRUE	-1.38212	0.2391	1.99357e+06	2.13527e+06	1.94813e+06	2.1649e+06	169231	53799.1	-141700	0.933638	-0.0298213	0.62142
204	204	tr|H3BND8|H3BND8_HUMAN	Ubiquitin carboxyl-terminal hydrolase (Fragment) OS=Homo sapiens GN=USP7 PE=2 SV=1	TRUE	1.73078	0.15854	612175	456599	644797	524192	72690.1	137680	155576	1.34073	0.127341	0.799861
205	205	sp|P04181|OAT_HUMAN	Ornithine aminotransferase, mitochondrial OS=Homo sapiens GN=OAT PE=1 SV=1	TRUE	7.57944	0.00162	1.36292e+06	1.03153e+06	1.34169e+06	1.05144e+06	65654	37737.8	331381	1.32125	0.120985	2.79048
206	206	tr|G3XAD8|G3XAD8_HUMAN	Stress-induced-phosphoprotein 1 OS=Homo sapiens GN=STIP1 PE=4 SV=1	TRUE	-1.66214	0.17182	6.7007e+06	7.32683e+06	6.75217e+06	7.10011e+06	143827	636411	-626125	0.914543	-0.0387956	0.764926
207	207	sp|P47897|SYQ_HUMAN	Glutamine--tRNA ligase OS=Homo sapiens GN=QARS PE=1 SV=1	TRUE	1.17443	0.30537	1.35336e+06	1.30208e+06	1.35497e+06	1.3348e+06	34994.1	67038.7	51276.4	1.03938	0.0167745	0.515174
208	208	sp|P40925|MDHC_HUMAN	Malate dehydrogenase, cytoplasmic OS=Homo sapiens GN=MDH1 PE=1 SV=4	TRUE	-2.66435	0.05614	3.26559e+06	3.74755e+06	3.12422e+06	3.70063e+06	261326	172837	-481955	0.871395	-0.0597852	1.25073
209	209	tr|J3QQX2|J3QQX2_HUMAN	Rho GDP-dissociation inhibitor 1 OS=Homo sapiens GN=ARHGDIA PE=2 SV=1	TRUE	-1.59305	0.18637	1.8819e+06	2.32976e+06	1.73352e+06	2.42595e+06	354336	333998	-447858	0.807766	-0.0927144	0.729624
210	210	tr|E9PPJ0|E9PPJ0_HUMAN	Splicing factor 3B subunit 2 OS=Homo sapiens GN=SF3B2 PE=2 SV=1	TRUE	4.63279	0.00979	2.10011e+06	1.97076e+06	2.11124e+06	1.98069e+06	32828.1	35510.4	129350	1.06563	0.0276083	2.00922
211	211	sp|P41250|SYG_HUMAN	Glycine--tRNA ligase OS=Homo sapiens GN=GARS PE=1 SV=3	TRUE	0.670898	0.53904	1.1206e+06	992459	1.07937e+06	973242	202240	261793	128138	1.12911	0.0527369	0.268379
212	212	sp|P54136|SYRC_HUMAN	Arginine--tRNA ligase, cytoplasmic OS=Homo sapiens GN=RARS PE=1 SV=2	TRUE	-2.41657	0.07303	1.81779e+06	2.15782e+06	1.83622e+06	2.10724e+06	191048	151326	-340038	0.842416	-0.0744732	1.1365
213	213	sp|P05198|IF2A_HUMAN	Eukaryotic translation initiation factor 2 subunit 1 OS=Homo sapiens GN=EIF2S1 PE=1 SV=3	TRUE	2.65495	0.05669	2.55441e+06	2.34522e+06	2.51886e+06	2.37998e+06	117051	70175.8	209195	1.0892	0.0371079	1.24649
214	214	sp|P02786|TFR1_HUMAN	Transferrin receptor protein 1 OS=Homo sapiens GN=TFRC PE=1 SV=2	TRUE	3.34353	0.02874	1.38332e+06	844724	1.32419e+06	978065	147169	237041	538599	1.6376	0.214209	1.54151
215	215	sp|Q9Y230|RUVB2_HUMAN	RuvB-like 2 OS=Homo sapiens GN=RUVBL2 PE=1 SV=3	TRUE	-2.80424	0.0486	2.37527e+06	2.61338e+06	2.3628e+06	2.5936e+06	127578	73160.9	-238105	0.90889	-0.0414888	1.31336
216	216	sp|P04264|K2C1_HUMAN	Keratin, type II cytoskeletal 1 OS=Homo sapiens GN=KRT1 PE=1 SV=6	TRUE	-0.393492	0.71403	1.25748e+06	1.2896e+06	1.25993e+06	1.23285e+06	19341.1	140089	-32127.6	0.975087	-0.0109565	0.146284
217	217	sp|P46777|RL5_HUMAN	60S ribosomal protein L5 OS=Homo sapiens GN=RPL5 PE=1 SV=3	TRUE	-0.367497	0.73187	5.62495e+06	5.71309e+06	5.55785e+06	5.64311e+06	126862	395579	-88142.3	0.984572	-0.00675257	0.135566
218	218	sp|P39023|RL3_HUMAN	60S ribosomal protein L3 OS=Homo sapiens GN=RPL3 PE=1 SV=2	TRUE	1.49808	0.20847	2.08399e+06	1.70274e+06	2.01851e+06	1.76048e+06	174546	404764	381251	1.2239	0.0877476	0.680956
1270	1270	sp|Q9UFC0|LRWD1_HUMAN	Leucine-rich repeat and WD repeat-containing protein 1 OS=Homo sapiens GN=LRWD1 PE=1 SV=2	TRUE	4.93832	0.00783	98218.3	15518.9	102299	2989.97	18381.7	22437.6	82699.4	6.32894	0.801331	2.10624
220	220	sp|P26639-2|SYTC_HUMAN	Isoform 2 of Threonine--tRNA ligase, cytoplasmic OS=Homo sapiens GN=TARS	TRUE	0.113889	0.91481	914292	906994	862136	911808	105887	33267.6	7298.05	1.00805	0.00348053	0.0386691
221	221	sp|P61158|ARP3_HUMAN	Actin-related protein 3 OS=Homo sapiens GN=ACTR3 PE=1 SV=3	TRUE	1.18176	0.30276	1.17877e+06	1.06355e+06	1.10889e+06	1.05581e+06	159009	56855.7	115217	1.10833	0.0446699	0.518902
222	222	sp|P46060|RAGP1_HUMAN	Ran GTPase-activating protein 1 OS=Homo sapiens GN=RANGAP1 PE=1 SV=1	TRUE	-0.610226	0.57468	731010	958675	722646	592391	51201.9	644168	-227665	0.762521	-0.117748	0.240574
223	223	tr|B4DR52|B4DR52_HUMAN	Histone H2B OS=Homo sapiens GN=HIST2H2BF PE=2 SV=1	TRUE	-0.893565	0.42206	6.84065e+06	7.14119e+06	6.73122e+06	6.90597e+06	229357	535499	-300537	0.957915	-0.0186731	0.374626
224	224	sp|P63241|IF5A1_HUMAN	Eukaryotic translation initiation factor 5A-1 OS=Homo sapiens GN=EIF5A PE=1 SV=2	TRUE	-0.0256095	0.9808	6.94407e+06	6.95176e+06	6.72316e+06	6.98697e+06	445518	268547	-7691.42	0.998894	-0.000480769	0.00841954
225	225	tr|B5MCX3|B5MCX3_HUMAN	Septin-2 OS=Homo sapiens GN=SEPT2 PE=2 SV=1	TRUE	0.0063028	0.99527	1.50218e+06	1.50133e+06	1.41979e+06	1.54884e+06	188273	140569	855	1.00057	0.000247259	0.00205909
226	226	tr|J3KQE5|J3KQE5_HUMAN	GTP-binding nuclear protein Ran (Fragment) OS=Homo sapiens GN=RAN PE=2 SV=1	TRUE	-1.61995	0.18056	8.47254e+06	9.27984e+06	8.49286e+06	9.33938e+06	746542	433281	-807302	0.913005	-0.0395269	0.743378
227	227	sp|P35998|PRS7_HUMAN	26S protease regulatory subunit 7 OS=Homo sapiens GN=PSMC2 PE=1 SV=3	TRUE	2.76786	0.05044	1.53907e+06	1.1935e+06	1.53474e+06	1.11351e+06	92360.3	195535	345574	1.28955	0.110438	1.29722
228	228	sp|O43809|CPSF5_HUMAN	Cleavage and polyadenylation specificity factor subunit 5 OS=Homo sapiens GN=NUDT21 PE=1 SV=1	TRUE	2.45213	0.07028	967890	657295	988258	658111	60761.9	210806	310595	1.47254	0.168066	1.15317
229	229	sp|P06737|PYGL_HUMAN	Glycogen phosphorylase, liver form OS=Homo sapiens GN=PYGL PE=1 SV=4	TRUE	-0.350701	0.7435	669603	714705	712475	728922	174277	138729	-45102	0.936894	-0.0283095	0.128719
230	230	sp|P04843|RPN1_HUMAN	Dolichyl-diphosphooligosaccharide--protein glycosyltransferase subunit 1 OS=Homo sapiens GN=RPN1 PE=1 SV=1	TRUE	2.91252	0.04357	1.2241e+06	1.00086e+06	1.23245e+06	985154	116068	64456.4	223249	1.22306	0.0874471	1.36081
231	231	sp|Q9NYU2|UGGG1_HUMAN	UDP-glucose:glycoprotein glucosyltransferase 1 OS=Homo sapiens GN=UGGT1 PE=1 SV=3	TRUE	-0.670487	0.53927	286389	378154	252893	274302	130437	197943	-91765.5	0.757333	-0.120713	0.268194
232	232	sp|P20700|LMNB1_HUMAN	Lamin-B1 OS=Homo sapiens GN=LMNB1 PE=1 SV=2	TRUE	1.28786	0.26725	1.42136e+06	1.1873e+06	1.55834e+06	1.16845e+06	309042	59881.4	234062	1.19714	0.0781442	0.573082
233	233	sp|Q08945|SSRP1_HUMAN	FACT complex subunit SSRP1 OS=Homo sapiens GN=SSRP1 PE=1 SV=1	TRUE	-0.828296	0.45406	1.74411e+06	1.80315e+06	1.73331e+06	1.78088e+06	31310.5	119423	-59040.4	0.967257	-0.0144581	0.342887
234	234	tr|F8VYE8|F8VYE8_HUMAN	Serine/threonine-protein phosphatase OS=Homo sapiens GN=PPP1CC PE=2 SV=1	TRUE	-0.0879729	0.93413	29103.7	30275.8	39198.4	36708.1	19418.7	12466.2	-1172.05	0.961288	-0.0171467	0.0295927
235	235	sp|P63104|1433Z_HUMAN	14-3-3 protein zeta/delta OS=Homo sapiens GN=YWHAZ PE=1 SV=1	TRUE	-0.366668	0.73244	1.0999e+07	1.12383e+07	1.04903e+07	1.1183e+07	1.07729e+06	341846	-239265	0.97871	-0.00934609	0.135228
236	236	sp|P17655|CAN2_HUMAN	Calpain-2 catalytic subunit OS=Homo sapiens GN=CAPN2 PE=1 SV=6	TRUE	-2.44113	0.07112	1.61648e+06	1.82111e+06	1.62478e+06	1.77728e+06	39628.1	139676	-204628	0.887635	-0.0517654	1.14801
237	237	sp|Q08J23|NSUN2_HUMAN	tRNA (cytosine(34)-C(5))-methyltransferase OS=Homo sapiens GN=NSUN2 PE=1 SV=2	TRUE	1.3476	0.24906	477709	384183	471080	443920	59992.8	104167	93526.3	1.24344	0.0946257	0.603696
238	238	sp|O00299|CLIC1_HUMAN	Chloride intracellular channel protein 1 OS=Homo sapiens GN=CLIC1 PE=1 SV=4	TRUE	-0.802719	0.46712	3.10811e+06	3.21498e+06	3.03329e+06	3.2125e+06	194580	123762	-106873	0.966758	-0.0146824	0.330572
239	239	sp|Q9BQG0-2|MBB1A_HUMAN	Isoform 2 of Myb-binding protein 1A OS=Homo sapiens GN=MYBBP1A	TRUE	1.43181	0.22546	1.37666e+06	717484	919206	763513	792616	87185.1	659172	1.91873	0.283013	0.64693
240	240	sp|P34897|GLYM_HUMAN	Serine hydroxymethyltransferase, mitochondrial OS=Homo sapiens GN=SHMT2 PE=1 SV=3	TRUE	13.0427	0.0002	1.37571e+06	934934	1.38937e+06	952242	38241	44316	440778	1.47145	0.167747	3.69897
241	241	sp|P15880|RS2_HUMAN	40S ribosomal protein S2 OS=Homo sapiens GN=RPS2 PE=1 SV=2	TRUE	1.76619	0.15211	4.82328e+06	4.41163e+06	4.68491e+06	4.41146e+06	402744	27609.3	411647	1.09331	0.0387431	0.817842
242	242	sp|O75694|NU155_HUMAN	Nuclear pore complex protein Nup155 OS=Homo sapiens GN=NUP155 PE=1 SV=1	TRUE	-0.580424	0.59276	893229	1.0064e+06	827640	840285	135710	309263	-113176	0.887545	-0.0518098	0.227121
243	243	tr|E9PK25|E9PK25_HUMAN	Cofilin-1 OS=Homo sapiens GN=CFL1 PE=2 SV=1	TRUE	0.435517	0.68566	1.10204e+07	1.09625e+07	1.09657e+07	1.09965e+07	129946	189864	57851.2	1.00528	0.00228582	0.163891
244	244	sp|P18669|PGAM1_HUMAN	Phosphoglycerate mutase 1 OS=Homo sapiens GN=PGAM1 PE=1 SV=2	TRUE	-1.45031	0.22058	3.274e+06	3.44154e+06	3.17498e+06	3.42947e+06	178276	90843.2	-167539	0.951318	-0.0216741	0.656434
245	245	sp|Q01105|SET_HUMAN	Protein SET OS=Homo sapiens GN=SET PE=1 SV=3	TRUE	-2.29647	0.08326	5.2352e+06	5.6858e+06	5.21579e+06	5.71703e+06	252215	227784	-450597	0.920751	-0.035858	1.07956
246	246	tr|R4GNH3|R4GNH3_HUMAN	26S protease regulatory subunit 6A OS=Homo sapiens GN=PSMC3 PE=4 SV=1	TRUE	1.79484	0.14712	1.54674e+06	1.31684e+06	1.45269e+06	1.37302e+06	170925	141435	229897	1.17458	0.0698832	0.832328
247	247	tr|Q5TCU3|Q5TCU3_HUMAN	Tropomyosin beta chain OS=Homo sapiens GN=TPM2 PE=2 SV=1	TRUE	-1.26714	0.27386	631747	737082	634267	722522	94505.1	108626	-105335	0.857092	-0.0669728	0.562471
248	248	sp|P23284|PPIB_HUMAN	Peptidyl-prolyl cis-trans isomerase B OS=Homo sapiens GN=PPIB PE=1 SV=2	TRUE	-1.45209	0.22012	8.32398e+06	8.88535e+06	8.33305e+06	8.7567e+06	113154	659971	-561370	0.936821	-0.0283435	0.65734
249	249	sp|P50454|SERPH_HUMAN	Serpin H1 OS=Homo sapiens GN=SERPINH1 PE=1 SV=2	TRUE	1.49245	0.20986	2.21921e+06	2.06657e+06	2.23117e+06	2.06102e+06	152583	89998.7	152642	1.07386	0.0309487	0.67807
250	250	sp|P30086|PEBP1_HUMAN	Phosphatidylethanolamine-binding protein 1 OS=Homo sapiens GN=PEBP1 PE=1 SV=3	TRUE	-3.17235	0.03378	2.27607e+06	3.01498e+06	2.29266e+06	2.9866e+06	187651	357139	-738916	0.754919	-0.1221	1.47134
251	251	tr|B4DUC8|B4DUC8_HUMAN	S-methyl-5'-thioadenosine phosphorylase OS=Homo sapiens GN=MTAP PE=2 SV=1	TRUE	1.29066	0.26637	2.06094e+06	1.85998e+06	1.98868e+06	1.97961e+06	155582	220285	200961	1.10805	0.0445574	0.574515
252	252	sp|P51991-2|ROA3_HUMAN	Isoform 2 of Heterogeneous nuclear ribonucleoprotein A3 OS=Homo sapiens GN=HNRNPA3	TRUE	-3.1144	0.03572	5.63496e+06	6.36294e+06	5.65082e+06	6.19634e+06	259858	310464	-727986	0.88559	-0.0527674	1.44709
253	253	sp|P18124|RL7_HUMAN	60S ribosomal protein L7 OS=Homo sapiens GN=RPL7 PE=1 SV=1	TRUE	-1.33963	0.25141	1.01605e+07	1.05897e+07	1.0236e+07	1.06747e+07	373790	410256	-429258	0.959465	-0.0179711	0.599617
254	254	sp|O95433|AHSA1_HUMAN	Activator of 90 kDa heat shock protein ATPase homolog 1 OS=Homo sapiens GN=AHSA1 PE=1 SV=1	TRUE	-0.873505	0.43169	2.4743e+06	2.6354e+06	2.54045e+06	2.67689e+06	298896	112684	-161095	0.938872	-0.0273934	0.364828
255	255	sp|Q15046|SYK_HUMAN	Lysine--tRNA ligase OS=Homo sapiens GN=KARS PE=1 SV=3	TRUE	-0.699576	0.52274	1.29179e+06	1.34247e+06	1.28217e+06	1.33642e+06	124242	17419.8	-50672.1	0.962254	-0.0167101	0.281714
256	256	tr|E9PKU4|E9PKU4_HUMAN	60S ribosomal protein L8 (Fragment) OS=Homo sapiens GN=RPL8 PE=2 SV=1	TRUE	-0.862827	0.43689	1.48782e+06	1.67104e+06	1.35213e+06	1.5303e+06	266271	253715	-183217	0.890357	-0.0504357	0.359628
257	257	tr|Q5T7C6|Q5T7C6_HUMAN	High mobility group protein B1 (Fragment) OS=Homo sapiens GN=HMGB1 PE=4 SV=1	TRUE	-0.41687	0.69817	2.42551e+06	2.49696e+06	2.37582e+06	2.60109e+06	179245	236652	-71451.1	0.971385	-0.0126087	0.156039
258	258	tr|E9PRY8|E9PRY8_HUMAN	Elongation factor 1-delta OS=Homo sapiens GN=EEF1D PE=2 SV=1	TRUE	-1.28734	0.26741	7.03816e+06	7.66119e+06	7.03736e+06	7.47983e+06	32643.6	837621	-623033	0.918677	-0.0368373	0.572822
259	259	sp|Q9Y3I0|RTCB_HUMAN	tRNA-splicing ligase RtcB homolog OS=Homo sapiens GN=RTCB PE=1 SV=1	TRUE	-0.821456	0.45753	1.07939e+06	1.10875e+06	1.09845e+06	1.08472e+06	36442.2	50045.4	-29360.9	0.973519	-0.0116555	0.33958
260	260	sp|P26196|DDX6_HUMAN	Probable ATP-dependent RNA helicase DDX6 OS=Homo sapiens GN=DDX6 PE=1 SV=2	TRUE	-2.05401	0.10919	1.90791e+06	2.12529e+06	2.00385e+06	2.11915e+06	176636	48992.4	-217378	0.897718	-0.04686	0.961817
261	261	sp|Q8N163|K1967_HUMAN	DBIRD complex subunit KIAA1967 OS=Homo sapiens GN=KIAA1967 PE=1 SV=2	TRUE	0.987889	0.37913	1.09611e+06	1.05896e+06	1.10249e+06	1.06377e+06	27427.4	59090.6	37156.4	1.03509	0.0149771	0.421212
262	262	sp|Q14444|CAPR1_HUMAN	Caprin-1 OS=Homo sapiens GN=CAPRIN1 PE=1 SV=2	TRUE	-1.01438	0.36777	1.09816e+06	1.16941e+06	1.10492e+06	1.17681e+06	12212.8	121052	-71253.9	0.939068	-0.0273027	0.434424
263	263	sp|Q99497|PARK7_HUMAN	Protein DJ-1 OS=Homo sapiens GN=PARK7 PE=1 SV=2	TRUE	0.248751	0.8158	2.86429e+06	2.83359e+06	2.76779e+06	2.88116e+06	179712	115688	30695.1	1.01083	0.00467923	0.0884163
264	264	sp|P60228|EIF3E_HUMAN	Eukaryotic translation initiation factor 3 subunit E OS=Homo sapiens GN=EIF3E PE=1 SV=1	TRUE	3.16355	0.03407	3.01543e+06	2.37687e+06	2.82607e+06	2.36015e+06	333183	105910	638556	1.26865	0.103343	1.46763
265	265	sp|Q9UHD8|SEPT9_HUMAN	Septin-9 OS=Homo sapiens GN=SEPT9 PE=1 SV=2	TRUE	-2.56784	0.06212	781374	941735	826327	918346	95278.7	51205	-160361	0.829717	-0.0810698	1.20677
266	266	tr|F8W1A4|F8W1A4_HUMAN	Adenylate kinase 2, mitochondrial OS=Homo sapiens GN=AK2 PE=2 SV=1	TRUE	0.616002	0.57122	1.08225e+06	1.03763e+06	1.10132e+06	1.06836e+06	42208	118142	44617.9	1.043	0.0182842	0.243197
267	267	sp|Q9H583|HEAT1_HUMAN	HEAT repeat-containing protein 1 OS=Homo sapiens GN=HEATR1 PE=1 SV=3	TRUE	1.95845	0.12177	313046	212523	307091	220336	85855.5	23073.6	100523	1.473	0.168202	0.91446
268	268	sp|Q7L1Q6|BZW1_HUMAN	Basic leucine zipper and W2 domain-containing protein 1 OS=Homo sapiens GN=BZW1 PE=1 SV=1	TRUE	0.782402	0.4777	777305	665586	857373	631882	222400	108189	111719	1.16785	0.0673871	0.320845
269	269	tr|B0QY89|B0QY89_HUMAN	Eukaryotic translation initiation factor 3 subunit L OS=Homo sapiens GN=EIF3L PE=2 SV=1	TRUE	-1.62564	0.17935	1.64522e+06	1.7524e+06	1.67745e+06	1.78682e+06	87450.1	73437	-107180	0.938838	-0.0274091	0.746299
270	270	tr|Q96CG1|Q96CG1_HUMAN	ETF1 protein OS=Homo sapiens GN=ETF1 PE=2 SV=1	TRUE	-0.941125	0.39993	2.27863e+06	2.36076e+06	2.29332e+06	2.2778e+06	41861	145244	-82131.9	0.96521	-0.0153784	0.398016
271	271	sp|O00232|PSD12_HUMAN	26S proteasome non-ATPase regulatory subunit 12 OS=Homo sapiens GN=PSMD12 PE=1 SV=3	TRUE	0.946618	0.39743	1.1961e+06	1.05747e+06	1.09067e+06	1.11977e+06	224202	118635	138630	1.1311	0.0534992	0.400739
272	272	sp|P62191|PRS4_HUMAN	26S protease regulatory subunit 4 OS=Homo sapiens GN=PSMC1 PE=1 SV=1	TRUE	1.20452	0.29478	1.78842e+06	1.4566e+06	1.71218e+06	1.62849e+06	287172	381038	331815	1.2278	0.0891278	0.530502
273	273	sp|Q7L2H7|EIF3M_HUMAN	Eukaryotic translation initiation factor 3 subunit M OS=Homo sapiens GN=EIF3M PE=1 SV=1	TRUE	0.385077	0.71978	1.47984e+06	1.46237e+06	1.46451e+06	1.47391e+06	56146.1	54957.8	17467.3	1.01194	0.0051567	0.1428
274	274	sp|Q12769|NU160_HUMAN	Nuclear pore complex protein Nup160 OS=Homo sapiens GN=NUP160 PE=1 SV=3	TRUE	2.46302	0.06947	490171	409537	506508	415809	41431.6	38713.4	80634.1	1.19689	0.0780546	1.1582
275	275	sp|Q16643|DREB_HUMAN	Drebrin OS=Homo sapiens GN=DBN1 PE=1 SV=4	TRUE	0.773884	0.48219	1.13881e+06	1.07845e+06	1.08073e+06	1.09467e+06	104752	85291.6	60355.8	1.05597	0.0236496	0.316782
276	276	sp|Q9UBT2|SAE2_HUMAN	SUMO-activating enzyme subunit 2 OS=Homo sapiens GN=UBA2 PE=1 SV=2	TRUE	0.848069	0.44417	487372	450054	472922	430855	32211.9	69073.9	37317.6	1.08292	0.0345956	0.352451
277	277	sp|P49756|RBM25_HUMAN	RNA-binding protein 25 OS=Homo sapiens GN=RBM25 PE=1 SV=3	TRUE	1.9888	0.11761	1.1288e+06	953209	1.1267e+06	1.00806e+06	99425.4	116184	175587	1.18421	0.0734272	0.929556
278	278	sp|O00567|NOP56_HUMAN	Nucleolar protein 56 OS=Homo sapiens GN=NOP56 PE=1 SV=4	TRUE	-1.9203	0.12723	1.38436e+06	1.90539e+06	1.13551e+06	1.87773e+06	466411	57606.9	-521034	0.726548	-0.138736	0.89541
279	279	sp|P06748|NPM_HUMAN	Nucleophosmin OS=Homo sapiens GN=NPM1 PE=1 SV=2	TRUE	2.0615	0.10827	1.66092e+07	1.28105e+07	1.5972e+07	1.40404e+07	2.15108e+06	2.35787e+06	3.79873e+06	1.29653	0.112784	0.965492
280	280	tr|E9PB61|E9PB61_HUMAN	THO complex subunit 4 OS=Homo sapiens GN=ALYREF PE=2 SV=1	TRUE	1.18743	0.30075	2.63449e+06	2.37644e+06	2.5403e+06	2.41621e+06	312986	209111	258057	1.10859	0.0447709	0.521794
281	281	tr|F8WA83|F8WA83_HUMAN	Protein disulfide-isomerase A6 OS=Homo sapiens GN=PDIA6 PE=2 SV=1	TRUE	-1.07997	0.34092	3.27348e+06	3.41693e+06	3.21546e+06	3.39593e+06	202802	108631	-143450	0.958018	-0.0186264	0.467348
282	282	sp|O43390|HNRPR_HUMAN	Heterogeneous nuclear ribonucleoprotein R OS=Homo sapiens GN=HNRNPR PE=1 SV=1	TRUE	2.58014	0.06132	487570	392850	471763	371188	44631.5	45289.6	94720	1.24111	0.0938102	1.2124
283	283	tr|D6RD18|D6RD18_HUMAN	Heterogeneous nuclear ribonucleoprotein A/B OS=Homo sapiens GN=HNRNPAB PE=2 SV=1	TRUE	0.956383	0.39304	5.46223e+06	5.2583e+06	5.32558e+06	5.30644e+06	321534	181704	203929	1.03878	0.0165245	0.405563
284	284	tr|D6RAN4|D6RAN4_HUMAN	60S ribosomal protein L9 (Fragment) OS=Homo sapiens GN=RPL9 PE=2 SV=1	TRUE	-0.927286	0.40626	4.33337e+06	4.6031e+06	4.39241e+06	4.58943e+06	114229	490710	-269735	0.941402	-0.0262251	0.391196
285	285	sp|P07737|PROF1_HUMAN	Profilin-1 OS=Homo sapiens GN=PFN1 PE=1 SV=2	TRUE	-6.79165	0.00245	2.35167e+07	2.49416e+07	2.34767e+07	2.50403e+07	314166	182578	-1.42482e+06	0.942874	-0.0255465	2.61083
286	286	sp|P00390|GSHR_HUMAN	Glutathione reductase, mitochondrial OS=Homo sapiens GN=GSR PE=1 SV=2	TRUE	-0.204236	0.84814	975747	986283	952998	978302	48468.3	75058.5	-10535.4	0.989318	-0.00466408	0.0715325
287	287	sp|P54727|RD23B_HUMAN	UV excision repair protein RAD23 homolog B OS=Homo sapiens GN=RAD23B PE=1 SV=1	TRUE	1.34532	0.24973	2.63808e+06	2.45469e+06	2.53994e+06	2.51337e+06	180509	152198	183391	1.07471	0.0312914	0.602529
288	288	sp|O43399-4|TPD54_HUMAN	Isoform 4 of Tumor protein D54 OS=Homo sapiens GN=TPD52L2	TRUE	-2.12789	0.10045	1.88621e+06	2.42528e+06	2.09171e+06	2.38033e+06	375115	227656	-539073	0.777727	-0.109173	0.99805
289	289	tr|E7EU96|E7EU96_HUMAN	Casein kinase II subunit alpha OS=Homo sapiens GN=CSNK2A1 PE=2 SV=1	TRUE	2.0735	0.10681	1.99114e+06	1.73666e+06	2.04145e+06	1.81355e+06	90240.7	192465	254476	1.14653	0.059386	0.971388
290	290	sp|P62333|PRS10_HUMAN	26S protease regulatory subunit 10B OS=Homo sapiens GN=PSMC6 PE=1 SV=1	TRUE	0.796587	0.4703	1.09498e+06	996981	1.09002e+06	1.11833e+06	16761.5	212412	97993.9	1.09829	0.0407172	0.327625
291	291	sp|P45974-2|UBP5_HUMAN	Isoform Short of Ubiquitin carboxyl-terminal hydrolase 5 OS=Homo sapiens GN=USP5	TRUE	0.167551	0.87507	749850	729568	662253	799971	166944	126838	20281.7	1.0278	0.0119085	0.0579572
292	292	tr|J3KTL2|J3KTL2_HUMAN	Serine/arginine-rich-splicing factor 1 OS=Homo sapiens GN=SRSF1 PE=2 SV=1	TRUE	2.8844	0.04481	2.8939e+06	2.32243e+06	2.87558e+06	2.18904e+06	116021	322953	571469	1.24606	0.0955406	1.34863
293	293	sp|P84077|ARF1_HUMAN	ADP-ribosylation factor 1 OS=Homo sapiens GN=ARF1 PE=1 SV=2	TRUE	-1.13524	0.31969	2.33838e+06	2.46086e+06	2.33066e+06	2.41426e+06	82261.6	167783	-122476	0.95023	-0.0221712	0.495271
294	294	sp|P30040|ERP29_HUMAN	Endoplasmic reticulum resident protein 29 OS=Homo sapiens GN=ERP29 PE=1 SV=4	TRUE	0.640361	0.55678	1.59016e+06	1.51461e+06	1.49813e+06	1.49761e+06	201952	31228.1	75551.6	1.04988	0.0211405	0.254316
295	295	sp|P11586|C1TC_HUMAN	C-1-tetrahydrofolate synthase, cytoplasmic OS=Homo sapiens GN=MTHFD1 PE=1 SV=3	TRUE	-1.23504	0.2844	1.10674e+06	1.18421e+06	1.07784e+06	1.22339e+06	84015.1	68876.1	-77465.1	0.934585	-0.0293812	0.54607
296	296	sp|P49321|NASP_HUMAN	Nuclear autoantigenic sperm protein OS=Homo sapiens GN=NASP PE=1 SV=2	TRUE	0.033527	0.97486	1.12412e+06	1.12229e+06	1.16539e+06	1.11978e+06	93427.6	13061.5	1826.05	1.00163	0.000706055	0.0110577
297	297	sp|P61160|ARP2_HUMAN	Actin-related protein 2 OS=Homo sapiens GN=ACTR2 PE=1 SV=1	TRUE	-1.51769	0.2037	1.89062e+06	2.06432e+06	1.90895e+06	1.96427e+06	32109.7	195615	-173699	0.915857	-0.0381725	0.691009
298	298	sp|Q92616|GCN1L_HUMAN	Translational activator GCN1 OS=Homo sapiens GN=GCN1L1 PE=1 SV=6	TRUE	2.62432	0.05853	447561	130876	410271	144615	192787	80741.8	316685	3.41973	0.533992	1.23262
299	299	sp|Q9Y2X3|NOP58_HUMAN	Nucleolar protein 58 OS=Homo sapiens GN=NOP58 PE=1 SV=1	TRUE	3.84679	0.01835	1.54761e+06	1.3357e+06	1.56048e+06	1.31326e+06	83249.1	46618	211907	1.15865	0.0639518	1.73636
300	300	tr|F8W930|F8W930_HUMAN	Insulin-like growth factor 2 mRNA-binding protein 2 OS=Homo sapiens GN=IGF2BP2 PE=2 SV=1	TRUE	-0.400118	0.70952	358409	392667	401432	350632	93995	114705	-34258.1	0.912755	-0.0396456	0.149035
301	301	tr|J3KNQ3|J3KNQ3_HUMAN	26S proteasome non-ATPase regulatory subunit 13 OS=Homo sapiens GN=PSMD13 PE=2 SV=1	TRUE	1.43456	0.22473	1.74255e+06	1.64224e+06	1.76754e+06	1.60585e+06	94202.2	76110.2	100306	1.06108	0.0257475	0.648339
302	302	sp|P05387|RLA2_HUMAN	60S acidic ribosomal protein P2 OS=Homo sapiens GN=RPLP2 PE=1 SV=1	TRUE	-0.6992	0.52295	1.47108e+07	1.5183e+07	1.51977e+07	1.52433e+07	1.05448e+06	506481	-472232	0.968897	-0.0137222	0.28154
303	303	sp|Q86XP3|DDX42_HUMAN	ATP-dependent RNA helicase DDX42 OS=Homo sapiens GN=DDX42 PE=1 SV=1	TRUE	2.08993	0.10484	707312	568346	696791	609483	31284.9	110838	138965	1.24451	0.0949979	0.979473
304	304	sp|O14818|PSA7_HUMAN	Proteasome subunit alpha type-7 OS=Homo sapiens GN=PSMA7 PE=1 SV=1	TRUE	-2.2287	0.08974	1.97573e+06	2.37735e+06	2.10325e+06	2.34644e+06	289883	115721	-401626	0.831062	-0.0803668	1.04701
305	305	sp|P33176|KINH_HUMAN	Kinesin-1 heavy chain OS=Homo sapiens GN=KIF5B PE=1 SV=1	TRUE	-1.73213	0.15829	764231	823494	759509	821412	20538.9	55586.6	-59262.4	0.928035	-0.0324355	0.800547
306	306	sp|P06493|CDK1_HUMAN	Cyclin-dependent kinase 1 OS=Homo sapiens GN=CDK1 PE=1 SV=3	TRUE	-0.736166	0.50247	1.08007e+06	1.19401e+06	1.07826e+06	1.20033e+06	228342	140441	-113939	0.904575	-0.0435555	0.29889
307	307	sp|P39748|FEN1_HUMAN	Flap endonuclease 1 OS=Homo sapiens GN=FEN1 PE=1 SV=1	TRUE	0.200458	0.8509	1.70333e+06	1.6958e+06	1.67797e+06	1.6871e+06	61731.2	20618.5	7532.4	1.00444	0.00192477	0.0701215
308	308	sp|P31689|DNJA1_HUMAN	DnaJ homolog subfamily A member 1 OS=Homo sapiens GN=DNAJA1 PE=1 SV=2	TRUE	7.58243	0.00162	2.10005e+06	1.81738e+06	2.08246e+06	1.8171e+06	60088.6	23632.8	282665	1.15553	0.0627827	2.79048
309	309	tr|J9JID7|J9JID7_HUMAN	Lamin B2, isoform CRA_a OS=Homo sapiens GN=LMNB2 PE=2 SV=1	TRUE	-0.713641	0.51488	643437	761548	764936	762981	284552	34706.2	-118110	0.844908	-0.0731907	0.288294
310	310	sp|P37837|TALDO_HUMAN	Transaldolase OS=Homo sapiens GN=TALDO1 PE=1 SV=2	TRUE	-2.17725	0.09504	2.3472e+06	3.00719e+06	2.58501e+06	2.87891e+06	460791	251662	-659990	0.78053	-0.107611	1.02209
311	311	sp|P23921|RIR1_HUMAN	Ribonucleoside-diphosphate reductase large subunit OS=Homo sapiens GN=RRM1 PE=1 SV=1	TRUE	-0.561613	0.60436	859017	956918	1.02878e+06	984317	294914	64730	-97901.2	0.897691	-0.046873	0.218704
312	312	sp|Q12788|TBL3_HUMAN	Transducin beta-like protein 3 OS=Homo sapiens GN=TBL3 PE=1 SV=2	TRUE	1.90511	0.12947	744417	521615	715601	521881	75747.4	187867	222802	1.42714	0.154466	0.887831
313	313	sp|P05455|LA_HUMAN	Lupus La protein OS=Homo sapiens GN=SSB PE=1 SV=2	TRUE	1.52743	0.20137	1.44667e+06	1.14939e+06	1.32297e+06	1.24086e+06	236998	239724	297275	1.25864	0.0999005	0.696005
314	314	sp|P16989|YBOX3_HUMAN	Y-box-binding protein 3 OS=Homo sapiens GN=YBX3 PE=1 SV=4	TRUE	-1.82002	0.14287	1.07044e+06	1.28935e+06	1.07948e+06	1.28931e+06	30167.3	206141	-218918	0.830211	-0.0808113	0.845059
315	315	sp|P31947|1433S_HUMAN	14-3-3 protein sigma OS=Homo sapiens GN=SFN PE=1 SV=1	TRUE	0.561281	0.60456	3.61702e+06	3.39851e+06	3.41441e+06	3.57348e+06	389715	550255	218505	1.06429	0.0270618	0.218561
316	316	sp|P27695|APEX1_HUMAN	DNA-(apurinic or apyrimidinic site) lyase OS=Homo sapiens GN=APEX1 PE=1 SV=2	TRUE	-0.64774	0.55245	1.09327e+06	1.12731e+06	1.07663e+06	1.14121e+06	85546.1	31129.3	-34044.2	0.969801	-0.0133176	0.257707
317	317	sp|P61086|UBE2K_HUMAN	Ubiquitin-conjugating enzyme E2 K OS=Homo sapiens GN=UBE2K PE=1 SV=3	TRUE	-1.46833	0.21593	923091	1.01017e+06	932247	1.00913e+06	83210.9	60223.6	-87078.1	0.913799	-0.0391495	0.665687
318	318	sp|P22087|FBRL_HUMAN	rRNA 2'-O-methyltransferase fibrillarin OS=Homo sapiens GN=FBL PE=1 SV=2	TRUE	0.52658	0.62633	2.6909e+06	2.64161e+06	2.73375e+06	2.67199e+06	136106	88095.5	49290.4	1.01866	0.00802893	0.203197
319	319	sp|Q9HB71|CYBP_HUMAN	Calcyclin-binding protein OS=Homo sapiens GN=CACYBP PE=1 SV=2	TRUE	-1.81805	0.1432	3.19306e+06	3.85173e+06	3.45256e+06	3.7213e+06	572631	256648	-658673	0.828993	-0.0814492	0.844057
320	320	tr|K7EJT8|K7EJT8_HUMAN	AP-2 complex subunit beta OS=Homo sapiens GN=AP2B1 PE=2 SV=1	TRUE	-0.691555	0.52726	479510	514164	502780	504390	79381.9	35092.9	-34653.7	0.932602	-0.0303038	0.277975
321	321	sp|P14868|SYDC_HUMAN	Aspartate--tRNA ligase, cytoplasmic OS=Homo sapiens GN=DARS PE=1 SV=2	TRUE	-2.00113	0.11597	1.41213e+06	1.56254e+06	1.3912e+06	1.5009e+06	45799.5	121863	-150410	0.90374	-0.0439564	0.935654
322	322	sp|P46781|RS9_HUMAN	40S ribosomal protein S9 OS=Homo sapiens GN=RPS9 PE=1 SV=3	TRUE	-2.34506	0.07894	1.0454e+07	1.21773e+07	1.0783e+07	1.19428e+07	744403	1.03239e+06	-1.72325e+06	0.858487	-0.0662665	1.1027
323	323	tr|B4DVB8|B4DVB8_HUMAN	ELAV-like protein 1 OS=Homo sapiens GN=ELAVL1 PE=2 SV=1	TRUE	-0.584233	0.59043	1.91391e+06	2.01725e+06	2.02893e+06	2.04962e+06	270476	143887	-103340	0.948772	-0.0228382	0.228832
324	324	sp|Q13620-3|CUL4B_HUMAN	Isoform 3 of Cullin-4B OS=Homo sapiens GN=CUL4B	TRUE	0.704305	0.52009	176961	112373	195193	131998	141242	72665	64588.3	1.57477	0.197216	0.283921
325	325	sp|O00505|IMA4_HUMAN	Importin subunit alpha-4 OS=Homo sapiens GN=KPNA3 PE=1 SV=2	TRUE	0.357919	0.73849	466758	445288	475184	431555	95990.6	39757.6	21470.1	1.04822	0.0204508	0.131655
326	326	sp|Q15417|CNN3_HUMAN	Calponin-3 OS=Homo sapiens GN=CNN3 PE=1 SV=1	TRUE	-0.0669534	0.94983	726363	729108	695528	727407	55182.8	44668.3	-2744.38	0.996236	-0.00163778	0.0223541
327	327	sp|P26038|MOES_HUMAN	Moesin OS=Homo sapiens GN=MSN PE=1 SV=3	TRUE	3.01396	0.0394	1.31605e+06	1.04734e+06	1.24491e+06	1.04331e+06	125820	89523.6	268705	1.25656	0.0991832	1.4045
328	328	tr|H0Y3P2|H0Y3P2_HUMAN	Eukaryotic translation initiation factor 4 gamma 2 OS=Homo sapiens GN=EIF4G2 PE=2 SV=1	TRUE	0.214701	0.8405	1.18119e+06	1.16784e+06	1.18709e+06	1.20844e+06	29201.3	103617	13344.5	1.01143	0.00493439	0.0754623
329	329	sp|P62701|RS4X_HUMAN	40S ribosomal protein S4, X isoform OS=Homo sapiens GN=RPS4X PE=1 SV=2	TRUE	2.7227	0.05284	5.64473e+06	4.66153e+06	5.51529e+06	4.78356e+06	235381	579480	983193	1.21092	0.083114	1.27704
330	330	sp|P62241|RS8_HUMAN	40S ribosomal protein S8 OS=Homo sapiens GN=RPS8 PE=1 SV=2	TRUE	-1.68599	0.16708	6.78292e+06	7.84303e+06	7.10603e+06	7.68994e+06	843843	688483	-1.06011e+06	0.864834	-0.0630672	0.777076
331	331	sp|O14744|ANM5_HUMAN	Protein arginine N-methyltransferase 5 OS=Homo sapiens GN=PRMT5 PE=1 SV=4	TRUE	1.12776	0.32249	843303	698951	822654	799981	90134.4	202552	144353	1.20653	0.0815374	0.491484
332	332	tr|J3KPI2|J3KPI2_HUMAN	Dynamin-1-like protein OS=Homo sapiens GN=DNM1L PE=2 SV=1	TRUE	-0.630791	0.56242	1.38234e+06	1.42846e+06	1.40014e+06	1.43217e+06	98630.4	79429.1	-46119.6	0.967714	-0.0142531	0.249939
333	333	tr|H0Y7A7|H0Y7A7_HUMAN	Calmodulin (Fragment) OS=Homo sapiens GN=CALM2 PE=2 SV=1	TRUE	-2.32748	0.08047	2.80089e+06	3.11951e+06	2.87301e+06	3.0575e+06	169924	165363	-318616	0.897863	-0.0467897	1.09437
334	334	sp|P09382|LEG1_HUMAN	Galectin-1 OS=Homo sapiens GN=LGALS1 PE=1 SV=2	TRUE	0.226344	0.83203	1.94767e+06	1.93074e+06	1.94772e+06	1.9683e+06	8006.46	129344	16935	1.00877	0.00379271	0.079861
335	335	sp|Q15637-6|SF01_HUMAN	Isoform 6 of Splicing factor 1 OS=Homo sapiens GN=SF1	TRUE	0.685157	0.53089	1.16385e+06	1.11406e+06	1.1107e+06	1.10291e+06	115944	48947.1	49783.9	1.04469	0.0189861	0.274995
336	336	tr|G8JLA2|G8JLA2_HUMAN	Myosin light polypeptide 6 OS=Homo sapiens GN=MYL6 PE=2 SV=1	TRUE	0.159936	0.88068	4.17989e+06	4.1557e+06	4.13113e+06	4.28094e+06	105193	239955	24192.8	1.00582	0.00252096	0.0551819
337	337	tr|B0YIW6|B0YIW6_HUMAN	Archain 1, isoform CRA_a OS=Homo sapiens GN=ARCN1 PE=2 SV=1	TRUE	2.08399	0.10555	1.56805e+06	1.38107e+06	1.52148e+06	1.36226e+06	136324	74612.1	186983	1.13539	0.0551451	0.976542
338	338	sp|P05386|RLA1_HUMAN	60S acidic ribosomal protein P1 OS=Homo sapiens GN=RPLP1 PE=1 SV=1	TRUE	1.6552	0.17323	5.93521e+06	3.9823e+06	5.65787e+06	4.53064e+06	657381	1.93496e+06	1.95291e+06	1.4904	0.173302	0.761377
339	339	tr|B4DVY1|B4DVY1_HUMAN	Eukaryotic translation initiation factor 3 subunit D OS=Homo sapiens GN=EIF3D PE=2 SV=1	TRUE	0.722961	0.50972	2.24743e+06	2.16431e+06	2.32518e+06	2.16042e+06	198426	16690.4	83116.1	1.0384	0.0163659	0.292668
340	340	sp|Q15424|SAFB1_HUMAN	Scaffold attachment factor B1 OS=Homo sapiens GN=SAFB PE=1 SV=4	TRUE	-2.26763	0.08595	880809	1.01517e+06	914313	1.0124e+06	78331.2	66306.3	-134361	0.867647	-0.061657	1.06575
341	341	sp|P28074|PSB5_HUMAN	Proteasome subunit beta type-5 OS=Homo sapiens GN=PSMB5 PE=1 SV=3	TRUE	-0.190878	0.85792	934225	944808	928837	934064	71283.2	64357.5	-10583.7	0.988798	-0.00489239	0.0665532
342	342	sp|O14950|ML12B_HUMAN	Myosin regulatory light chain 12B OS=Homo sapiens GN=MYL12B PE=1 SV=2	TRUE	-0.615894	0.57128	1.3983e+06	1.43393e+06	1.38896e+06	1.42367e+06	59474.9	80671.6	-35638.9	0.975146	-0.0109303	0.243151
343	343	tr|J3QQT2|J3QQT2_HUMAN	60S ribosomal protein L17 (Fragment) OS=Homo sapiens GN=RPL17 PE=2 SV=1	TRUE	-0.308086	0.77339	4.81417e+06	4.87509e+06	4.79089e+06	4.82792e+06	162491	301493	-60920.3	0.987504	-0.00546124	0.111601
344	344	tr|J3KN16|J3KN16_HUMAN	Proteasome-associated protein ECM29 homolog OS=Homo sapiens GN=KIAA0368 PE=2 SV=1	TRUE	1.98896	0.11759	165135	70006.4	181855	77572.1	72159.9	40688	95128.1	2.35885	0.3727	0.92963
847	847	tr|E9PEX6|E9PEX6_HUMAN	Dihydrolipoyl dehydrogenase, mitochondrial OS=Homo sapiens GN=DLD PE=2 SV=1	TRUE	13.2986	0.00018	175182	34057.3	177518	38477.7	10882.2	14812.9	141125	5.14375	0.71128	3.74473
346	346	sp|Q8NC51|PAIRB_HUMAN	Plasminogen activator inhibitor 1 RNA-binding protein OS=Homo sapiens GN=SERBP1 PE=1 SV=2	TRUE	-1.23655	0.2839	2.54593e+06	2.66524e+06	2.46471e+06	2.68469e+06	141144	89482.5	-119310	0.955235	-0.0198899	0.546835
347	347	sp|Q71UI9|H2AV_HUMAN	Histone H2A.V OS=Homo sapiens GN=H2AFV PE=1 SV=3	TRUE	-0.616822	0.57073	2.62775e+06	2.76434e+06	2.80327e+06	2.78308e+06	349845	157211	-136589	0.950589	-0.0220072	0.243569
348	348	tr|H0YMZ1|H0YMZ1_HUMAN	Proteasome subunit alpha type (Fragment) OS=Homo sapiens GN=PSMA4 PE=2 SV=1	TRUE	1.52597	0.20172	1.98169e+06	1.69577e+06	1.83849e+06	1.77438e+06	251830	204692	285914	1.1686	0.0676673	0.695251
349	349	tr|E7EX17|E7EX17_HUMAN	Eukaryotic translation initiation factor 4B OS=Homo sapiens GN=EIF4B PE=2 SV=1	TRUE	-1.12501	0.32352	1.1028e+06	1.22468e+06	1.13204e+06	1.24647e+06	134326	131040	-121887	0.900474	-0.0455286	0.490099
350	350	tr|B3KSH1|B3KSH1_HUMAN	Eukaryotic translation initiation factor 3 subunit F OS=Homo sapiens GN=EIF3F PE=2 SV=1	TRUE	0.638988	0.55759	2.95007e+06	2.80169e+06	2.92591e+06	2.77737e+06	321965	241037	148377	1.05296	0.0224118	0.253685
351	351	sp|P25787|PSA2_HUMAN	Proteasome subunit alpha type-2 OS=Homo sapiens GN=PSMA2 PE=1 SV=2	TRUE	0.198366	0.85243	2.1886e+06	2.1603e+06	2.08904e+06	2.23356e+06	195977	150497	28299	1.0131	0.00565214	0.0693413
352	352	sp|P0CW22|RS17L_HUMAN	40S ribosomal protein S17-like OS=Homo sapiens GN=RPS17L PE=1 SV=1	TRUE	1.09289	0.33585	2.17779e+06	2.03479e+06	2.13992e+06	2.06392e+06	218541	59995.1	142997	1.07028	0.0294957	0.473855
353	353	sp|O00154-7|BACH_HUMAN	Isoform 7 of Cytosolic acyl coenzyme A thioester hydrolase OS=Homo sapiens GN=ACOT7	TRUE	-5.62286	0.00492	2.15991e+06	2.69524e+06	2.18278e+06	2.64549e+06	138350	89729.1	-535324	0.801381	-0.0961608	2.30803
354	354	sp|Q8WUM4|PDC6I_HUMAN	Programmed cell death 6-interacting protein OS=Homo sapiens GN=PDCD6IP PE=1 SV=1	TRUE	1.61229	0.18219	689440	598585	683490	595814	95775.6	18804.8	90855.6	1.15178	0.0613711	0.739475
355	355	tr|E7ES33|E7ES33_HUMAN	Septin-7 OS=Homo sapiens GN=SEPT7 PE=2 SV=2	TRUE	-3.00324	0.03981	556411	739008	556165	740587	34557.7	99477.2	-182597	0.752916	-0.123253	1.40001
356	356	sp|P10768|ESTD_HUMAN	S-formylglutathione hydrolase OS=Homo sapiens GN=ESD PE=1 SV=2	TRUE	-0.130248	0.90266	1.24697e+06	1.25e+06	1.2361e+06	1.25891e+06	35836.7	18261.4	-3024.58	0.99758	-0.00105212	0.0444758
357	357	tr|J3KQU9|J3KQU9_HUMAN	AP-1 complex subunit gamma-1 OS=Homo sapiens GN=AP1G1 PE=2 SV=1	TRUE	-0.546049	0.61406	460738	531484	415627	425254	80327.4	209535	-70746.2	0.866889	-0.0620363	0.211789
358	358	sp|Q13162|PRDX4_HUMAN	Peroxiredoxin-4 OS=Homo sapiens GN=PRDX4 PE=1 SV=1	TRUE	-1.68508	0.16725	1.36036e+06	1.51364e+06	1.39448e+06	1.45973e+06	70508.7	140896	-153281	0.898734	-0.0463691	0.776634
359	359	tr|B7Z4B8|B7Z4B8_HUMAN	Heterogeneous nuclear ribonucleoprotein U-like protein 1 OS=Homo sapiens GN=HNRNPUL1 PE=2 SV=1	TRUE	-2.73425	0.05221	438584	544000	431035	563250	40332.8	53220.7	-105416	0.806221	-0.0935458	1.28225
360	360	sp|Q9P2E9|RRBP1_HUMAN	Ribosome-binding protein 1 OS=Homo sapiens GN=RRBP1 PE=1 SV=4	TRUE	-1.48382	0.21202	186573	249467	165402	264069	57466.1	45688.7	-62893.6	0.747888	-0.126163	0.673623
361	361	sp|P11413|G6PD_HUMAN	Glucose-6-phosphate 1-dehydrogenase OS=Homo sapiens GN=G6PD PE=1 SV=4	TRUE	0.741417	0.49961	800238	742714	766631	758570	83259.9	105483	57523.9	1.07745	0.0323975	0.301369
362	362	tr|G3V5Z7|G3V5Z7_HUMAN	Proteasome subunit alpha type OS=Homo sapiens GN=PSMA6 PE=2 SV=1	TRUE	-2.68823	0.05476	2.35886e+06	2.78029e+06	2.42511e+06	2.69986e+06	149026	226982	-421431	0.848422	-0.0713881	1.26154
363	363	sp|P11388-4|TOP2A_HUMAN	Isoform 4 of DNA topoisomerase 2-alpha OS=Homo sapiens GN=TOP2A	TRUE	1.84925	0.13811	213430	159470	233124	153387	43069.9	26442.6	53959.2	1.33837	0.126575	0.859775
364	364	sp|P15924|DESP_HUMAN	Desmoplakin OS=Homo sapiens GN=DSP PE=1 SV=3	TRUE	0.440646	0.68224	276731	262861	261932	275392	39640.2	37430.3	13870.1	1.05277	0.0223318	0.166063
365	365	tr|F5H698|F5H698_HUMAN	Leucine--tRNA ligase, cytoplasmic OS=Homo sapiens GN=LARS PE=2 SV=1	TRUE	1.66837	0.17057	873808	789352	862160	821850	66537.2	57100	84455.5	1.10699	0.0441451	0.768097
366	366	sp|P00492|HPRT_HUMAN	Hypoxanthine-guanine phosphoribosyltransferase OS=Homo sapiens GN=HPRT1 PE=1 SV=2	TRUE	0.584023	0.59055	1.49455e+06	1.3772e+06	1.45695e+06	1.5257e+06	105964	331508	117351	1.08521	0.0355138	0.228743
367	367	sp|P54578|UBP14_HUMAN	Ubiquitin carboxyl-terminal hydrolase 14 OS=Homo sapiens GN=USP14 PE=1 SV=3	TRUE	-0.215096	0.84021	914178	923605	893331	943798	64760.1	39597.4	-9426.51	0.989794	-0.00445528	0.0756122
368	368	tr|G3V162|G3V162_HUMAN	TAR DNA binding protein, isoform CRA_d OS=Homo sapiens GN=TARDBP PE=4 SV=1	TRUE	2.50631	0.06632	733561	385314	662849	406472	135672	198779	348247	1.9038	0.279622	1.17836
369	369	sp|Q14103|HNRPD_HUMAN	Heterogeneous nuclear ribonucleoprotein D0 OS=Homo sapiens GN=HNRNPD PE=1 SV=1	TRUE	-0.483447	0.65405	5.48442e+06	5.55682e+06	5.45168e+06	5.56554e+06	134585	221724	-72396	0.986972	-0.00569531	0.184389
370	370	sp|O15042|SR140_HUMAN	U2 snRNP-associated SURP motif-containing protein OS=Homo sapiens GN=U2SURP PE=1 SV=2	TRUE	1.64651	0.175	163258	126326	163377	131399	36050.4	14480.4	36931.2	1.29235	0.111379	0.756962
371	371	sp|P62906|RL10A_HUMAN	60S ribosomal protein L10a OS=Homo sapiens GN=RPL10A PE=1 SV=2	TRUE	-1.80301	0.14573	5.94512e+06	7.21361e+06	6.46114e+06	6.99553e+06	1.14827e+06	407906	-1.26849e+06	0.824153	-0.083992	0.836451
372	372	sp|P42166|LAP2A_HUMAN	Lamina-associated polypeptide 2, isoform alpha OS=Homo sapiens GN=TMPO PE=1 SV=2	TRUE	-1.90955	0.12881	615306	729303	602648	685127	24116.9	100549	-113997	0.843691	-0.0738168	0.89005
373	373	tr|E9PEB5|E9PEB5_HUMAN	Far upstream element-binding protein 1 OS=Homo sapiens GN=FUBP1 PE=2 SV=1	TRUE	-1.34271	0.2505	1.12285e+06	1.17004e+06	1.12935e+06	1.15174e+06	49832.3	34959	-47188.9	0.959669	-0.0178785	0.601192
374	374	sp|P78417|GSTO1_HUMAN	Glutathione S-transferase omega-1 OS=Homo sapiens GN=GSTO1 PE=1 SV=2	TRUE	-0.165626	0.87649	2.17724e+06	2.22482e+06	1.9079e+06	2.22559e+06	473559	152731	-47580.5	0.978614	-0.00938868	0.057253
375	375	sp|Q00341|VIGLN_HUMAN	Vigilin OS=Homo sapiens GN=HDLBP PE=1 SV=2	TRUE	1.81094	0.14439	254755	203725	255283	201365	46849.7	13681.6	51029.7	1.25048	0.0970778	0.840463
376	376	sp|P13804|ETFA_HUMAN	Electron transfer flavoprotein subunit alpha, mitochondrial OS=Homo sapiens GN=ETFA PE=1 SV=1	TRUE	3.3242	0.02926	469286	282320	450208	268627	71334.2	66344.3	186966	1.66225	0.220696	1.53373
377	377	sp|O43242|PSMD3_HUMAN	26S proteasome non-ATPase regulatory subunit 3 OS=Homo sapiens GN=PSMD3 PE=1 SV=2	TRUE	1.62331	0.17984	1.13423e+06	988780	1.07197e+06	965066	149497	41648.1	145447	1.1471	0.0596003	0.745114
378	378	sp|Q14008|CKAP5_HUMAN	Cytoskeleton-associated protein 5 OS=Homo sapiens GN=CKAP5 PE=1 SV=3	TRUE	1.167	0.30804	333933	165158	198517	183099	247421	39125.1	168775	2.0219	0.30576	0.511393
379	379	sp|P31946|1433B_HUMAN	14-3-3 protein beta/alpha OS=Homo sapiens GN=YWHAB PE=1 SV=3	TRUE	0.655837	0.54774	2.17458e+06	2.02874e+06	2.05669e+06	1.93895e+06	336086	188092	145832	1.07188	0.0301474	0.261426
380	380	sp|P06753-5|TPM3_HUMAN	Isoform 5 of Tropomyosin alpha-3 chain OS=Homo sapiens GN=TPM3	TRUE	-2.25203	0.08745	3.28169e+06	4.30963e+06	3.4816e+06	4.30377e+06	395163	684761	-1.02795e+06	0.761477	-0.118343	1.05824
381	381	sp|Q15008|PSMD6_HUMAN	26S proteasome non-ATPase regulatory subunit 6 OS=Homo sapiens GN=PSMD6 PE=1 SV=1	TRUE	0.532944	0.62231	765311	726655	788517	728193	43436.8	117883	38656.1	1.0532	0.0225097	0.205993
382	382	tr|B4DZI8|B4DZI8_HUMAN	Coatomer protein complex, subunit beta 2 (Beta prime), isoform CRA_b OS=Homo sapiens GN=COPB2 PE=2 SV=1	TRUE	0.0614133	0.95398	504540	500561	520407	516457	107666	31635.1	3978.89	1.00795	0.0034385	0.0204607
383	383	tr|B4DXZ6|B4DXZ6_HUMAN	Fragile X mental retardation syndrome-related protein 1 OS=Homo sapiens GN=FXR1 PE=2 SV=1	TRUE	-1.11339	0.32793	477623	1.54262e+06	467613	672797	27963.3	1.65653e+06	-1.06499e+06	0.309619	-0.509173	0.484219
384	384	sp|P00491|PNPH_HUMAN	Purine nucleoside phosphorylase OS=Homo sapiens GN=PNP PE=1 SV=2	TRUE	0.213172	0.84162	2.25099e+06	2.17278e+06	2.48189e+06	2.36718e+06	480352	415936	78202.7	1.03599	0.0153564	0.074884
385	385	sp|P49720|PSB3_HUMAN	Proteasome subunit beta type-3 OS=Homo sapiens GN=PSMB3 PE=1 SV=2	TRUE	0.752787	0.49346	1.30105e+06	1.17321e+06	1.1979e+06	1.26493e+06	181147	231747	127842	1.10897	0.0449187	0.306748
386	386	tr|B3KS98|B3KS98_HUMAN	Eukaryotic translation initiation factor 3 subunit H OS=Homo sapiens GN=EIF3H PE=2 SV=1	TRUE	-0.545489	0.61441	361888	443581	423648	354612	122166	228826	-81693.6	0.815832	-0.0883994	0.211542
387	387	sp|P61289|PSME3_HUMAN	Proteasome activator complex subunit 3 OS=Homo sapiens GN=PSME3 PE=1 SV=1	TRUE	3.02143	0.03911	1.89636e+06	1.43978e+06	1.91149e+06	1.3747e+06	36580.2	259170	456584	1.31712	0.119626	1.40771
388	388	sp|P07384|CAN1_HUMAN	Calpain-1 catalytic subunit OS=Homo sapiens GN=CAPN1 PE=1 SV=1	TRUE	-2.10168	0.10346	2.5898e+06	3.1081e+06	2.74465e+06	3.09321e+06	425091	41809.4	-518296	0.833243	-0.0792282	0.985228
389	389	tr|H3BLZ8|H3BLZ8_HUMAN	Probable ATP-dependent RNA helicase DDX17 OS=Homo sapiens GN=DDX17 PE=2 SV=1	TRUE	1.25618	0.27741	875614	852487	883879	862024	25732.9	18831.2	23126.4	1.02713	0.0116246	0.556878
390	390	sp|Q99714|HCD2_HUMAN	3-hydroxyacyl-CoA dehydrogenase type-2 OS=Homo sapiens GN=HSD17B10 PE=1 SV=3	TRUE	6.92212	0.00229	1.19184e+06	953537	1.20457e+06	940108	24683.2	54278.6	238300	1.24991	0.0968794	2.64016
391	391	sp|O75367|H2AY_HUMAN	Core histone macro-H2A.1 OS=Homo sapiens GN=H2AFY PE=1 SV=4	TRUE	0.204172	0.84819	96702.3	92367.7	96624.1	79905	6725.09	36151.6	4334.62	1.04693	0.0199168	0.0715069
392	392	sp|Q9UBE0|SAE1_HUMAN	SUMO-activating enzyme subunit 1 OS=Homo sapiens GN=SAE1 PE=1 SV=1	TRUE	0.471317	0.66197	605015	548337	602411	646890	78602.1	192885	56677.7	1.10336	0.0427184	0.179162
393	393	sp|P20618|PSB1_HUMAN	Proteasome subunit beta type-1 OS=Homo sapiens GN=PSMB1 PE=1 SV=2	TRUE	2.66137	0.05631	1.19136e+06	926013	1.1319e+06	913457	161457	61269.2	265347	1.28655	0.109426	1.24941
394	394	sp|Q9H0A0|NAT10_HUMAN	N-acetyltransferase 10 OS=Homo sapiens GN=NAT10 PE=1 SV=2	TRUE	2.07784	0.10628	402280	325433	398201	328102	63730.2	6476.23	76847	1.23614	0.0920668	0.973548
395	395	sp|Q9UMS4|PRP19_HUMAN	Pre-mRNA-processing factor 19 OS=Homo sapiens GN=PRPF19 PE=1 SV=1	TRUE	-1.57593	0.19017	1.68573e+06	1.82402e+06	1.6771e+06	1.79186e+06	106818	108125	-138291	0.924184	-0.0342416	0.720858
396	396	tr|B1AK85|B1AK85_HUMAN	F-actin-capping protein subunit beta OS=Homo sapiens GN=CAPZB PE=2 SV=1	TRUE	-1.48743	0.21111	693073	762903	708017	726934	35973.7	72923.3	-69829.5	0.908469	-0.04169	0.675491
397	397	sp|Q13185|CBX3_HUMAN	Chromobox protein homolog 3 OS=Homo sapiens GN=CBX3 PE=1 SV=4	TRUE	6.40495	0.00305	3.37225e+06	2.93219e+06	3.3369e+06	2.95404e+06	102021	61266.9	440065	1.15008	0.0607283	2.5157
398	398	sp|Q04760-2|LGUL_HUMAN	Isoform 2 of Lactoylglutathione lyase OS=Homo sapiens GN=GLO1	TRUE	-1.2879	0.26724	3.02096e+06	3.22886e+06	3.01972e+06	3.18619e+06	126282	249444	-207893	0.935614	-0.0289032	0.573099
399	399	sp|P43686|PRS6B_HUMAN	26S protease regulatory subunit 6B OS=Homo sapiens GN=PSMC4 PE=1 SV=2	TRUE	1.16487	0.30881	1.22678e+06	908158	1.2274e+06	750960	332223	337745	318618	1.35084	0.130604	0.510309
400	400	sp|Q15061|WDR43_HUMAN	WD repeat-containing protein 43 OS=Homo sapiens GN=WDR43 PE=1 SV=3	TRUE	1.78771	0.14835	644623	466586	639349	492533	46930.9	165987	178037	1.38157	0.140374	0.828712
401	401	sp|Q14651|PLSI_HUMAN	Plastin-1 OS=Homo sapiens GN=PLS1 PE=1 SV=2	TRUE	1.77287	0.15093	88557.7	29047.7	81919.5	21379.2	51177.6	27588.1	59509.9	3.04869	0.484114	0.821224
402	402	tr|J3QSV6|J3QSV6_HUMAN	Ribosomal L1 domain-containing protein 1 (Fragment) OS=Homo sapiens GN=RSL1D1 PE=2 SV=1	TRUE	6.11778	0.00362	1.56676e+06	1.06992e+06	1.58393e+06	1.07264e+06	41333.3	134454	496839	1.46437	0.16565	2.44129
403	403	sp|P24534|EF1B_HUMAN	Elongation factor 1-beta OS=Homo sapiens GN=EEF1B2 PE=1 SV=3	TRUE	1.19878	0.29677	7.35874e+06	6.86178e+06	7.19789e+06	6.8675e+06	609000	380362	496956	1.07242	0.0303665	0.52758
404	404	tr|E9PH29|E9PH29_HUMAN	Thioredoxin-dependent peroxide reductase, mitochondrial OS=Homo sapiens GN=PRDX3 PE=2 SV=1	TRUE	3.1089	0.03591	2.31736e+06	1.96742e+06	2.37046e+06	1.92737e+06	116889	156036	349943	1.17787	0.0710971	1.44478
405	405	sp|Q9Y224|CN166_HUMAN	UPF0568 protein C14orf166 OS=Homo sapiens GN=C14orf166 PE=1 SV=1	TRUE	1.64021	0.17631	1.21567e+06	834944	1.13224e+06	1.00794e+06	248514	316039	380726	1.45599	0.163159	0.753723
406	406	sp|Q92734|TFG_HUMAN	Protein TFG OS=Homo sapiens GN=TFG PE=1 SV=2	TRUE	-2.1798	0.09477	807985	914027	841528	926659	74074.9	40157.7	-106042	0.883984	-0.0535556	1.02333
407	407	sp|P43490|NAMPT_HUMAN	Nicotinamide phosphoribosyltransferase OS=Homo sapiens GN=NAMPT PE=1 SV=1	TRUE	1.56075	0.1936	669040	545294	606346	568434	120271	66287	123747	1.22694	0.0888217	0.713095
408	408	tr|M0R0F0|M0R0F0_HUMAN	40S ribosomal protein S5 (Fragment) OS=Homo sapiens GN=RPS5 PE=3 SV=1	TRUE	1.99542	0.11673	5.62233e+06	4.3977e+06	5.18195e+06	4.70431e+06	896270	571537	1.22463e+06	1.27847	0.10669	0.932818
409	409	sp|P27694|RFA1_HUMAN	Replication protein A 70 kDa DNA-binding subunit OS=Homo sapiens GN=RPA1 PE=1 SV=2	TRUE	1.56357	0.19296	1.0832e+06	934851	1.08599e+06	951751	137254	90373.5	148350	1.15869	0.0639666	0.714533
410	410	sp|P51858-3|HDGF_HUMAN	Isoform 3 of Hepatoma-derived growth factor OS=Homo sapiens GN=HDGF	TRUE	-1.18678	0.30098	825701	922410	889834	903807	129661	55764	-96709.9	0.895155	-0.0481016	0.521462
411	411	sp|Q96P70|IPO9_HUMAN	Importin-9 OS=Homo sapiens GN=IPO9 PE=1 SV=3	TRUE	2.07681	0.10641	240652	142698	217874	154206	73825.8	34980.2	97954.4	1.68645	0.226973	0.973018
412	412	sp|P51665|PSMD7_HUMAN	26S proteasome non-ATPase regulatory subunit 7 OS=Homo sapiens GN=PSMD7 PE=1 SV=2	TRUE	1.58966	0.18711	1.11976e+06	986598	1.05625e+06	1.00302e+06	122276	78099.5	133162	1.13497	0.0549847	0.727903
413	413	sp|O00267|SPT5H_HUMAN	Transcription elongation factor SPT5 OS=Homo sapiens GN=SUPT5H PE=1 SV=1	TRUE	-0.794315	0.47148	182090	191359	189168	186894	17214.5	10591	-9268.99	0.951562	-0.0215628	0.326537
414	414	sp|Q9BTT0|AN32E_HUMAN	Acidic leucine-rich nuclear phosphoprotein 32 family member E OS=Homo sapiens GN=ANP32E PE=1 SV=1	TRUE	0.45351	0.6737	1.9803e+06	1.8627e+06	1.95372e+06	2.09925e+06	163031	418490	117596	1.06313	0.0265873	0.171533
415	415	sp|Q9HAV4|XPO5_HUMAN	Exportin-5 OS=Homo sapiens GN=XPO5 PE=1 SV=1	TRUE	0.87286	0.43201	361176	312241	338614	316090	75523.1	61037	48935.3	1.15672	0.0632294	0.364506
416	416	sp|P62263|RS14_HUMAN	40S ribosomal protein S14 OS=Homo sapiens GN=RPS14 PE=1 SV=3	TRUE	-0.970765	0.38664	4.30092e+06	4.55538e+06	4.32848e+06	4.52718e+06	100907	442656	-254461	0.944141	-0.0249633	0.412693
417	417	tr|E9PAV3|E9PAV3_HUMAN	Nascent polypeptide-associated complex subunit alpha OS=Homo sapiens GN=NACA PE=2 SV=1	TRUE	-0.99936	0.37418	5.09344e+06	5.40969e+06	5.36518e+06	5.32132e+06	510470	199627	-316252	0.94154	-0.0261613	0.426919
418	418	sp|P61221|ABCE1_HUMAN	ATP-binding cassette sub-family E member 1 OS=Homo sapiens GN=ABCE1 PE=1 SV=1	TRUE	1.37057	0.24239	819020	691030	743054	714949	149907	60743.6	127990	1.18522	0.0737976	0.615485
419	419	tr|Q5W0H4|Q5W0H4_HUMAN	Translationally-controlled tumor protein OS=Homo sapiens GN=TPT1 PE=2 SV=1	TRUE	1.9351	0.12508	3.22064e+06	2.86418e+06	3.05365e+06	2.88739e+06	291539	129618	356458	1.12445	0.0509416	0.902812
420	420	sp|Q9Y2W1|TR150_HUMAN	Thyroid hormone receptor-associated protein 3 OS=Homo sapiens GN=THRAP3 PE=1 SV=2	TRUE	-1.61318	0.182	702604	844443	740065	868822	123400	89247.4	-141840	0.832032	-0.0798602	0.739929
421	421	sp|P50502|F10A1_HUMAN	Hsc70-interacting protein OS=Homo sapiens GN=ST13 PE=1 SV=2	TRUE	-3.75724	0.01982	3.31128e+06	3.9247e+06	3.30687e+06	3.82996e+06	70753.6	273784	-613417	0.843704	-0.0738101	1.7029
422	422	sp|Q15427|SF3B4_HUMAN	Splicing factor 3B subunit 4 OS=Homo sapiens GN=SF3B4 PE=1 SV=1	TRUE	1.92411	0.12667	642371	535490	636703	564414	70515	65456.2	106881	1.19959	0.0790346	0.897326
423	423	sp|Q14258|TRI25_HUMAN	E3 ubiquitin/ISG15 ligase TRIM25 OS=Homo sapiens GN=TRIM25 PE=1 SV=2	TRUE	1.78384	0.14902	817313	718158	807194	704463	89123.5	36416.4	99155.1	1.13807	0.0561685	0.826755
424	424	sp|Q13347|EIF3I_HUMAN	Eukaryotic translation initiation factor 3 subunit I OS=Homo sapiens GN=EIF3I PE=1 SV=1	TRUE	-3.43982	0.0263	1.03277e+06	1.20335e+06	1.04221e+06	1.20859e+06	48175.7	71108.9	-170579	0.858246	-0.0663882	1.58004
1511	1511	sp|P31150|GDIA_HUMAN	Rab GDP dissociation inhibitor alpha OS=Homo sapiens GN=GDI1 PE=1 SV=2	TRUE	4.94591	0.00778	33180.8	8373.02	34829.2	9136.38	8367.71	2335.9	24807.7	3.96282	0.598004	2.10902
426	426	tr|E9PGT1|E9PGT1_HUMAN	Translin OS=Homo sapiens GN=TSN PE=2 SV=1	TRUE	-2.56439	0.06235	974634	1.28341e+06	1.05828e+06	1.21542e+06	171067	119299	-308780	0.759407	-0.119525	1.20516
427	427	tr|E5RI99|E5RI99_HUMAN	60S ribosomal protein L30 (Fragment) OS=Homo sapiens GN=RPL30 PE=2 SV=1	TRUE	0.06795	0.94909	5.42892e+06	5.41147e+06	5.54638e+06	5.23682e+06	222128	385326	17448.6	1.00322	0.00139808	0.0226926
428	428	tr|A6NFX8|A6NFX8_HUMAN	ADP-sugar pyrophosphatase OS=Homo sapiens GN=NUDT5 PE=2 SV=1	TRUE	-1.14069	0.31766	644809	735307	701685	729003	134931	26009.4	-90498.4	0.876924	-0.0570379	0.498037
429	429	sp|Q96A72|MGN2_HUMAN	Protein mago nashi homolog 2 OS=Homo sapiens GN=MAGOHB PE=1 SV=1	TRUE	-1.36091	0.24517	947071	1.03447e+06	1.00099e+06	1.01172e+06	95409.2	57176.9	-87395.8	0.915516	-0.038334	0.610533
430	430	sp|Q15942|ZYX_HUMAN	Zyxin OS=Homo sapiens GN=ZYX PE=1 SV=1	TRUE	-1.96939	0.12025	436732	486482	446817	477588	20100.6	38864.9	-49750.9	0.897733	-0.0468527	0.919915
431	431	sp|P62081|RS7_HUMAN	40S ribosomal protein S7 OS=Homo sapiens GN=RPS7 PE=1 SV=1	TRUE	1.92797	0.12611	5.72234e+06	3.19529e+06	5.46393e+06	3.7157e+06	1.13066e+06	1.96867e+06	2.52705e+06	1.79087	0.253063	0.89925
432	432	sp|P46783|RS10_HUMAN	40S ribosomal protein S10 OS=Homo sapiens GN=RPS10 PE=1 SV=1	TRUE	1.66847	0.17055	8.07775e+06	6.00872e+06	7.66475e+06	7.04195e+06	1.08448e+06	1.854e+06	2.06904e+06	1.34434	0.128509	0.768148
433	433	sp|O15355|PPM1G_HUMAN	Protein phosphatase 1G OS=Homo sapiens GN=PPM1G PE=1 SV=1	TRUE	-1.73793	0.15722	285792	323130	288546	341947	5107.46	36859.4	-37337.9	0.884449	-0.0533271	0.803492
434	434	sp|Q14764|MVP_HUMAN	Major vault protein OS=Homo sapiens GN=MVP PE=1 SV=4	TRUE	-2.0847	0.10546	308804	363177	302732	370717	13658.6	43061	-54373.1	0.850285	-0.0704355	0.976912
435	435	sp|P11216|PYGB_HUMAN	Glycogen phosphorylase, brain form OS=Homo sapiens GN=PYGB PE=1 SV=5	TRUE	-4.90808	0.008	912312	1.0285e+06	915157	1.0276e+06	40897.4	2959.99	-116193	0.887027	-0.0520632	2.09691
436	436	sp|Q96HC4|PDLI5_HUMAN	PDZ and LIM domain protein 5 OS=Homo sapiens GN=PDLIM5 PE=1 SV=5	TRUE	-0.141412	0.89438	402456	407377	406466	410894	29264.3	52686.5	-4920.55	0.987921	-0.00527762	0.0484779
437	437	tr|B4DNL6|B4DNL6_HUMAN	Ribose-phosphate pyrophosphokinase 1 OS=Homo sapiens GN=PRPS1 PE=2 SV=1	TRUE	1.15213	0.31344	1.35629e+06	1.23047e+06	1.29121e+06	1.22108e+06	186801	29760.4	125823	1.10226	0.0422827	0.503846
438	438	sp|O43684|BUB3_HUMAN	Mitotic checkpoint protein BUB3 OS=Homo sapiens GN=BUB3 PE=1 SV=1	TRUE	1.37804	0.24026	1.14633e+06	1.06902e+06	1.16692e+06	1.05576e+06	89345.4	38208.7	77311.6	1.07232	0.0303244	0.619319
439	439	sp|Q15056|IF4H_HUMAN	Eukaryotic translation initiation factor 4H OS=Homo sapiens GN=EIF4H PE=1 SV=5	TRUE	-2.49257	0.0673	1.87547e+06	2.2031e+06	1.8546e+06	2.19502e+06	107729	200563	-327628	0.851288	-0.0699236	1.17198
440	440	tr|E9PHV5|E9PHV5_HUMAN	Sperm-specific antigen 2 OS=Homo sapiens GN=SSFA2 PE=2 SV=1	TRUE	-4.01085	0.01599	232004	278866	226600	283900	10548.8	17270	-46861.8	0.831956	-0.0798997	1.79615
441	441	tr|F5H6E2|F5H6E2_HUMAN	Unconventional myosin-Ic OS=Homo sapiens GN=MYO1C PE=2 SV=1	TRUE	1.66647	0.17095	264346	151071	236919	200396	61632	100312	113275	1.74981	0.242991	0.767131
442	442	tr|Q96Q25|Q96Q25_HUMAN	KM-PA-2 protein OS=Homo sapiens GN=KM-PA-2 PE=2 SV=1	TRUE	1.85474	0.13723	369866	338292	377582	327564	15278.6	25217.3	31573.3	1.09333	0.0387518	0.862551
443	443	sp|P37802|TAGL2_HUMAN	Transgelin-2 OS=Homo sapiens GN=TAGLN2 PE=1 SV=3	TRUE	-2.10658	0.10289	1.62698e+06	2.03711e+06	1.72212e+06	2.01207e+06	302913	148177	-410131	0.798671	-0.0976323	0.987627
444	444	tr|B1AVU8|B1AVU8_HUMAN	Saposin-D OS=Homo sapiens GN=PSAP PE=4 SV=1	TRUE	1.99598	0.11665	2.8963e+06	2.57432e+06	2.78701e+06	2.54128e+06	262413	95943	321977	1.12507	0.0511804	0.933115
445	445	sp|P23381|SYWC_HUMAN	Tryptophan--tRNA ligase, cytoplasmic OS=Homo sapiens GN=WARS PE=1 SV=2	TRUE	0.657559	0.54674	801200	760196	765386	740443	101862	35913	41004.1	1.05394	0.0228154	0.262219
446	446	tr|C9JZR2|C9JZR2_HUMAN	Catenin delta-1 OS=Homo sapiens GN=CTNND1 PE=2 SV=2	TRUE	1.22184	0.28885	414457	307323	409202	355175	77411.4	130661	107134	1.3486	0.129884	0.539328
447	447	sp|Q92621|NU205_HUMAN	Nuclear pore complex protein Nup205 OS=Homo sapiens GN=NUP205 PE=1 SV=3	TRUE	1.15695	0.31168	144854	133513	153430	132806	16506.9	3974.9	11341.2	1.08494	0.0354075	0.506291
448	448	tr|F5GX11|F5GX11_HUMAN	Proteasome subunit alpha type-1 OS=Homo sapiens GN=PSMA1 PE=2 SV=1	TRUE	-1.71122	0.16221	2.00768e+06	2.1736e+06	2.01172e+06	2.09156e+06	84149.4	145340	-165923	0.923664	-0.0344858	0.789922
449	449	tr|B4DUT8|B4DUT8_HUMAN	Calponin-2 OS=Homo sapiens GN=CNN2 PE=2 SV=1	TRUE	-1.15776	0.31138	658424	746281	673291	799819	32477.9	127361	-87857	0.882274	-0.0543967	0.506709
450	450	sp|Q7L014|DDX46_HUMAN	Probable ATP-dependent RNA helicase DDX46 OS=Homo sapiens GN=DDX46 PE=1 SV=2	TRUE	-4.17781	0.01394	208418	241189	205957	237425	6286.58	12044	-32770.3	0.86413	-0.0634209	1.85574
451	451	tr|B7Z904|B7Z904_HUMAN	Thioredoxin reductase 1 OS=Homo sapiens GN=TXNRD1 PE=2 SV=1	TRUE	2.07872	0.10618	326766	280147	318362	295376	17638.6	34608.3	46618.7	1.16641	0.0668504	0.973957
452	452	sp|P00505|AATM_HUMAN	Aspartate aminotransferase, mitochondrial OS=Homo sapiens GN=GOT2 PE=1 SV=3	TRUE	2.5754	0.06163	1.26543e+06	1.00285e+06	1.35307e+06	978057	168169	53911.7	262587	1.26184	0.101005	1.21021
453	453	sp|Q7L576|CYFP1_HUMAN	Cytoplasmic FMR1-interacting protein 1 OS=Homo sapiens GN=CYFIP1 PE=1 SV=1	TRUE	-1.66322	0.1716	149298	185061	160685	178937	34117.2	14933.3	-35762.3	0.806754	-0.093259	0.765483
454	454	sp|O43852|CALU_HUMAN	Calumenin OS=Homo sapiens GN=CALU PE=1 SV=2	TRUE	0.0464285	0.96519	1.03979e+06	1.03791e+06	1.00326e+06	1.02703e+06	66986.2	19678.1	1871.47	1.0018	0.000782376	0.0153872
455	455	sp|P30050|RL12_HUMAN	60S ribosomal protein L12 OS=Homo sapiens GN=RPL12 PE=1 SV=1	TRUE	-1.52479	0.202	5.84477e+06	6.31743e+06	5.77876e+06	6.10334e+06	125467	522045	-472662	0.925181	-0.0337732	0.694649
456	456	sp|Q02878|RL6_HUMAN	60S ribosomal protein L6 OS=Homo sapiens GN=RPL6 PE=1 SV=3	TRUE	2.27393	0.08536	7.10905e+06	4.90237e+06	6.69372e+06	5.18545e+06	1.11265e+06	1.25983e+06	2.20667e+06	1.45012	0.161405	1.06875
457	457	sp|P00441|SODC_HUMAN	Superoxide dismutase [Cu-Zn] OS=Homo sapiens GN=SOD1 PE=1 SV=2	TRUE	-4.00247	0.0161	4.92444e+06	6.59934e+06	5.00686e+06	6.39173e+06	423398	588282	-1.6749e+06	0.746202	-0.127143	1.79317
458	458	sp|O75153|CLU_HUMAN	Clustered mitochondria protein homolog OS=Homo sapiens GN=CLUH PE=1 SV=2	TRUE	2.04248	0.11063	337600	241695	318285	264208	56159.7	58824.9	95904.3	1.3968	0.145134	0.956127
459	459	sp|Q92688|AN32B_HUMAN	Acidic leucine-rich nuclear phosphoprotein 32 family member B OS=Homo sapiens GN=ANP32B PE=1 SV=1	TRUE	1.23799	0.28341	1.98115e+06	1.92869e+06	1.96218e+06	1.91169e+06	50800.2	52969.2	52457.5	1.0272	0.0116544	0.547585
460	460	sp|Q8TAT6|NPL4_HUMAN	Nuclear protein localization protein 4 homolog OS=Homo sapiens GN=NPLOC4 PE=1 SV=3	TRUE	2.89942	0.04414	333836	282021	320115	289807	27714.4	13783.7	51814.5	1.18373	0.073251	1.35517
461	461	sp|Q8NBS9|TXND5_HUMAN	Thioredoxin domain-containing protein 5 OS=Homo sapiens GN=TXNDC5 PE=1 SV=2	TRUE	1.41475	0.23005	562590	367672	540824	491840	54115.1	232418	194918	1.53014	0.184731	0.638178
462	462	tr|B4DGP8|B4DGP8_HUMAN	Calnexin OS=Homo sapiens GN=CANX PE=2 SV=1	TRUE	2.13721	0.0994	282260	234279	273717	239753	36273.3	14010.1	47980.9	1.2048	0.0809157	1.00261
463	463	sp|Q12874|SF3A3_HUMAN	Splicing factor 3A subunit 3 OS=Homo sapiens GN=SF3A3 PE=1 SV=1	TRUE	-1.37925	0.23991	815270	899931	855259	887748	93334.4	50911.9	-84661.3	0.905925	-0.0429079	0.619952
464	464	tr|H0YNE3|H0YNE3_HUMAN	Proteasome activator complex subunit 1 OS=Homo sapiens GN=PSME1 PE=2 SV=1	TRUE	-4.20842	0.0136	638820	803456	648167	798395	60037.2	31412.9	-164635	0.795091	-0.0995832	1.86646
465	465	sp|P54577|SYYC_HUMAN	Tyrosine--tRNA ligase, cytoplasmic OS=Homo sapiens GN=YARS PE=1 SV=4	TRUE	-1.6621	0.17183	794325	970711	874888	972823	175631	54221.7	-176387	0.818291	-0.0870922	0.764901
466	466	sp|Q06210|GFPT1_HUMAN	Glutamine--fructose-6-phosphate aminotransferase [isomerizing] 1 OS=Homo sapiens GN=GFPT1 PE=1 SV=3	TRUE	-0.943352	0.39892	374696	415087	362738	386576	54556.3	50233.2	-40391.1	0.902693	-0.0444601	0.399114
467	467	sp|P61981|1433G_HUMAN	14-3-3 protein gamma OS=Homo sapiens GN=YWHAG PE=1 SV=2	TRUE	-1.35989	0.24547	2.13508e+06	2.36937e+06	2.04074e+06	2.35382e+06	226590	194176	-234289	0.901118	-0.0452186	0.610002
468	468	tr|G3V1C3|G3V1C3_HUMAN	Apoptosis inhibitor 5 OS=Homo sapiens GN=API5 PE=2 SV=1	TRUE	0.985454	0.38019	703170	608139	679535	655688	41456.7	161802	95031.3	1.15627	0.0630576	0.419999
469	469	sp|P13489|RINI_HUMAN	Ribonuclease inhibitor OS=Homo sapiens GN=RNH1 PE=1 SV=2	TRUE	-0.506539	0.63912	422206	449208	413733	455644	77347.8	50419.3	-27001.9	0.93989	-0.026923	0.194418
470	470	sp|Q9Y2L1|RRP44_HUMAN	Exosome complex exonuclease RRP44 OS=Homo sapiens GN=DIS3 PE=1 SV=2	TRUE	1.28946	0.26675	374467	344256	365053	347200	33286.1	23212.5	30211.1	1.08776	0.0365322	0.573896
471	471	sp|Q15691|MARE1_HUMAN	Microtubule-associated protein RP/EB family member 1 OS=Homo sapiens GN=MAPRE1 PE=1 SV=3	TRUE	-1.16797	0.30769	609858	630528	596556	635581	27622.6	13286.8	-20669.6	0.967219	-0.0144753	0.511887
472	472	sp|P56192|SYMC_HUMAN	Methionine--tRNA ligase, cytoplasmic OS=Homo sapiens GN=MARS PE=1 SV=2	TRUE	1.55915	0.19397	541198	424203	518004	452387	58972	115820	116995	1.2758	0.105782	0.712265
473	473	sp|Q99436|PSB7_HUMAN	Proteasome subunit beta type-7 OS=Homo sapiens GN=PSMB7 PE=1 SV=1	TRUE	1.41798	0.22918	71522.5	49097.6	74200.3	58082.8	15720.8	22431.4	22424.9	1.45674	0.163383	0.639823
474	474	sp|P10599|THIO_HUMAN	Thioredoxin OS=Homo sapiens GN=TXN PE=1 SV=3	TRUE	-3.23063	0.03196	6.70471e+06	7.72458e+06	6.94766e+06	7.75942e+06	482704	256851	-1.01987e+06	0.867971	-0.0614948	1.49539
475	475	tr|K7ELJ7|K7ELJ7_HUMAN	Calpain small subunit 1 OS=Homo sapiens GN=CAPNS1 PE=2 SV=1	TRUE	3.06819	0.03736	488534	255326	450028	233494	108824	74088.2	233207	1.91337	0.281799	1.42759
476	476	sp|P61247|RS3A_HUMAN	40S ribosomal protein S3a OS=Homo sapiens GN=RPS3A PE=1 SV=2	TRUE	0.414744	0.69961	5.23599e+06	5.17018e+06	5.22756e+06	5.02731e+06	62305	267680	65810.2	1.01273	0.00549316	0.155144
477	477	sp|Q16555|DPYL2_HUMAN	Dihydropyrimidinase-related protein 2 OS=Homo sapiens GN=DPYSL2 PE=1 SV=1	TRUE	-2.08818	0.10505	145350	164127	140457	165202	13603.2	7584.45	-18777.1	0.885594	-0.0527653	0.978604
478	478	sp|P48163|MAOX_HUMAN	NADP-dependent malic enzyme OS=Homo sapiens GN=ME1 PE=1 SV=1	TRUE	2.25845	0.08683	139432	42884.4	153295	31220.3	64136.1	37001.1	96547.3	3.25134	0.512062	1.06133
479	479	tr|H3BT71|H3BT71_HUMAN	RNA-binding motif protein, X chromosome, N-terminally processed OS=Homo sapiens GN=RBMX PE=2 SV=1	TRUE	-1.33839	0.25178	2.22965e+06	2.48341e+06	2.36118e+06	2.4157e+06	285963	161455	-253757	0.897819	-0.0468112	0.598979
480	480	sp|Q8TEX9|IPO4_HUMAN	Importin-4 OS=Homo sapiens GN=IPO4 PE=1 SV=2	TRUE	3.05238	0.03794	347929	138267	300622	164630	95637.2	70765.3	209662	2.51636	0.400772	1.4209
481	481	sp|P62277|RS13_HUMAN	40S ribosomal protein S13 OS=Homo sapiens GN=RPS13 PE=1 SV=2	TRUE	-1.53101	0.20052	7.18693e+06	7.57351e+06	7.31769e+06	7.63672e+06	233058	370070	-386580	0.948956	-0.0227538	0.697842
482	482	sp|P25398|RS12_HUMAN	40S ribosomal protein S12 OS=Homo sapiens GN=RPS12 PE=1 SV=3	TRUE	-0.807307	0.46476	3.43965e+06	3.70116e+06	3.69643e+06	3.55106e+06	491025	271430	-261506	0.929345	-0.0318231	0.332771
483	483	sp|P28838|AMPL_HUMAN	Cytosol aminopeptidase OS=Homo sapiens GN=LAP3 PE=1 SV=3	TRUE	2.50248	0.06659	237379	182199	255378	190087	32947.4	19315.6	55180	1.30286	0.114896	1.17659
484	484	tr|B4E363|B4E363_HUMAN	Phenylalanine--tRNA ligase alpha subunit OS=Homo sapiens GN=FARSA PE=2 SV=1	TRUE	1.17761	0.30423	808871	706909	819994	790037	25618.6	147763	101962	1.14424	0.0585156	0.516798
485	485	tr|A6NEM2|A6NEM2_HUMAN	HCF N-terminal chain 5 OS=Homo sapiens GN=HCFC1 PE=2 SV=2	TRUE	-2.30627	0.08237	174194	219772	171477	225911	24806.4	23586	-45577.5	0.792614	-0.100938	1.08423
486	486	tr|G5E9E7|G5E9E7_HUMAN	Tight junction protein 1 (Zona occludens 1), isoform CRA_e OS=Homo sapiens GN=TJP1 PE=2 SV=1	TRUE	-0.86689	0.43491	154213	165609	154033	164136	4390.13	22341.2	-11395.6	0.93119	-0.0309619	0.361601
487	487	sp|Q00796|DHSO_HUMAN	Sorbitol dehydrogenase OS=Homo sapiens GN=SORD PE=1 SV=4	TRUE	-1.78079	0.14955	875153	1.00668e+06	900998	1.01817e+06	114869	56306	-131527	0.869346	-0.0608073	0.825214
488	488	sp|P25685|DNJB1_HUMAN	DnaJ homolog subfamily B member 1 OS=Homo sapiens GN=DNAJB1 PE=1 SV=4	TRUE	-2.56515	0.0623	495547	595848	478155	585086	56833.5	36833.6	-100301	0.831667	-0.0800507	1.20551
489	489	sp|P62249|RS16_HUMAN	40S ribosomal protein S16 OS=Homo sapiens GN=RPS16 PE=1 SV=2	TRUE	0.899927	0.41904	5.79162e+06	5.45246e+06	5.71335e+06	5.7801e+06	147418	635913	339165	1.0622	0.026208	0.377745
490	490	sp|O00116|ADAS_HUMAN	Alkyldihydroxyacetonephosphate synthase, peroxisomal OS=Homo sapiens GN=AGPS PE=1 SV=1	TRUE	0.113513	0.91509	108440	104326	126032	129381	36204	51278.4	4113.82	1.03943	0.0167962	0.0385362
491	491	sp|Q9Y266|NUDC_HUMAN	Nuclear migration protein nudC OS=Homo sapiens GN=NUDC PE=1 SV=1	TRUE	-2.29595	0.08331	2.03875e+06	2.3456e+06	2.08505e+06	2.29944e+06	156853	170248	-306855	0.869179	-0.0608909	1.0793
492	492	sp|Q9Y617|SERC_HUMAN	Phosphoserine aminotransferase OS=Homo sapiens GN=PSAT1 PE=1 SV=2	TRUE	-2.4257	0.07232	1.26244e+06	1.71667e+06	1.35462e+06	1.76201e+06	221243	237159	-454224	0.735404	-0.133474	1.14074
493	493	sp|Q92979|NEP1_HUMAN	Ribosomal RNA small subunit methyltransferase NEP1 OS=Homo sapiens GN=EMG1 PE=1 SV=4	TRUE	1.55593	0.19471	167136	112433	152487	113628	36618.7	48655.2	54703.3	1.48654	0.172177	0.710612
494	494	sp|P13645|K1C10_HUMAN	Keratin, type I cytoskeletal 10 OS=Homo sapiens GN=KRT10 PE=1 SV=6	TRUE	1.01838	0.36608	280986	216902	245759	220427	103517	34116.3	64084.2	1.29545	0.112421	0.436424
495	495	sp|Q8WXF1|PSPC1_HUMAN	Paraspeckle component 1 OS=Homo sapiens GN=PSPC1 PE=1 SV=1	TRUE	-0.876796	0.4301	478633	523332	444645	520900	78985.5	39475.5	-44699.5	0.914587	-0.038775	0.366431
496	496	sp|P46087|NOP2_HUMAN	Putative ribosomal RNA methyltransferase NOP2 OS=Homo sapiens GN=NOP2 PE=1 SV=2	TRUE	1.37518	0.24107	466361	412318	501106	403854	66309.6	15367.7	54042.5	1.13107	0.0534895	0.617857
497	497	sp|P32119|PRDX2_HUMAN	Peroxiredoxin-2 OS=Homo sapiens GN=PRDX2 PE=1 SV=5	TRUE	2.03964	0.11099	2.69699e+06	1.51067e+06	2.58529e+06	1.65081e+06	290220	964706	1.18632e+06	1.78529	0.251709	0.954716
498	498	sp|P26373|RL13_HUMAN	60S ribosomal protein L13 OS=Homo sapiens GN=RPL13 PE=1 SV=4	TRUE	-1.2748	0.2714	4.66033e+06	5.03169e+06	4.73906e+06	4.92628e+06	261919	431252	-371359	0.926196	-0.0332972	0.56639
499	499	sp|Q13547|HDAC1_HUMAN	Histone deacetylase 1 OS=Homo sapiens GN=HDAC1 PE=1 SV=1	TRUE	-0.997456	0.37499	686708	717792	677187	724917	19729.5	50241.9	-31084.3	0.956695	-0.0192267	0.42598
500	500	sp|P61604|CH10_HUMAN	10 kDa heat shock protein, mitochondrial OS=Homo sapiens GN=HSPE1 PE=1 SV=2	TRUE	11.2606	0.00035	7.32657e+06	5.23712e+06	7.34673e+06	5.15228e+06	50305.5	317429	2.08945e+06	1.39897	0.145808	3.45593
501	501	sp|Q9Y3T9|NOC2L_HUMAN	Nucleolar complex protein 2 homolog OS=Homo sapiens GN=NOC2L PE=1 SV=4	TRUE	2.58681	0.06089	102877	77925.4	95292.5	79775.4	16300.2	3663.83	24951.6	1.3202	0.120639	1.21545
502	502	tr|B4DIH5|B4DIH5_HUMAN	COP9 signalosome complex subunit 2 OS=Homo sapiens GN=COPS2 PE=2 SV=1	TRUE	0.90115	0.41846	269430	248851	248832	248853	39553.5	386.157	20579.8	1.0827	0.034508	0.378346
503	503	sp|P35270|SPRE_HUMAN	Sepiapterin reductase OS=Homo sapiens GN=SPR PE=1 SV=1	TRUE	1.03655	0.3585	337786	253932	284734	293818	97442.7	100688	83853.8	1.33022	0.123924	0.445511
504	504	tr|F8W914|F8W914_HUMAN	Reticulon OS=Homo sapiens GN=RTN4 PE=2 SV=1	TRUE	9.70041	0.00063	713841	522279	708022	522562	26660	21428.3	191562	1.36678	0.135699	3.20066
505	505	sp|Q13509|TBB3_HUMAN	Tubulin beta-3 chain OS=Homo sapiens GN=TUBB3 PE=1 SV=2	TRUE	-0.175087	0.86952	526450	536044	481346	535637	90928.2	27207.2	-9594.27	0.982102	-0.00784352	0.0607204
506	506	sp|P61163|ACTZ_HUMAN	Alpha-centractin OS=Homo sapiens GN=ACTR1A PE=1 SV=1	TRUE	-0.566968	0.60104	429040	466171	410875	498140	82833.1	77494.9	-37130.6	0.92035	-0.0360471	0.221097
507	507	sp|P23193|TCEA1_HUMAN	Transcription elongation factor A protein 1 OS=Homo sapiens GN=TCEA1 PE=1 SV=2	TRUE	-0.886499	0.42543	187126	199202	189002	212229	5621.79	22915.2	-12076.2	0.939377	-0.0271602	0.371172
508	508	tr|H9KV28|H9KV28_HUMAN	Protein diaphanous homolog 1 OS=Homo sapiens GN=DIAPH1 PE=2 SV=1	TRUE	-0.00877808	0.99342	197648	197850	186792	206633	27870.4	28570.8	-202.28	0.998978	-0.000444246	0.0028671
509	509	sp|Q14157-5|UBP2L_HUMAN	Isoform 5 of Ubiquitin-associated protein 2-like OS=Homo sapiens GN=UBAP2L	TRUE	1.84964	0.13805	872442	759898	853987	765514	103724	18660.4	112544	1.1481	0.0599811	0.859964
510	510	sp|Q96HE7|ERO1A_HUMAN	ERO1-like protein alpha OS=Homo sapiens GN=ERO1L PE=1 SV=2	TRUE	2.71113	0.05347	367892	331111	369696	333955	17270.3	15934.7	36781.5	1.11109	0.0457473	1.27189
511	511	sp|O00487|PSDE_HUMAN	26S proteasome non-ATPase regulatory subunit 14 OS=Homo sapiens GN=PSMD14 PE=1 SV=1	TRUE	-1.3013	0.26305	416902	490032	440978	497219	94663.8	22655.6	-73130.2	0.850764	-0.0701907	0.579962
512	512	sp|Q13177|PAK2_HUMAN	Serine/threonine-protein kinase PAK 2 OS=Homo sapiens GN=PAK2 PE=1 SV=3	TRUE	-0.840558	0.4479	430939	463363	417751	463958	52435.2	41404.3	-32423.4	0.930026	-0.0315049	0.348819
513	513	sp|Q16543|CDC37_HUMAN	Hsp90 co-chaperone Cdc37 OS=Homo sapiens GN=CDC37 PE=1 SV=1	TRUE	-0.74622	0.497	1.55945e+06	1.56749e+06	1.55805e+06	1.5728e+06	5575.64	17814.7	-8042.23	0.994869	-0.00223394	0.303644
514	514	sp|P62913|RL11_HUMAN	60S ribosomal protein L11 OS=Homo sapiens GN=RPL11 PE=1 SV=2	TRUE	-1.05891	0.34935	3.6592e+06	4.08731e+06	3.89101e+06	4.02146e+06	618385	328554	-428106	0.89526	-0.048051	0.456739
515	515	sp|Q92922|SMRC1_HUMAN	SWI/SNF complex subunit SMARCC1 OS=Homo sapiens GN=SMARCC1 PE=1 SV=3	TRUE	2.0079	0.11507	254095	153853	253730	179988	62094.6	60179.5	100243	1.65155	0.217892	0.939038
516	516	tr|F6RFD5|F6RFD5_HUMAN	Destrin OS=Homo sapiens GN=DSTN PE=2 SV=1	TRUE	1.00977	0.36973	1.46472e+06	1.31343e+06	1.44333e+06	1.37456e+06	211966	149726	151294	1.11519	0.0473489	0.432115
517	517	sp|P31153|METK2_HUMAN	S-adenosylmethionine synthase isoform type-2 OS=Homo sapiens GN=MAT2A PE=1 SV=1	TRUE	-0.525093	0.62728	2.18843e+06	2.24116e+06	2.17878e+06	2.19043e+06	28128.7	171649	-52731.5	0.976471	-0.0103405	0.202539
518	518	tr|B4DJV2|B4DJV2_HUMAN	Citrate synthase OS=Homo sapiens GN=CS PE=2 SV=1	TRUE	3.25648	0.03118	386520	190139	367176	203465	90335.4	52436.4	196382	2.03284	0.308102	1.50612
519	519	sp|Q9NZT2|OGFR_HUMAN	Opioid growth factor receptor OS=Homo sapiens GN=OGFR PE=1 SV=3	TRUE	0.600172	0.58074	262941	253156	270691	250439	14032.1	24508	9785.7	1.03865	0.0164713	0.236018
520	520	sp|P20290|BTF3_HUMAN	Transcription factor BTF3 OS=Homo sapiens GN=BTF3 PE=1 SV=1	TRUE	2.43248	0.07179	1.69357e+06	1.10596e+06	1.63025e+06	1.17484e+06	349322	230297	587605	1.53131	0.185062	1.14394
521	521	sp|P68402|PA1B2_HUMAN	Platelet-activating factor acetylhydrolase IB subunit beta OS=Homo sapiens GN=PAFAH1B2 PE=1 SV=1	TRUE	1.93334	0.12533	1.90538e+06	1.53008e+06	1.77442e+06	1.53676e+06	253664	220683	375297	1.24528	0.0952669	0.901945
522	522	sp|Q8IYB3|SRRM1_HUMAN	Serine/arginine repetitive matrix protein 1 OS=Homo sapiens GN=SRRM1 PE=1 SV=2	TRUE	-0.1157	0.91347	518684	523626	544427	504626	58571.2	45194.3	-4941.85	0.990562	-0.00411823	0.0393057
523	523	tr|E9PQY2|E9PQY2_HUMAN	Prefoldin subunit 4 OS=Homo sapiens GN=PFDN4 PE=2 SV=1	TRUE	-1.34941	0.24852	525021	570239	520822	571242	8737.68	57378.4	-45217.8	0.920704	-0.0358801	0.604639
524	524	sp|Q92804|RBP56_HUMAN	TATA-binding protein-associated factor 2N OS=Homo sapiens GN=TAF15 PE=1 SV=1	TRUE	-0.118419	0.91144	8929.57	9324.97	7999.3	7403.69	2283.54	5313.38	-395.401	0.957598	-0.0188169	0.0402719
525	525	sp|P62753|RS6_HUMAN	40S ribosomal protein S6 OS=Homo sapiens GN=RPS6 PE=1 SV=1	TRUE	-1.04971	0.35308	5.02194e+06	5.30611e+06	5.03165e+06	5.14065e+06	248659	397525	-284172	0.946444	-0.0239049	0.452127
526	526	sp|P52907|CAZA1_HUMAN	F-actin-capping protein subunit alpha-1 OS=Homo sapiens GN=CAPZA1 PE=1 SV=3	TRUE	-3.61868	0.02238	1.00633e+06	1.19195e+06	1.00802e+06	1.16957e+06	10431.7	88230.4	-185619	0.844272	-0.0735174	1.65014
527	527	tr|K7EM18|K7EM18_HUMAN	Eukaryotic translation initiation factor 1 OS=Homo sapiens GN=EIF1 PE=2 SV=1	TRUE	0.00667491	0.99499	1.22059e+06	1.21958e+06	1.34362e+06	1.22669e+06	261170	25774.4	1011.37	1.00083	0.000360004	0.00218128
528	528	tr|E9PJD9|E9PJD9_HUMAN	60S ribosomal protein L27a OS=Homo sapiens GN=RPL27A PE=2 SV=1	TRUE	-1.13192	0.32093	7.22417e+06	7.74045e+06	7.42882e+06	7.51065e+06	443619	653696	-516281	0.933301	-0.0299783	0.49359
529	529	sp|Q13895|BYST_HUMAN	Bystin OS=Homo sapiens GN=BYSL PE=1 SV=3	TRUE	-0.184883	0.86232	426296	436270	452965	440494	56403.6	74492.8	-9973.74	0.977139	-0.0100438	0.0643315
530	530	sp|P63208|SKP1_HUMAN	S-phase kinase-associated protein 1 OS=Homo sapiens GN=SKP1 PE=1 SV=2	TRUE	-0.0480037	0.96401	913302	915410	940420	915939	75974.3	3824.99	-2108.29	0.997697	-0.00100138	0.0159185
531	531	sp|P30419|NMT1_HUMAN	Glycylpeptide N-tetradecanoyltransferase 1 OS=Homo sapiens GN=NMT1 PE=1 SV=2	TRUE	-1.46208	0.21753	321821	358165	336567	351864	41140.8	12694.1	-36343.9	0.898527	-0.0464687	0.662481
532	532	sp|O94906|PRP6_HUMAN	Pre-mRNA-processing factor 6 OS=Homo sapiens GN=PRPF6 PE=1 SV=1	TRUE	-1.21814	0.29011	144537	179603	141294	161497	8480.79	49131.9	-35065.1	0.804763	-0.0943321	0.537437
533	533	sp|O75607|NPM3_HUMAN	Nucleoplasmin-3 OS=Homo sapiens GN=NPM3 PE=1 SV=3	TRUE	-1.57386	0.19063	892815	1.00313e+06	947427	965775	101513	66579.7	-110311	0.890033	-0.050594	0.719809
534	534	tr|J3QQ67|J3QQ67_HUMAN	60S ribosomal protein L18 (Fragment) OS=Homo sapiens GN=RPL18 PE=3 SV=1	TRUE	-2.08239	0.10574	7.56256e+06	8.98526e+06	8.07747e+06	8.63438e+06	897367	771396	-1.42271e+06	0.841662	-0.0748621	0.975761
535	535	sp|P68036|UB2L3_HUMAN	Ubiquitin-conjugating enzyme E2 L3 OS=Homo sapiens GN=UBE2L3 PE=1 SV=1	TRUE	0.552378	0.6101	1.29209e+06	1.17427e+06	1.20403e+06	1.28888e+06	163667	331213	117821	1.10034	0.0415252	0.214599
536	536	sp|P04080|CYTB_HUMAN	Cystatin-B OS=Homo sapiens GN=CSTB PE=1 SV=2	TRUE	-2.82411	0.04763	1.00667e+06	1.2131e+06	1.02478e+06	1.1515e+06	47930	117183	-206432	0.829831	-0.0810104	1.32212
537	537	sp|O43818|U3IP2_HUMAN	U3 small nucleolar RNA-interacting protein 2 OS=Homo sapiens GN=RRP9 PE=1 SV=1	TRUE	-0.412931	0.70083	205949	211970	204302	220769	3579.4	24997.9	-6020.43	0.971598	-0.0125135	0.154387
538	538	sp|P17812|PYRG1_HUMAN	CTP synthase 1 OS=Homo sapiens GN=CTPS1 PE=1 SV=2	TRUE	3.21466	0.03244	840410	448876	769123	512156	133116	163655	391533	1.87225	0.272364	1.48892
539	539	sp|Q9Y3U8|RL36_HUMAN	60S ribosomal protein L36 OS=Homo sapiens GN=RPL36 PE=1 SV=3	TRUE	-1.23349	0.28492	5.46603e+06	5.759e+06	5.47492e+06	5.53032e+06	92675.7	400815	-292973	0.949128	-0.0226753	0.545277
540	540	sp|P40939|ECHA_HUMAN	Trifunctional enzyme subunit alpha, mitochondrial OS=Homo sapiens GN=HADHA PE=1 SV=2	TRUE	3.41485	0.02691	90266.5	50382.7	89037.1	54791.4	15856.5	12562.1	39883.9	1.79162	0.253246	1.57009
541	541	sp|P62829|RL23_HUMAN	60S ribosomal protein L23 OS=Homo sapiens GN=RPL23 PE=1 SV=1	TRUE	0.69824	0.52349	5.92813e+06	5.77256e+06	5.86152e+06	5.65255e+06	285005	260185	155570	1.02695	0.0115493	0.281092
542	542	sp|P15927|RFA2_HUMAN	Replication protein A 32 kDa subunit OS=Homo sapiens GN=RPA2 PE=1 SV=1	TRUE	1.61147	0.18237	730349	505837	664320	594720	130123	203221	224512	1.44384	0.15952	0.739047
543	543	sp|P62820|RAB1A_HUMAN	Ras-related protein Rab-1A OS=Homo sapiens GN=RAB1A PE=1 SV=3	TRUE	2.10404	0.10318	576282	404608	591173	413418	87385.7	111066	171674	1.4243	0.1536	0.986404
544	544	sp|P62280|RS11_HUMAN	40S ribosomal protein S11 OS=Homo sapiens GN=RPS11 PE=1 SV=3	TRUE	-2.21913	0.0907	1.42931e+06	1.67202e+06	1.51099e+06	1.61182e+06	151807	113320	-242711	0.85484	-0.0681151	1.04239
545	545	sp|P30044|PRDX5_HUMAN	Peroxiredoxin-5, mitochondrial OS=Homo sapiens GN=PRDX5 PE=1 SV=4	TRUE	-2.1607	0.09681	2.152e+06	2.21177e+06	2.14101e+06	2.23344e+06	27194.7	39447.6	-59770.7	0.972976	-0.0118978	1.01408
546	546	sp|P39019|RS19_HUMAN	40S ribosomal protein S19 OS=Homo sapiens GN=RPS19 PE=1 SV=2	TRUE	-1.04605	0.35458	4.85497e+06	5.20052e+06	5.03131e+06	5.07585e+06	439257	366621	-345543	0.933556	-0.0298596	0.450286
547	547	sp|Q9NSD9|SYFB_HUMAN	Phenylalanine--tRNA ligase beta subunit OS=Homo sapiens GN=FARSB PE=1 SV=3	TRUE	0.459148	0.66997	1.20666e+06	1.17289e+06	1.24952e+06	1.16343e+06	75703.5	102469	33772.5	1.02879	0.0123285	0.173945
548	548	tr|G5E9W3|G5E9W3_HUMAN	Cleavage and polyadenylation specific factor 3, 73kDa, isoform CRA_b OS=Homo sapiens GN=CPSF3 PE=2 SV=1	TRUE	-0.396909	0.7117	155768	163880	159121	153527	30234.8	18413.4	-8112.21	0.950499	-0.0220483	0.147703
549	549	sp|P16403|H12_HUMAN	Histone H1.2 OS=Homo sapiens GN=HIST1H1C PE=1 SV=2	TRUE	2.3534	0.07822	2.20816e+06	1.8757e+06	2.27001e+06	1.86429e+06	202048	138013	332463	1.17725	0.0708679	1.10668
550	550	tr|H0Y711|H0Y711_HUMAN	Methylosome protein 50 (Fragment) OS=Homo sapiens GN=WDR77 PE=4 SV=1	TRUE	0.0674279	0.94948	336488	334919	353284	326377	33717.6	22066.8	1568.73	1.00468	0.00202945	0.0225142
551	551	tr|B4DP11|B4DP11_HUMAN	Prostaglandin E synthase 3 OS=Homo sapiens GN=PTGES3 PE=2 SV=1	TRUE	-0.464003	0.66677	3.4179e+06	3.54569e+06	3.64267e+06	3.5568e+06	472725	63677	-127783	0.963961	-0.0159406	0.176024
552	552	sp|Q9BXP5|SRRT_HUMAN	Serrate RNA effector molecule homolog OS=Homo sapiens GN=SRRT PE=1 SV=1	TRUE	-0.295728	0.78215	128971	134611	136142	141910	27543.9	18230.2	-5639.57	0.958105	-0.0185871	0.10671
553	553	sp|O15067|PUR4_HUMAN	Phosphoribosylformylglycinamidine synthase OS=Homo sapiens GN=PFAS PE=1 SV=4	TRUE	1.50328	0.2072	375569	239436	355171	318713	48258.2	149241	136133	1.56856	0.1955	0.68361
554	554	tr|Q75MJ1|Q75MJ1_HUMAN	ATP-binding cassette sub-family F member 2 OS=Homo sapiens GN=ABCF2 PE=2 SV=1	TRUE	-0.0981239	0.92655	612997	628002	655239	594082	188772	185790	-15005	0.976107	-0.0105027	0.0331311
555	555	sp|Q08752|PPID_HUMAN	Peptidyl-prolyl cis-trans isomerase D OS=Homo sapiens GN=PPID PE=1 SV=3	TRUE	-0.639331	0.55738	136205	153099	159870	151942	42349.5	17355.4	-16893.7	0.889655	-0.0507784	0.253849
556	556	sp|P62269|RS18_HUMAN	40S ribosomal protein S18 OS=Homo sapiens GN=RPS18 PE=1 SV=3	TRUE	1.28388	0.26851	3.8789e+06	3.63833e+06	3.8739e+06	3.59508e+06	258995	195591	240574	1.06612	0.027807	0.57104
557	557	tr|F8WCY5|F8WCY5_HUMAN	Reticulocalbin-2 OS=Homo sapiens GN=RCN2 PE=2 SV=1	TRUE	-1.22784	0.28682	238554	258403	241061	260115	9071.42	26489.8	-19849	0.923186	-0.0347109	0.542391
558	558	sp|Q9Y6G9|DC1L1_HUMAN	Cytoplasmic dynein 1 light intermediate chain 1 OS=Homo sapiens GN=DYNC1LI1 PE=1 SV=3	TRUE	-1.11198	0.32847	141670	161890	142107	161180	16197.1	27011.9	-20220.4	0.875098	-0.0579433	0.483504
559	559	tr|B5MCF9|B5MCF9_HUMAN	Pescadillo homolog OS=Homo sapiens GN=PES1 PE=2 SV=1	TRUE	1.36528	0.24391	407260	373794	409864	361800	24778.4	34474.6	33465.4	1.08953	0.0372387	0.61277
560	560	sp|Q9Y5S9|RBM8A_HUMAN	RNA-binding protein 8A OS=Homo sapiens GN=RBM8A PE=1 SV=1	TRUE	-0.812226	0.46223	846198	889534	860582	874008	60599.3	69769.7	-43335.9	0.951282	-0.0216905	0.335142
561	561	sp|Q10567-4|AP1B1_HUMAN	Isoform 4 of AP-1 complex subunit beta-1 OS=Homo sapiens GN=AP1B1	TRUE	2.62746	0.05834	131247	58262	141123	71730.9	32278	35678.3	72984.8	2.2527	0.352703	1.23403
1063	1063	sp|Q02818|NUCB1_HUMAN	Nucleobindin-1 OS=Homo sapiens GN=NUCB1 PE=1 SV=4	TRUE	12.7832	0.00022	57185.9	15198.6	59013.3	14708.8	3404.46	4557.96	41987.2	3.76256	0.575484	3.65758
563	563	tr|F5HFY4|F5HFY4_HUMAN	Nucleosome assembly protein 1-like 4 OS=Homo sapiens GN=NAP1L4b PE=2 SV=1	TRUE	1.34573	0.24961	360210	314328	335141	319927	58047.6	10855.5	45882.5	1.14597	0.0591734	0.602738
564	564	sp|P20042|IF2B_HUMAN	Eukaryotic translation initiation factor 2 subunit 2 OS=Homo sapiens GN=EIF2S2 PE=1 SV=2	TRUE	-1.23824	0.28333	502434	551922	498633	553138	12414.4	68101.4	-49488.1	0.910335	-0.0407988	0.547707
565	565	sp|P56537|IF6_HUMAN	Eukaryotic translation initiation factor 6 OS=Homo sapiens GN=EIF6 PE=1 SV=1	TRUE	1.88536	0.13246	305513	266142	314143	263196	28106.1	22765.4	39370.8	1.14793	0.0599159	0.877915
566	566	sp|Q9GZL7|WDR12_HUMAN	Ribosome biogenesis protein WDR12 OS=Homo sapiens GN=WDR12 PE=1 SV=2	TRUE	-1.58128	0.18897	694500	752462	692738	750045	34671.5	53185.6	-57962	0.92297	-0.0348123	0.723607
567	567	tr|Q5SRQ6|Q5SRQ6_HUMAN	Casein kinase 2, beta polypeptide, isoform CRA_d OS=Homo sapiens GN=CSNK2B PE=2 SV=2	TRUE	0.556268	0.60768	421285	402344	413056	385383	18402.4	56029.8	18940.3	1.04707	0.0199778	0.216325
568	568	sp|Q9UEW8|STK39_HUMAN	STE20/SPS1-related proline-alanine-rich protein kinase OS=Homo sapiens GN=STK39 PE=1 SV=3	TRUE	-0.645317	0.55387	691647	719207	669547	702731	57843.5	46110.7	-27560.6	0.961679	-0.0169698	0.256592
569	569	sp|Q9H773|DCTP1_HUMAN	dCTP pyrophosphatase 1 OS=Homo sapiens GN=DCTPP1 PE=1 SV=1	TRUE	0.263855	0.80493	853796	833121	791588	807743	120831	61794.8	20674.5	1.02482	0.0106458	0.0942419
570	570	sp|Q9NPH2|INO1_HUMAN	Inositol-3-phosphate synthase 1 OS=Homo sapiens GN=ISYNA1 PE=1 SV=1	TRUE	0.966587	0.38849	835194	690021	784901	819320	114156	233753	145173	1.21039	0.082925	0.41062
571	571	sp|P48047|ATPO_HUMAN	ATP synthase subunit O, mitochondrial OS=Homo sapiens GN=ATP5O PE=1 SV=1	TRUE	1.78289	0.14918	105992	87614.8	106428	86958.5	16666.6	6400.75	18377.4	1.20975	0.0826966	0.826289
572	572	sp|P09661|RU2A_HUMAN	U2 small nuclear ribonucleoprotein A' OS=Homo sapiens GN=SNRPA1 PE=1 SV=2	TRUE	1.07337	0.34355	981538	903587	940553	936994	91841.9	85949.6	77951.1	1.08627	0.0359372	0.46401
573	573	sp|O75874|IDHC_HUMAN	Isocitrate dehydrogenase [NADP] cytoplasmic OS=Homo sapiens GN=IDH1 PE=1 SV=2	TRUE	-2.2939	0.0835	403045	522327	387806	508168	55580.6	70870.9	-119282	0.771634	-0.112589	1.07831
574	574	sp|Q9P258|RCC2_HUMAN	Protein RCC2 OS=Homo sapiens GN=RCC2 PE=1 SV=2	TRUE	-2.32635	0.08057	623369	810074	691716	780091	126884	56778.2	-186705	0.769521	-0.113779	1.09383
575	575	sp|P36871|PGM1_HUMAN	Phosphoglucomutase-1 OS=Homo sapiens GN=PGM1 PE=1 SV=3	TRUE	-0.757893	0.49071	230213	241073	237875	237967	23453.1	8119.64	-10860	0.954951	-0.0200187	0.309175
576	576	sp|O43172|PRP4_HUMAN	U4/U6 small nuclear ribonucleoprotein Prp4 OS=Homo sapiens GN=PRPF4 PE=1 SV=2	TRUE	3.14632	0.03464	1.06081e+06	562551	1.02208e+06	523453	90401.4	258969	498264	1.88572	0.275478	1.46042
577	577	sp|Q15459|SF3A1_HUMAN	Splicing factor 3A subunit 1 OS=Homo sapiens GN=SF3A1 PE=1 SV=1	TRUE	-1.47188	0.21503	527884	608985	563017	592096	80197	51735.2	-81100.6	0.866827	-0.0620678	0.667501
578	578	sp|Q96CN7|ISOC1_HUMAN	Isochorismatase domain-containing protein 1 OS=Homo sapiens GN=ISOC1 PE=1 SV=3	TRUE	3.02793	0.03886	138852	77334.4	132824	67919.6	16540.7	31059.6	61517.1	1.79547	0.254178	1.4105
579	579	sp|Q92797|SYMPK_HUMAN	Symplekin OS=Homo sapiens GN=SYMPK PE=1 SV=2	TRUE	1.31246	0.25961	155214	115186	142793	104343	36098	38565.8	40027.4	1.3475	0.129529	0.585679
580	580	sp|O14979|HNRDL_HUMAN	Heterogeneous nuclear ribonucleoprotein D-like OS=Homo sapiens GN=HNRNPDL PE=1 SV=3	TRUE	1.94301	0.12395	2.01269e+06	1.84157e+06	1.96786e+06	1.89334e+06	104597	111036	171123	1.09292	0.0385893	0.906753
581	581	sp|Q96T88|UHRF1_HUMAN	E3 ubiquitin-protein ligase UHRF1 OS=Homo sapiens GN=UHRF1 PE=1 SV=1	TRUE	0.936008	0.40226	35354.5	20778.6	35497.6	26695.3	22465.3	14926.8	14575.9	1.70149	0.230828	0.395493
582	582	tr|B1AHD1|B1AHD1_HUMAN	NHP2-like protein 1 OS=Homo sapiens GN=NHP2L1 PE=2 SV=1	TRUE	-0.540303	0.61767	943198	995565	984095	986839	85649.7	144380	-52367.1	0.9474	-0.0234668	0.209243
583	583	tr|A6NN80|A6NN80_HUMAN	Annexin OS=Homo sapiens GN=ANXA6 PE=2 SV=3	TRUE	-0.469788	0.66297	369281	393246	388683	428959	52589.7	71004.4	-23965.8	0.939057	-0.0273082	0.178506
584	584	sp|P61353|RL27_HUMAN	60S ribosomal protein L27 OS=Homo sapiens GN=RPL27 PE=1 SV=2	TRUE	-0.717112	0.51295	5.38553e+06	5.60736e+06	5.62022e+06	5.66375e+06	469720	257743	-221829	0.96044	-0.0175299	0.289925
585	585	tr|J3KQ18|J3KQ18_HUMAN	D-dopachrome decarboxylase OS=Homo sapiens GN=DDT PE=2 SV=1	TRUE	0.282444	0.79162	1.57469e+06	1.50715e+06	1.55849e+06	1.72612e+06	34374	412745	67538.8	1.04481	0.0190383	0.101483
586	586	sp|P62314|SMD1_HUMAN	Small nuclear ribonucleoprotein Sm D1 OS=Homo sapiens GN=SNRPD1 PE=1 SV=1	TRUE	0.0910811	0.93181	826562	816941	810373	777019	169232	69542.2	9621.26	1.01178	0.00508488	0.0306726
587	587	tr|M0R3D6|M0R3D6_HUMAN	60S ribosomal protein L18a (Fragment) OS=Homo sapiens GN=RPL18A PE=4 SV=1	TRUE	-0.0106199	0.99204	3.41471e+06	3.4156e+06	3.3907e+06	3.37362e+06	42998.9	137912	-885.743	0.999741	-0.000112637	0.00347082
588	588	sp|P49721|PSB2_HUMAN	Proteasome subunit beta type-2 OS=Homo sapiens GN=PSMB2 PE=1 SV=1	TRUE	0.445365	0.6791	1.32724e+06	1.25702e+06	1.32301e+06	1.35703e+06	195826	190350	70221.5	1.05586	0.0236077	0.168066
589	589	tr|Q567R9|Q567R9_HUMAN	CIP29 protein OS=Homo sapiens GN=CIP29 PE=2 SV=1	TRUE	-0.899683	0.41916	675356	723519	682041	717294	53817.6	75506	-48163.1	0.933432	-0.0299172	0.37762
590	590	sp|P14550|AK1A1_HUMAN	Alcohol dehydrogenase [NADP(+)] OS=Homo sapiens GN=AKR1A1 PE=1 SV=3	TRUE	0.945812	0.3978	537812	471963	545078	463708	117397	27557.7	65849	1.13952	0.0567225	0.400335
591	591	sp|P43034|LIS1_HUMAN	Platelet-activating factor acetylhydrolase IB subunit alpha OS=Homo sapiens GN=PAFAH1B1 PE=1 SV=2	TRUE	-2.57468	0.06167	347086	472903	355154	476202	15187.7	83266.3	-125817	0.733948	-0.134335	1.20993
592	592	sp|Q16401|PSMD5_HUMAN	26S proteasome non-ATPase regulatory subunit 5 OS=Homo sapiens GN=PSMD5 PE=1 SV=3	TRUE	-0.560708	0.60492	249227	264101	270632	249779	38414.8	25210.6	-14874.7	0.943678	-0.0251761	0.218302
593	593	sp|P26358-2|DNMT1_HUMAN	Isoform 2 of DNA (cytosine-5)-methyltransferase 1 OS=Homo sapiens GN=DNMT1	TRUE	0.260701	0.80719	306976	293982	291686	305573	40296.2	76350.5	12994.3	1.0442	0.0187841	0.0930242
594	594	tr|Q5T5C7|Q5T5C7_HUMAN	Serine--tRNA ligase, cytoplasmic OS=Homo sapiens GN=SARS PE=2 SV=1	TRUE	0.486895	0.65181	1.30056e+06	1.09681e+06	1.28497e+06	1.46481e+06	27256.7	724300	203751	1.18577	0.0739997	0.185879
595	595	sp|Q96AG4|LRC59_HUMAN	Leucine-rich repeat-containing protein 59 OS=Homo sapiens GN=LRRC59 PE=1 SV=1	TRUE	1.67447	0.16935	543499	486262	530249	507881	32291.5	49624.2	57237.3	1.11771	0.0483287	0.771215
596	596	sp|P11766|ADHX_HUMAN	Alcohol dehydrogenase class-3 OS=Homo sapiens GN=ADH5 PE=1 SV=4	TRUE	0.580232	0.59287	319010	311513	312276	305442	19298.9	11329.2	7496.75	1.02407	0.0103278	0.227041
597	597	tr|K7ELC2|K7ELC2_HUMAN	40S ribosomal protein S15 OS=Homo sapiens GN=RPS15 PE=2 SV=1	TRUE	2.40971	0.07358	712010	386162	661631	469568	93600.5	214696	325848	1.84381	0.265717	1.13324
598	598	sp|P18085|ARF4_HUMAN	ADP-ribosylation factor 4 OS=Homo sapiens GN=ARF4 PE=1 SV=3	TRUE	1.60093	0.18465	698787	637024	689696	632810	65117.6	14992	61762.5	1.09695	0.0401887	0.733651
599	599	sp|P62851|RS25_HUMAN	40S ribosomal protein S25 OS=Homo sapiens GN=RPS25 PE=1 SV=1	TRUE	-0.931633	0.40426	2.57361e+06	2.84889e+06	2.80148e+06	2.72153e+06	451429	241131	-275282	0.903372	-0.0441333	0.393339
600	600	sp|Q8TDN6|BRX1_HUMAN	Ribosome biogenesis protein BRX1 homolog OS=Homo sapiens GN=BRIX1 PE=1 SV=2	TRUE	3.43605	0.02639	572154	512165	575323	513820	12435.5	27564	59988.8	1.11713	0.0481028	1.57856
601	601	sp|Q8WVM8|SCFD1_HUMAN	Sec1 family domain-containing protein 1 OS=Homo sapiens GN=SCFD1 PE=1 SV=4	TRUE	-0.375451	0.72639	365195	418325	503724	417149	244982	7729.42	-53130.4	0.872993	-0.0589895	0.13883
602	602	sp|P29373|RABP2_HUMAN	Cellular retinoic acid-binding protein 2 OS=Homo sapiens GN=CRABP2 PE=1 SV=2	TRUE	-2.47327	0.06871	1.36749e+06	1.75864e+06	1.47011e+06	1.71524e+06	239029	133797	-391153	0.777582	-0.109254	1.16298
603	603	sp|O15144|ARPC2_HUMAN	Actin-related protein 2/3 complex subunit 2 OS=Homo sapiens GN=ARPC2 PE=1 SV=1	TRUE	-2.6264	0.05841	400734	457996	405011	446434	31959.2	20115	-57261.3	0.874974	-0.0580048	1.23351
604	604	sp|Q9UL46|PSME2_HUMAN	Proteasome activator complex subunit 2 OS=Homo sapiens GN=PSME2 PE=1 SV=4	TRUE	0.698418	0.52339	901232	761955	836061	919053	188007	289752	139277	1.18279	0.0729074	0.281175
605	605	sp|P35249|RFC4_HUMAN	Replication factor C subunit 4 OS=Homo sapiens GN=RFC4 PE=1 SV=2	TRUE	0.125457	0.90621	493217	482686	448565	496438	86262.7	117036	10531	1.02182	0.00937336	0.0427711
606	606	sp|P07741|APT_HUMAN	Adenine phosphoribosyltransferase OS=Homo sapiens GN=APRT PE=1 SV=2	TRUE	1.9402	0.12435	676375	401754	657857	334158	187755	157642	274620	1.68355	0.226227	0.905354
607	607	tr|B4DPX4|B4DPX4_HUMAN	Chromaffin granule amine transporter OS=Homo sapiens GN=VAT1 PE=2 SV=1	TRUE	-0.196419	0.85386	496289	514271	477804	507422	134091	84633.7	-17981.8	0.965034	-0.0154572	0.0686133
608	608	tr|E7EPB3|E7EPB3_HUMAN	60S ribosomal protein L14 OS=Homo sapiens GN=RPL14 PE=2 SV=1	TRUE	-1.30278	0.26259	3.04677e+06	3.37627e+06	2.88582e+06	3.30396e+06	406243	163932	-329500	0.902407	-0.0445975	0.580722
609	609	sp|Q9Y6H1|CHCH2_HUMAN	Coiled-coil-helix-coiled-coil-helix domain-containing protein 2, mitochondrial OS=Homo sapiens GN=CHCHD2 PE=1 SV=1	TRUE	0.791258	0.47307	873003	817295	857625	808813	51811	110390	55707.8	1.06816	0.0286368	0.325075
610	610	sp|P67809|YBOX1_HUMAN	Nuclease-sensitive element-binding protein 1 OS=Homo sapiens GN=YBX1 PE=1 SV=3	TRUE	-0.999984	0.37391	2.26109e+06	2.41774e+06	2.26906e+06	2.30186e+06	107695	249048	-156653	0.935207	-0.0290924	0.427233
611	611	sp|Q6NZI2|PTRF_HUMAN	Polymerase I and transcript release factor OS=Homo sapiens GN=PTRF PE=1 SV=1	TRUE	-0.992608	0.37709	787266	870866	865663	844193	136036	52670.2	-83599.4	0.904004	-0.0438295	0.423555
612	612	tr|B4DGU4|B4DGU4_HUMAN	Catenin beta-1 OS=Homo sapiens GN=CTNNB1 PE=2 SV=1	TRUE	0.733855	0.50373	137735	110978	110745	98923.7	56975.9	27240.8	26757.4	1.24111	0.0938089	0.297802
613	613	sp|P61088|UBE2N_HUMAN	Ubiquitin-conjugating enzyme E2 N OS=Homo sapiens GN=UBE2N PE=1 SV=1	TRUE	0.897396	0.42024	1.62835e+06	1.43304e+06	1.53332e+06	1.6092e+06	198524	320462	195314	1.13629	0.0554905	0.376503
614	614	sp|P60903|S10AA_HUMAN	Protein S100-A10 OS=Homo sapiens GN=S100A10 PE=1 SV=2	TRUE	4.59351	0.01008	655475	410416	631173	411875	88675.7	25979.3	245059	1.5971	0.203332	1.99654
615	615	sp|P62993|GRB2_HUMAN	Growth factor receptor-bound protein 2 OS=Homo sapiens GN=GRB2 PE=1 SV=1	TRUE	4.3805	0.01187	280892	186975	289039	175924	19908	31347.7	93917.4	1.5023	0.176757	1.92555
616	616	sp|Q9BXJ9|NAA15_HUMAN	N-alpha-acetyltransferase 15, NatA auxiliary subunit OS=Homo sapiens GN=NAA15 PE=1 SV=1	TRUE	0.621559	0.5679	355725	322362	345529	295788	26400.8	89144.3	33363.5	1.1035	0.0427712	0.245728
617	617	tr|C9JFR7|C9JFR7_HUMAN	Cytochrome c (Fragment) OS=Homo sapiens GN=CYCS PE=2 SV=1	TRUE	7.75928	0.00149	1.69569e+06	1.26987e+06	1.731e+06	1.28924e+06	69589.4	64747.8	425818	1.33532	0.125587	2.82681
618	618	sp|Q02750|MP2K1_HUMAN	Dual specificity mitogen-activated protein kinase kinase 1 OS=Homo sapiens GN=MAP2K1 PE=1 SV=2	TRUE	-1.2674	0.27377	295110	380908	292997	344264	49598.9	106246	-85797.7	0.774755	-0.110836	0.562614
619	619	tr|B4DLN1|B4DLN1_HUMAN	Mitochondrial dicarboxylate carrier OS=Homo sapiens GN=SLC25A10 PE=2 SV=1	TRUE	1.82161	0.14261	570846	466688	600422	478735	77519.6	61635.7	104158	1.22318	0.087492	0.84585
620	620	sp|Q9NVP1|DDX18_HUMAN	ATP-dependent RNA helicase DDX18 OS=Homo sapiens GN=DDX18 PE=1 SV=2	TRUE	0.388818	0.71722	611405	595622	620023	590334	66905.7	21598.2	15782.4	1.0265	0.0113578	0.144348
621	621	sp|Q5T4S7|UBR4_HUMAN	E3 ubiquitin-protein ligase UBR4 OS=Homo sapiens GN=UBR4 PE=1 SV=1	TRUE	0.201609	0.85006	54950.2	52907.5	55608.1	58987.3	13619.2	11067.6	2042.71	1.03861	0.0164521	0.0705504
622	622	sp|Q14694|UBP10_HUMAN	Ubiquitin carboxyl-terminal hydrolase 10 OS=Homo sapiens GN=USP10 PE=1 SV=2	TRUE	0.966272	0.38863	507040	460969	487059	467432	76995	29859.5	46070.8	1.09994	0.0413703	0.410464
623	623	sp|Q07666|KHDR1_HUMAN	KH domain-containing, RNA-binding, signal transduction-associated protein 1 OS=Homo sapiens GN=KHDRBS1 PE=1 SV=1	TRUE	-0.81597	0.46032	1.72069e+06	3.16579e+06	577043	4.17422e+06	2.07386e+06	2.26022e+06	-1.44509e+06	0.543528	-0.264778	0.33694
624	624	sp|Q9UKY7|CDV3_HUMAN	Protein CDV3 homolog OS=Homo sapiens GN=CDV3 PE=1 SV=1	TRUE	-1.66035	0.17218	236879	275424	237304	283945	18259.7	35824.8	-38545.4	0.860051	-0.0654759	0.764017
625	625	sp|Q8IY81|SPB1_HUMAN	pre-rRNA processing protein FTSJ3 OS=Homo sapiens GN=FTSJ3 PE=1 SV=2	TRUE	1.86553	0.13553	235380	207947	231161	205580	20131.4	15602.9	27432.9	1.13192	0.0538167	0.867965
626	626	sp|P21281|VATB2_HUMAN	V-type proton ATPase subunit B, brain isoform OS=Homo sapiens GN=ATP6V1B2 PE=1 SV=3	TRUE	2.18095	0.09464	255291	182891	243941	174990	55283.3	15805.3	72400.3	1.39587	0.144844	1.02393
627	627	tr|E5RJD8|E5RJD8_HUMAN	Tubulin-specific chaperone A OS=Homo sapiens GN=TBCA PE=2 SV=1	TRUE	-2.00037	0.11607	1.93576e+06	2.19801e+06	1.9567e+06	2.17524e+06	56048	220055	-262258	0.880684	-0.0551799	0.93528
628	628	sp|P26583|HMGB2_HUMAN	High mobility group protein B2 OS=Homo sapiens GN=HMGB2 PE=1 SV=2	TRUE	1.50271	0.20733	563795	493441	572956	522465	42426.5	69105.9	70353.2	1.14258	0.0578854	0.683338
629	629	sp|P10644|KAP0_HUMAN	cAMP-dependent protein kinase type I-alpha regulatory subunit OS=Homo sapiens GN=PRKAR1A PE=1 SV=1	TRUE	1.81822	0.14317	156058	98290	150571	96775.1	54685.8	6147.34	57767.9	1.58773	0.200776	0.844148
630	630	tr|F5H0L8|F5H0L8_HUMAN	SEC23-interacting protein OS=Homo sapiens GN=SEC23IP PE=2 SV=1	TRUE	1.39889	0.23441	268756	160668	269782	204100	3586.87	133782	108088	1.67274	0.223429	0.630024
631	631	sp|P51148-2|RAB5C_HUMAN	Isoform 2 of Ras-related protein Rab-5C OS=Homo sapiens GN=RAB5C	TRUE	3.02292	0.03905	389780	284550	375641	279551	25125.7	54808.8	105229	1.36981	0.13666	1.40838
632	632	sp|O75821|EIF3G_HUMAN	Eukaryotic translation initiation factor 3 subunit G OS=Homo sapiens GN=EIF3G PE=1 SV=2	TRUE	-1.3831	0.23883	577715	673600	594739	655132	60378.4	103793	-95885.3	0.857652	-0.0666887	0.621911
633	633	sp|Q96TA1|NIBL1_HUMAN	Niban-like protein 1 OS=Homo sapiens GN=FAM129B PE=1 SV=3	TRUE	2.33589	0.07974	226694	122376	212282	140291	32760.3	70071.2	104318	1.85243	0.267743	1.09832
634	634	tr|B4DNJ6|B4DNJ6_HUMAN	Serine-threonine kinase receptor-associated protein OS=Homo sapiens GN=STRAP PE=2 SV=1	TRUE	-1.26489	0.27458	523933	586347	531157	544466	22348.5	82491.6	-62413.9	0.893555	-0.0488789	0.561331
635	635	sp|Q14498-2|RBM39_HUMAN	Isoform 2 of RNA-binding protein 39 OS=Homo sapiens GN=RBM39	TRUE	-1.24521	0.28102	629760	653998	629636	654823	32525.6	8872.97	-24237.8	0.962939	-0.0164012	0.551263
636	636	sp|O96019|ACL6A_HUMAN	Actin-like protein 6A OS=Homo sapiens GN=ACTL6A PE=1 SV=1	TRUE	0.607499	0.57632	166356	160898	165141	160495	15507.4	1314.72	5458.57	1.03393	0.0144893	0.239336
637	637	tr|B7Z7A3|B7Z7A3_HUMAN	Nucleolar GTP-binding protein 1 OS=Homo sapiens GN=GTPBP4 PE=2 SV=1	TRUE	2.46185	0.06955	369352	273265	381755	293241	50987.8	44388.5	96086.7	1.35162	0.130856	1.1577
638	638	tr|H3BN98|H3BN98_HUMAN	Uncharacterized protein (Fragment) OS=Homo sapiens PE=4 SV=2	TRUE	3.77258	0.01956	7455.1	433.884	7603.15	408.516	3215.58	226.527	7021.21	17.1822	1.23508	1.70863
639	639	tr|H7C2I4|H7C2I4_HUMAN	Zinc phosphodiesterase ELAC protein 2 (Fragment) OS=Homo sapiens GN=ELAC2 PE=4 SV=1	TRUE	1.55573	0.19475	163198	105605	153221	126798	31594.2	55796	57592.7	1.54536	0.189029	0.710523
640	640	tr|H7C469|H7C469_HUMAN	Uncharacterized protein (Fragment) OS=Homo sapiens PE=3 SV=1	TRUE	2.22003	0.09061	277283	213080	278871	235029	22110.3	44946.6	64202.8	1.30131	0.11438	1.04282
641	641	sp|P49773|HINT1_HUMAN	Histidine triad nucleotide-binding protein 1 OS=Homo sapiens GN=HINT1 PE=1 SV=2	TRUE	1.13246	0.32073	378952	288426	389045	354254	75774.3	115880	90525.4	1.31386	0.118549	0.49386
642	642	sp|P27635|RL10_HUMAN	60S ribosomal protein L10 OS=Homo sapiens GN=RPL10 PE=1 SV=4	TRUE	-0.125468	0.90621	2.36593e+06	2.38246e+06	2.44101e+06	2.37801e+06	221514	54760.5	-16529.3	0.993062	-0.0030236	0.0427711
643	643	sp|Q9UBS4|DJB11_HUMAN	DnaJ homolog subfamily B member 11 OS=Homo sapiens GN=DNAJB11 PE=1 SV=1	TRUE	-2.09527	0.10421	497737	620112	542431	640746	87555.9	50670.4	-122375	0.802657	-0.0954702	0.982091
644	644	sp|Q08209|PP2BA_HUMAN	Serine/threonine-protein phosphatase 2B catalytic subunit alpha isoform OS=Homo sapiens GN=PPP3CA PE=1 SV=1	TRUE	-0.727006	0.50749	346596	365550	332323	362504	34617.1	28995.8	-18953.8	0.94815	-0.023123	0.294573
645	645	sp|Q13151|ROA0_HUMAN	Heterogeneous nuclear ribonucleoprotein A0 OS=Homo sapiens GN=HNRNPA0 PE=1 SV=1	TRUE	0.196919	0.85349	1.44606e+06	1.42962e+06	1.41298e+06	1.39371e+06	114911	87761.3	16438.8	1.0115	0.00496532	0.0688016
646	646	tr|E9PFH4|E9PFH4_HUMAN	Transportin-3 OS=Homo sapiens GN=TNPO3 PE=2 SV=1	TRUE	1.14188	0.31722	104697	78575	90363.8	81315.3	34520.9	19449.9	26122.2	1.33245	0.124651	0.498639
647	647	sp|O95881|TXD12_HUMAN	Thioredoxin domain-containing protein 12 OS=Homo sapiens GN=TXNDC12 PE=1 SV=1	TRUE	-1.3014	0.26302	805178	869051	804750	856676	11301.8	84254.9	-63873	0.926503	-0.0331533	0.580011
648	648	sp|P42285|SK2L2_HUMAN	Superkiller viralicidic activity 2-like 2 OS=Homo sapiens GN=SKIV2L2 PE=1 SV=3	TRUE	2.59998	0.06005	202186	112409	222207	114886	59489.9	6159.62	89777.6	1.79867	0.254952	1.22149
649	649	sp|P31942|HNRH3_HUMAN	Heterogeneous nuclear ribonucleoprotein H3 OS=Homo sapiens GN=HNRNPH3 PE=1 SV=2	TRUE	0.863391	0.43662	501215	445409	488812	473200	95979.2	57633.3	55806.5	1.12529	0.0512656	0.359896
650	650	sp|Q9ULC4|MCTS1_HUMAN	Malignant T-cell-amplified sequence 1 OS=Homo sapiens GN=MCTS1 PE=1 SV=1	TRUE	1.5024	0.20741	155128	86658.5	169952	43995.6	27525.3	73980.4	68469.1	1.7901	0.252878	0.68317
651	651	sp|P27348|1433T_HUMAN	14-3-3 protein theta OS=Homo sapiens GN=YWHAQ PE=1 SV=1	TRUE	0.979161	0.38294	3.01218e+06	2.73694e+06	2.93738e+06	2.87954e+06	410864	261214	275237	1.10056	0.0416151	0.416869
652	652	tr|K7EQR7|K7EQR7_HUMAN	Cold-inducible RNA-binding protein OS=Homo sapiens GN=CIRBP PE=2 SV=1	TRUE	-1.06397	0.34731	634946	663339	644859	647787	17469.8	42793.6	-28393.5	0.957196	-0.0189991	0.459283
653	653	tr|F5H5D3|F5H5D3_HUMAN	Tubulin alpha-1C chain OS=Homo sapiens GN=TUBA1C PE=2 SV=1	TRUE	1.53462	0.19967	1.88528e+06	1.69859e+06	1.84498e+06	1.63148e+06	170115	124330	186689	1.10991	0.0452869	0.699687
654	654	sp|P68371|TBB4B_HUMAN	Tubulin beta-4B chain OS=Homo sapiens GN=TUBB4B PE=1 SV=1	TRUE	-1.40751	0.23203	8.56362e+06	1.01914e+07	9.5949e+06	9.80625e+06	1.78687e+06	905285	-1.62778e+06	0.840279	-0.0755764	0.634456
655	655	sp|P55795|HNRH2_HUMAN	Heterogeneous nuclear ribonucleoprotein H2 OS=Homo sapiens GN=HNRNPH2 PE=1 SV=1	TRUE	1.17633	0.30469	261666	236990	275039	223653	26857.2	24469.9	24675.7	1.10412	0.0430167	0.516142
656	656	sp|Q04917|1433F_HUMAN	14-3-3 protein eta OS=Homo sapiens GN=YWHAH PE=1 SV=4	TRUE	-0.360637	0.73661	1.54179e+06	1.57999e+06	1.45685e+06	1.58117e+06	149793	105884	-38194.3	0.975826	-0.0106275	0.132762
657	657	sp|O00629|IMA3_HUMAN	Importin subunit alpha-3 OS=Homo sapiens GN=KPNA4 PE=1 SV=1	TRUE	2.3558	0.07802	183014	112835	188997	108499	42279.7	29576.5	70179.5	1.62197	0.210042	1.10779
658	658	tr|D6RGI3|D6RGI3_HUMAN	Septin 11, isoform CRA_b OS=Homo sapiens GN=SEPT11 PE=2 SV=1	TRUE	0.693743	0.52602	350388	331344	346039	353652	15889.9	44814.3	19044.5	1.05748	0.0242708	0.278998
659	659	tr|E9PF82|E9PF82_HUMAN	Calcium/calmodulin-dependent protein kinase type II subunit delta OS=Homo sapiens GN=CAMK2D PE=2 SV=1	TRUE	-1.77422	0.1507	235242	272926	246180	270739	35765.3	8614.3	-37683.7	0.861927	-0.0645294	0.821887
660	660	sp|Q9ULT8|HECD1_HUMAN	E3 ubiquitin-protein ligase HECTD1 OS=Homo sapiens GN=HECTD1 PE=1 SV=3	TRUE	0.831322	0.45254	112194	101649	108084	95606.6	10255.2	19430.6	10545.2	1.10374	0.0428673	0.344343
661	661	sp|Q2NL82|TSR1_HUMAN	Pre-rRNA-processing protein TSR1 homolog OS=Homo sapiens GN=TSR1 PE=1 SV=1	TRUE	1.97091	0.12004	399516	318437	363915	322768	67353.8	23246.5	81078.7	1.25461	0.0985103	0.920674
662	662	sp|P62847-4|RS24_HUMAN	Isoform 4 of 40S ribosomal protein S24 OS=Homo sapiens GN=RPS24	TRUE	2.0572	0.1088	3.69361e+06	3.46918e+06	3.69069e+06	3.47264e+06	185746	34690.4	224430	1.06469	0.0272242	0.963371
663	663	sp|O76094|SRP72_HUMAN	Signal recognition particle subunit SRP72 OS=Homo sapiens GN=SRP72 PE=1 SV=3	TRUE	1.16546	0.30859	211900	195952	214729	189271	10692.7	21152.1	15947.9	1.08139	0.0339811	0.510618
664	664	tr|B4DUX5|B4DUX5_HUMAN	Methionine aminopeptidase OS=Homo sapiens GN=METAP2 PE=2 SV=1	TRUE	7.09453	0.00208	158121	107698	151829	108749	10898.2	5724.47	50422.9	1.46819	0.166782	2.68194
665	665	sp|Q9H3P7|GCP60_HUMAN	Golgi resident protein GCP60 OS=Homo sapiens GN=ACBD3 PE=1 SV=4	TRUE	-1.32757	0.25502	118614	149397	105526	154462	31897.6	24402.2	-30782.5	0.793954	-0.100204	0.593426
666	666	sp|Q9BVP2|GNL3_HUMAN	Guanine nucleotide-binding protein-like 3 OS=Homo sapiens GN=GNL3 PE=1 SV=2	TRUE	2.74471	0.05165	321862	259007	310902	260299	28935.9	27129.2	62854.9	1.24268	0.0943579	1.28693
667	667	sp|Q14684|RRP1B_HUMAN	Ribosomal RNA processing protein 1 homolog B OS=Homo sapiens GN=RRP1B PE=1 SV=3	TRUE	-0.405577	0.70581	85613.8	109130	79885	61547.1	17978.6	98805	-23516.1	0.784513	-0.1054	0.151312
668	668	sp|Q05682|CALD1_HUMAN	Caldesmon OS=Homo sapiens GN=CALD1 PE=1 SV=3	TRUE	-2.54088	0.06392	185544	234771	185333	232455	23758.1	23697.9	-49226.7	0.79032	-0.102197	1.19436
669	669	sp|P62979|RS27A_HUMAN	Ubiquitin-40S ribosomal protein S27a OS=Homo sapiens GN=RPS27A PE=1 SV=2	TRUE	-1.07807	0.34168	6.95366e+06	8.44034e+06	8.19482e+06	8.12062e+06	2.24949e+06	803039	-1.48668e+06	0.82386	-0.0841466	0.46638
670	670	sp|P42224|STAT1_HUMAN	Signal transducer and activator of transcription 1-alpha/beta OS=Homo sapiens GN=STAT1 PE=1 SV=2	TRUE	-2.32058	0.08108	114418	138952	117514	144891	14357	11367.5	-24534.8	0.82343	-0.0843731	1.09109
671	671	sp|O14745|NHRF1_HUMAN	Na(+)/H(+) exchange regulatory cofactor NHE-RF1 OS=Homo sapiens GN=SLC9A3R1 PE=1 SV=4	TRUE	-3.12117	0.03549	447788	549732	461489	544045	28141.6	49076.5	-101944	0.814556	-0.0890789	1.44989
672	672	tr|K7EQ02|K7EQ02_HUMAN	DAZ-associated protein 1 (Fragment) OS=Homo sapiens GN=DAZAP1 PE=2 SV=1	TRUE	3.09413	0.03643	259286	158021	255299	158941	37812.6	42232.9	101265	1.64084	0.215065	1.43854
673	673	tr|J3QK90|J3QK90_HUMAN	NSFL1 cofactor p47 OS=Homo sapiens GN=NSFL1C PE=2 SV=1	TRUE	-2.53	0.06466	237128	307828	240228	316374	8230.69	47696.2	-70699.4	0.770328	-0.113324	1.18936
674	674	tr|F5GZ78|F5GZ78_HUMAN	Paxillin OS=Homo sapiens GN=PXN PE=2 SV=1	TRUE	-2.42325	0.07251	175631	318375	176110	361286	6301.53	101833	-142744	0.551649	-0.258337	1.1396
675	675	tr|E9PDL6|E9PDL6_HUMAN	Protein NDRG1 OS=Homo sapiens GN=NDRG1 PE=2 SV=2	TRUE	-2.00563	0.11537	396122	435905	387560	446010	28191.6	19636.6	-39783.1	0.908735	-0.041563	0.937907
676	676	tr|E2QRB3|E2QRB3_HUMAN	Pyrroline-5-carboxylate reductase 1, isoform CRA_c OS=Homo sapiens GN=PYCR1 PE=2 SV=2	TRUE	4.11681	0.01465	247409	162787	250962	174292	17024.6	31268.3	84621.7	1.51983	0.181795	1.83416
677	677	tr|C9JJ34|C9JJ34_HUMAN	Ran-specific GTPase-activating protein (Fragment) OS=Homo sapiens GN=RANBP1 PE=2 SV=1	TRUE	-1.6889	0.16651	2.20946e+06	2.46431e+06	2.27858e+06	2.47e+06	223939	134754	-254846	0.896585	-0.0474084	0.77856
678	678	sp|Q9Y295|DRG1_HUMAN	Developmentally-regulated GTP-binding protein 1 OS=Homo sapiens GN=DRG1 PE=1 SV=1	TRUE	1.78823	0.14826	389763	287492	385247	319028	55892.9	81783.6	102271	1.35574	0.132175	0.828976
679	679	sp|Q9UK76|HN1_HUMAN	Hematological and neurological expressed 1 protein OS=Homo sapiens GN=HN1 PE=1 SV=3	TRUE	-0.20265	0.8493	2.25265e+06	2.57386e+06	1.36857e+06	1.49325e+06	1.86258e+06	2.01698e+06	-321216	0.875201	-0.0578923	0.0709389
680	680	sp|Q9BQ70|TCF25_HUMAN	Transcription factor 25 OS=Homo sapiens GN=TCF25 PE=1 SV=1	TRUE	-0.431615	0.68827	153588	159000	155547	170240	5840.74	20916.7	-5411.7	0.965964	-0.015039	0.162241
681	681	sp|Q12904|AIMP1_HUMAN	Aminoacyl tRNA synthase complex-interacting multifunctional protein 1 OS=Homo sapiens GN=AIMP1 PE=1 SV=2	TRUE	-0.546494	0.61378	541573	608663	618555	655427	195428	83785.8	-67089.2	0.889776	-0.0507193	0.211987
682	682	sp|Q01469|FABP5_HUMAN	Fatty acid-binding protein, epidermal OS=Homo sapiens GN=FABP5 PE=1 SV=3	TRUE	-1.69203	0.1659	3.33462e+06	4.26301e+06	3.83935e+06	4.12528e+06	904764	290786	-928388	0.782222	-0.10667	0.780154
683	683	sp|P67775|PP2AA_HUMAN	Serine/threonine-protein phosphatase 2A catalytic subunit alpha isoform OS=Homo sapiens GN=PPP2CA PE=1 SV=1	TRUE	2.12712	0.10053	642291	549541	614088	563146	71058.3	25584.1	92750.1	1.16878	0.0677318	0.997704
684	684	sp|P54725|RD23A_HUMAN	UV excision repair protein RAD23 homolog A OS=Homo sapiens GN=RAD23A PE=1 SV=1	TRUE	1.33098	0.25399	77533.1	56590.9	72035	53482	18833.5	19698	20942.2	1.37006	0.136741	0.595183
685	685	sp|P35250|RFC2_HUMAN	Replication factor C subunit 2 OS=Homo sapiens GN=RFC2 PE=1 SV=3	TRUE	0.449946	0.67606	499745	479692	459632	486729	71582.3	28887.5	20052.5	1.0418	0.0177855	0.170015
686	686	sp|P15170-3|ERF3A_HUMAN	Isoform 3 of Eukaryotic peptide chain release factor GTP-binding subunit ERF3A OS=Homo sapiens GN=GSPT1	TRUE	1.5076	0.20614	511069	451070	506531	464972	10436.9	68137.2	59999.1	1.13302	0.0542357	0.685838
687	687	tr|K7ERT8|K7ERT8_HUMAN	60S ribosomal protein L23a (Fragment) OS=Homo sapiens GN=RPL23A PE=2 SV=1	TRUE	4.87346	0.0082	2.29919e+06	1.54406e+06	2.35311e+06	1.51535e+06	148184	223758	755131	1.48906	0.172911	2.08619
688	688	tr|K7EQA1|K7EQA1_HUMAN	Programmed cell death protein 5 OS=Homo sapiens GN=PDCD5 PE=2 SV=1	TRUE	-4.32326	0.01242	974111	1.08438e+06	972327	1.07644e+06	4669.28	43929.5	-110267	0.898313	-0.0465723	1.90588
689	689	tr|J3KNF8|J3KNF8_HUMAN	Cytochrome b5 type B OS=Homo sapiens GN=CYB5B PE=2 SV=1	TRUE	1.02644	0.3627	357650	341467	357363	328741	12894.3	24072.4	16183.3	1.04739	0.0201098	0.440452
690	690	tr|F8W950|F8W950_HUMAN	Aminoacyl tRNA synthase complex-interacting multifunctional protein 2 OS=Homo sapiens GN=AIMP2 PE=2 SV=1	TRUE	0.921867	0.40877	445705	313333	431841	442425	66619	239619	132372	1.42246	0.153041	0.388521
691	691	tr|B4DJP7|B4DJP7_HUMAN	Small nuclear ribonucleoprotein Sm D3 OS=Homo sapiens GN=SNRPD3 PE=2 SV=1	TRUE	0.976434	0.38414	4.57026e+06	4.34917e+06	4.47022e+06	4.38853e+06	200601	336999	221092	1.05084	0.0215348	0.41551
692	692	sp|Q9Y333|LSM2_HUMAN	U6 snRNA-associated Sm-like protein LSm2 OS=Homo sapiens GN=LSM2 PE=1 SV=1	TRUE	0.335113	0.75438	728375	673096	784202	573370	220558	181620	55279	1.08213	0.034278	0.12241
693	693	sp|Q9UHV9|PFD2_HUMAN	Prefoldin subunit 2 OS=Homo sapiens GN=PFDN2 PE=1 SV=1	TRUE	-1.38096	0.23943	794521	928324	883151	948042	159799	51264.9	-133803	0.855866	-0.067594	0.620821
694	694	sp|Q9H0S4|DDX47_HUMAN	Probable ATP-dependent RNA helicase DDX47 OS=Homo sapiens GN=DDX47 PE=1 SV=1	TRUE	1.89549	0.13092	764655	618033	721356	600373	129134	35708.8	146622	1.23724	0.0924541	0.882994
695	695	sp|Q99471|PFD5_HUMAN	Prefoldin subunit 5 OS=Homo sapiens GN=PFDN5 PE=1 SV=2	TRUE	0.429558	0.68964	384577	333414	456863	264320	162064	127649	51163	1.15345	0.0619994	0.161378
696	696	sp|Q96C19|EFHD2_HUMAN	EF-hand domain-containing protein D2 OS=Homo sapiens GN=EFHD2 PE=1 SV=1	TRUE	-0.570693	0.59874	304573	345200	354128	352589	98156.3	74626.4	-40627.2	0.882308	-0.0543797	0.222762
697	697	sp|Q14019|COTL1_HUMAN	Coactosin-like protein OS=Homo sapiens GN=COTL1 PE=1 SV=3	TRUE	1.29964	0.26356	1.39499e+06	968999	1.25367e+06	1.19119e+06	254383	507550	425995	1.43962	0.158249	0.579121
698	698	sp|P35268|RL22_HUMAN	60S ribosomal protein L22 OS=Homo sapiens GN=RPL22 PE=1 SV=2	TRUE	-0.684497	0.53126	2.9525e+06	3.05074e+06	2.90431e+06	3.00567e+06	165807	185196	-98235.4	0.967799	-0.0142146	0.274693
699	699	sp|O14908|GIPC1_HUMAN	PDZ domain-containing protein GIPC1 OS=Homo sapiens GN=GIPC1 PE=1 SV=2	TRUE	-1.36519	0.24393	171127	183283	176017	176923	9494.19	12153.9	-12156	0.933676	-0.0298036	0.612735
700	700	sp|O95782|AP2A1_HUMAN	AP-2 complex subunit alpha-1 OS=Homo sapiens GN=AP2A1 PE=1 SV=3	TRUE	0.363302	0.73476	173449	165583	176436	170953	22683.5	29862.3	7865.85	1.0475	0.0201556	0.133854
701	701	tr|A2A2D0|A2A2D0_HUMAN	Stathmin (Fragment) OS=Homo sapiens GN=STMN1 PE=2 SV=1	TRUE	-3.74041	0.02011	2.74845e+06	3.32535e+06	2.72627e+06	3.23344e+06	206559	169412	-576908	0.826512	-0.0827508	1.69659
702	702	sp|O60264|SMCA5_HUMAN	SWI/SNF-related matrix-associated actin-dependent regulator of chromatin subfamily A member 5 OS=Homo sapiens GN=SMARCA5 PE=1 SV=1	TRUE	1.30679	0.26135	163564	145650	164241	156106	4456.48	23322.8	17914.7	1.123	0.0503793	0.582777
703	703	sp|O60701|UGDH_HUMAN	UDP-glucose 6-dehydrogenase OS=Homo sapiens GN=UGDH PE=1 SV=1	TRUE	0.768142	0.48524	221253	179671	216903	214965	69099.5	63376.7	41582.3	1.23144	0.0904118	0.314043
704	704	sp|P40937|RFC5_HUMAN	Replication factor C subunit 5 OS=Homo sapiens GN=RFC5 PE=1 SV=1	TRUE	0.657092	0.54701	147905	135256	143812	150846	12531.9	30897.4	12649.1	1.09352	0.0388267	0.262005
705	705	sp|P11172|UMPS_HUMAN	Uridine 5'-monophosphate synthase OS=Homo sapiens GN=UMPS PE=1 SV=1	TRUE	-1.23972	0.28284	175989	279213	175369	360157	9551.44	143901	-103224	0.630302	-0.200451	0.548459
706	706	tr|E9PDI4|E9PDI4_HUMAN	Ladinin-1 OS=Homo sapiens GN=LAD1 PE=2 SV=1	TRUE	-1.66431	0.17138	68142.2	81009	71142.4	79155	7456.26	11122.5	-12866.8	0.841168	-0.0751173	0.76604
707	707	sp|Q96T76|MMS19_HUMAN	MMS19 nucleotide excision repair protein homolog OS=Homo sapiens GN=MMS19 PE=1 SV=2	TRUE	1.86221	0.13605	70659.5	30683.4	63450.7	35944.9	31872.8	19147.5	39976.1	2.30286	0.362267	0.866301
708	708	tr|J3QLE5|J3QLE5_HUMAN	Small nuclear ribonucleoprotein-associated protein N (Fragment) OS=Homo sapiens GN=SNRPN PE=2 SV=1	TRUE	0.14495	0.89176	3.32334e+06	3.29978e+06	3.17629e+06	3.34531e+06	269369	81884.3	23561.1	1.00714	0.00308994	0.049752
709	709	tr|F5H4G7|F5H4G7_HUMAN	Importin subunit alpha OS=Homo sapiens GN=KPNA6 PE=2 SV=1	TRUE	0.298256	0.78036	180931	175810	181443	177272	26918.3	12648.4	5121.5	1.02913	0.0124706	0.107705
710	710	tr|B1AKJ5|B1AKJ5_HUMAN	Nardilysin OS=Homo sapiens GN=NRD1 PE=2 SV=1	TRUE	1.35012	0.24832	101864	88183.9	102291	84415.9	16252.9	6623.47	13680.6	1.15514	0.0626337	0.604988
711	711	sp|P52788|SPSY_HUMAN	Spermine synthase OS=Homo sapiens GN=SMS PE=1 SV=2	TRUE	1.82173	0.14259	193333	143039	199989	138873	44297.7	18008.1	50294.2	1.35161	0.130852	0.845911
712	712	sp|P25788|PSA3_HUMAN	Proteasome subunit alpha type-3 OS=Homo sapiens GN=PSMA3 PE=1 SV=2	TRUE	-0.723733	0.50929	1.84724e+06	2.02143e+06	2.07051e+06	1.93589e+06	389202	149324	-174186	0.91383	-0.0391345	0.293035
713	713	tr|K7EP46|K7EP46_HUMAN	Thimet oligopeptidase OS=Homo sapiens GN=THOP1 PE=2 SV=1	TRUE	0.252556	0.81306	267262	262268	266303	252704	5847.3	33746.1	4993.95	1.01904	0.00819183	0.0898774
714	714	tr|B4DUA9|B4DUA9_HUMAN	Transformer-2 protein homolog alpha OS=Homo sapiens GN=TRA2A PE=2 SV=1	TRUE	-0.79383	0.47173	582512	611627	575939	600317	12103.4	62363.3	-29115.5	0.952397	-0.0211822	0.326307
878	878	sp|P35908|K22E_HUMAN	Keratin, type II cytoskeletal 2 epidermal OS=Homo sapiens GN=KRT2 PE=1 SV=2	TRUE	6.1742	0.0035	428762	159905	400439	159663	74291.4	13014.3	268858	2.68136	0.428356	2.45593
716	716	tr|A6NL93|A6NL93_HUMAN	Non-histone chromosomal protein HMG-14 OS=Homo sapiens GN=HMGN1 PE=2 SV=1	TRUE	-2.09006	0.10482	1434.23	5077.64	1550.18	5245.47	972.626	2858.38	-3643.42	0.282459	-0.549044	0.979556
717	717	sp|Q52LJ0|FA98B_HUMAN	Protein FAM98B OS=Homo sapiens GN=FAM98B PE=1 SV=1	TRUE	0.317729	0.76659	93272.7	89955.5	93351.2	89914.1	6031.94	17047.2	3317.15	1.03688	0.0157266	0.115437
718	718	tr|F8WJN3|F8WJN3_HUMAN	Cleavage and polyadenylation-specificity factor subunit 6 OS=Homo sapiens GN=CPSF6 PE=2 SV=1	TRUE	0.101764	0.92384	342670	337809	350682	317906	72512.7	39830.2	4860.76	1.01439	0.00620457	0.0344032
719	719	sp|P51149|RAB7A_HUMAN	Ras-related protein Rab-7a OS=Homo sapiens GN=RAB7A PE=1 SV=1	TRUE	-0.198699	0.85219	294203	306205	292564	256070	47548.5	93192.1	-12002	0.960804	-0.0173652	0.0694636
720	720	sp|O43175|SERA_HUMAN	D-3-phosphoglycerate dehydrogenase OS=Homo sapiens GN=PHGDH PE=1 SV=4	TRUE	0.194239	0.85545	221495	216262	213343	215816	23100	40540.8	5232.64	1.0242	0.010383	0.0678054
721	721	sp|Q92499|DDX1_HUMAN	ATP-dependent RNA helicase DDX1 OS=Homo sapiens GN=DDX1 PE=1 SV=2	TRUE	2.11033	0.10245	425325	256718	400868	296598	89740.3	105340	168606	1.65677	0.219263	0.989488
722	722	sp|Q01081-2|U2AF1_HUMAN	Isoform 2 of Splicing factor U2AF 35 kDa subunit OS=Homo sapiens GN=U2AF1	TRUE	-0.695277	0.52516	16071.9	27729.2	9008.1	37943.4	17009.3	23537.7	-11657.3	0.579602	-0.23687	0.279708
723	723	sp|P55145|MANF_HUMAN	Mesencephalic astrocyte-derived neurotrophic factor OS=Homo sapiens GN=MANF PE=1 SV=3	TRUE	-1.29055	0.2664	391588	428727	390936	407410	22546.1	44453.3	-37138.7	0.913375	-0.0393511	0.574466
724	724	tr|H9KV45|H9KV45_HUMAN	Ubiquitin-conjugating enzyme E2 D3 OS=Homo sapiens GN=UBE2D3 PE=2 SV=1	TRUE	2.19964	0.09269	125312	54779.6	108456	72708.5	31888.6	45471.6	70532.2	2.28756	0.359373	1.03297
725	725	tr|E9PD53|E9PD53_HUMAN	Structural maintenance of chromosomes protein OS=Homo sapiens GN=SMC4 PE=2 SV=1	TRUE	0.709228	0.51733	18657.4	10767.6	14823.3	15411.3	17420.5	8233.27	7889.78	1.73273	0.238731	0.286232
726	726	sp|Q96KP4|CNDP2_HUMAN	Cytosolic non-specific dipeptidase OS=Homo sapiens GN=CNDP2 PE=1 SV=2	TRUE	-0.0573872	0.95699	434157	437432	436362	457820	89219.5	42600.5	-3275.75	0.992511	-0.00326449	0.0190926
727	727	sp|P09455|RET1_HUMAN	Retinol-binding protein 1 OS=Homo sapiens GN=RBP1 PE=1 SV=2	TRUE	-5.509	0.0053	1.00629e+06	1.17888e+06	996252	1.17264e+06	41610.4	34830.4	-172593	0.853596	-0.0687475	2.27572
728	728	sp|Q9UHD1|CHRD1_HUMAN	Cysteine and histidine-rich domain-containing protein 1 OS=Homo sapiens GN=CHORDC1 PE=1 SV=2	TRUE	-0.754367	0.49261	172494	184212	178830	189661	14181	22862.5	-11717.4	0.936392	-0.0285424	0.307497
729	729	tr|Q9HBD4|Q9HBD4_HUMAN	SMARCA4 isoform 2 OS=Homo sapiens GN=SMARCA4 PE=2 SV=1	TRUE	-0.822171	0.45716	66799.6	80184.9	67249.1	70437.2	14700.2	24063.8	-13385.4	0.833069	-0.0793191	0.339932
730	730	sp|Q01970|PLCB3_HUMAN	1-phosphatidylinositol 4,5-bisphosphate phosphodiesterase beta-3 OS=Homo sapiens GN=PLCB3 PE=1 SV=2	TRUE	-1.75883	0.15343	32058.6	44253.2	35167.5	43539.8	6270.11	10242.1	-12194.6	0.724435	-0.140001	0.81409
731	731	sp|P55010|IF5_HUMAN	Eukaryotic translation initiation factor 5 OS=Homo sapiens GN=EIF5 PE=1 SV=2	TRUE	1.79493	0.1471	722648	600939	675343	625333	94592.4	69610.8	121709	1.20253	0.0800964	0.832387
732	732	sp|Q13243|SRSF5_HUMAN	Serine/arginine-rich splicing factor 5 OS=Homo sapiens GN=SRSF5 PE=1 SV=1	TRUE	-0.910521	0.41405	118414	128038	119210	130682	7180.91	16839.5	-9623.65	0.924837	-0.0339346	0.382947
733	733	sp|P31949|S10AB_HUMAN	Protein S100-A11 OS=Homo sapiens GN=S100A11 PE=1 SV=2	TRUE	-0.164767	0.87712	696212	707489	642866	713751	112178	38337.9	-11277.3	0.98406	-0.00697839	0.056941
734	734	tr|C9JAB2|C9JAB2_HUMAN	Serine/arginine-rich-splicing factor 7 OS=Homo sapiens GN=SRSF7 PE=2 SV=1	TRUE	-2.96184	0.04148	125202	159927	119863	156394	9799.15	17785.7	-34724.5	0.782873	-0.106309	1.38216
735	735	sp|Q9Y383|LC7L2_HUMAN	Putative RNA-binding protein Luc7-like 2 OS=Homo sapiens GN=LUC7L2 PE=1 SV=2	TRUE	-2.08815	0.10505	300523	345961	291028	344432	26078.5	27209.6	-45437.5	0.868663	-0.0611488	0.978604
736	736	sp|Q92900|RENT1_HUMAN	Regulator of nonsense transcripts 1 OS=Homo sapiens GN=UPF1 PE=1 SV=2	TRUE	0.17024	0.87309	292020	289441	292762	290708	17727	19347.6	2579.16	1.00891	0.00385279	0.058941
737	737	tr|Q5JRI1|Q5JRI1_HUMAN	Serine/arginine-rich-splicing factor 10 OS=Homo sapiens GN=SRSF10 PE=2 SV=1	TRUE	1.44548	0.22185	531787	481028	534249	496029	49540.6	35284.6	50758.5	1.10552	0.0435669	0.653941
738	738	sp|P07108|ACBP_HUMAN	Acyl-CoA-binding protein OS=Homo sapiens GN=DBI PE=1 SV=2	TRUE	-3.33315	0.02902	1.24515e+06	1.49917e+06	1.24637e+06	1.45161e+06	70070.4	111868	-254023	0.830558	-0.08063	1.5373
739	739	tr|H0YNW5|H0YNW5_HUMAN	Deoxyuridine 5'-triphosphate nucleotidohydrolase, mitochondrial OS=Homo sapiens GN=DUT PE=2 SV=1	TRUE	-1.55806	0.19422	1.18445e+06	1.42674e+06	1.2955e+06	1.40615e+06	227281	144547	-242295	0.830176	-0.0808297	0.711706
740	740	tr|F5H5C2|F5H5C2_HUMAN	Nuclear pore complex protein Nup133 OS=Homo sapiens GN=NUP133 PE=2 SV=1	TRUE	0.233154	0.82709	191755	187604	187913	181102	28370.9	12085.5	4151.12	1.02213	0.00950489	0.0824472
741	741	sp|P08621|RU17_HUMAN	U1 small nuclear ribonucleoprotein 70 kDa OS=Homo sapiens GN=SNRNP70 PE=1 SV=2	TRUE	-0.0633375	0.95254	992878	997113	975897	995862	35972.5	110062	-4234.26	0.995753	-0.00184817	0.0211168
742	742	sp|P35241|RADI_HUMAN	Radixin OS=Homo sapiens GN=RDX PE=1 SV=1	TRUE	0.557361	0.607	106866	95966.8	92826.7	89712.3	31436.5	12607.3	10899.2	1.11357	0.0467186	0.216811
743	743	sp|P58107|EPIPL_HUMAN	Epiplakin OS=Homo sapiens GN=EPPK1 PE=1 SV=2	TRUE	2.32515	0.08068	108391	18594	118469	15762.6	65719.8	12465.1	89796.9	5.82936	0.765621	1.09323
744	744	tr|H0Y8C2|H0Y8C2_HUMAN	60S ribosomal protein L22-like 1 (Fragment) OS=Homo sapiens GN=RPL22L1 PE=2 SV=1	TRUE	1.2638	0.27494	1.23932e+06	1.16926e+06	1.22162e+06	1.22086e+06	34206.5	89718.1	70060	1.05992	0.0252724	0.560762
745	745	sp|P49792|RBP2_HUMAN	E3 SUMO-protein ligase RanBP2 OS=Homo sapiens GN=RANBP2 PE=1 SV=2	TRUE	-2.13183	0.1	219352	289344	229533	287452	50530.4	26086.1	-69992.2	0.758101	-0.120273	1
746	746	tr|B4DR80|B4DR80_HUMAN	Serine/threonine-protein kinase 24 12 kDa subunit OS=Homo sapiens GN=STK24 PE=2 SV=1	TRUE	1.36162	0.24497	199151	142608	173285	157737	59531.6	40365.3	56543.3	1.3965	0.14504	0.610887
747	747	sp|P50570|DYN2_HUMAN	Dynamin-2 OS=Homo sapiens GN=DNM2 PE=1 SV=2	TRUE	-1.47712	0.2137	156627	241721	128612	205774	48648.3	87117.9	-85094.7	0.647964	-0.188449	0.670195
748	748	sp|P13995|MTDC_HUMAN	Bifunctional methylenetetrahydrofolate dehydrogenase/cyclohydrolase, mitochondrial OS=Homo sapiens GN=MTHFD2 PE=1 SV=2	TRUE	2.8904	0.04454	286687	191566	294152	197725	35584.2	44529.1	95121.2	1.49655	0.17509	1.35125
749	749	sp|Q9UBB4|ATX10_HUMAN	Ataxin-10 OS=Homo sapiens GN=ATXN10 PE=1 SV=1	TRUE	-0.555992	0.60785	201830	212943	207500	202777	28661.4	19417.3	-11112.9	0.947813	-0.0232774	0.216204
750	750	sp|Q8WXX5|DNJC9_HUMAN	DnaJ homolog subfamily C member 9 OS=Homo sapiens GN=DNAJC9 PE=1 SV=1	TRUE	0.155887	0.88367	196066	192530	196326	191423	32166.1	22542.2	3535.14	1.01836	0.00790196	0.0537099
751	751	tr|H7C2Q8|H7C2Q8_HUMAN	EBNA1 binding protein 2, isoform CRA_d OS=Homo sapiens GN=EBNA1BP2 PE=2 SV=1	TRUE	-1.70926	0.16258	436584	518596	431523	514260	82367.5	11055.2	-82012.6	0.841857	-0.0747619	0.788933
752	752	sp|P53999|TCP4_HUMAN	Activated RNA polymerase II transcriptional coactivator p15 OS=Homo sapiens GN=SUB1 PE=1 SV=3	TRUE	-0.540296	0.61767	2.28671e+06	2.33961e+06	2.27948e+06	2.30573e+06	70901.1	154037	-52896.1	0.977391	-0.00993165	0.209243
753	753	sp|Q96PK6|RBM14_HUMAN	RNA-binding protein 14 OS=Homo sapiens GN=RBM14 PE=1 SV=2	TRUE	-1.51863	0.20347	538466	610164	542699	581348	25232.2	77784.2	-71698	0.882494	-0.0542883	0.6915
754	754	tr|M0R389|M0R389_HUMAN	Platelet-activating factor acetylhydrolase IB subunit gamma (Fragment) OS=Homo sapiens GN=PAFAH1B3 PE=4 SV=1	TRUE	2.15116	0.09785	37070.6	4721.79	48082.1	5651.68	25975.4	1920.09	32348.8	7.85096	0.894923	1.00944
755	755	sp|P30520|PURA2_HUMAN	Adenylosuccinate synthetase isozyme 2 OS=Homo sapiens GN=ADSS PE=1 SV=3	TRUE	1.54253	0.19781	271529	195882	247935	210666	56381.3	63529.5	75646.2	1.38618	0.14182	0.703752
756	756	sp|P63173|RL38_HUMAN	60S ribosomal protein L38 OS=Homo sapiens GN=RPL38 PE=1 SV=2	TRUE	-1.27105	0.2726	1.78893e+06	2.172e+06	2.03882e+06	2.07456e+06	490331	179078	-383072	0.823632	-0.084267	0.564474
757	757	tr|B4DFG0|B4DFG0_HUMAN	Protein DEK OS=Homo sapiens GN=DEK PE=2 SV=1	TRUE	0.259663	0.80794	684183	661141	761870	635797	145223	50348.4	23042.7	1.03485	0.0148786	0.0926209
758	758	sp|Q09161|NCBP1_HUMAN	Nuclear cap-binding protein subunit 1 OS=Homo sapiens GN=NCBP1 PE=1 SV=1	TRUE	0.641893	0.55588	1.01494e+07	5.48551e+06	1.44314e+07	194272	8.58765e+06	9.19942e+06	4.66388e+06	1.85022	0.267223	0.255019
759	759	sp|Q99598|TSNAX_HUMAN	Translin-associated protein X OS=Homo sapiens GN=TSNAX PE=1 SV=1	TRUE	0.595568	0.58352	192688	156186	222064	155179	105903	7308.11	36501.4	1.2337	0.0912111	0.233944
760	760	sp|Q9H8H0|NOL11_HUMAN	Nucleolar protein 11 OS=Homo sapiens GN=NOL11 PE=1 SV=1	TRUE	2.46514	0.06931	218279	173727	208204	166902	23443.8	20742.7	44551.9	1.25645	0.0991443	1.1592
761	761	tr|Q5LJA0|Q5LJA0_HUMAN	60 kDa SS-A/Ro ribonucleoprotein OS=Homo sapiens GN=TROVE2 PE=2 SV=1	TRUE	2.08095	0.10591	478807	308919	468802	251347	47286.6	133263	169888	1.54994	0.190316	0.975063
1208	1208	tr|H0YAK1|H0YAK1_HUMAN	G-rich sequence factor 1 (Fragment) OS=Homo sapiens GN=GRSF1 PE=2 SV=1	TRUE	4.83572	0.00843	57812.1	22742.7	54542	21490.4	10568.6	6788.68	35069.4	2.54201	0.405177	2.07417
763	763	sp|P51659|DHB4_HUMAN	Peroxisomal multifunctional enzyme type 2 OS=Homo sapiens GN=HSD17B4 PE=1 SV=3	TRUE	-1.57303	0.19082	1.72407e+06	1.87443e+06	1.69018e+06	1.82561e+06	135799	94699.1	-150358	0.919785	-0.0363137	0.719376
764	764	tr|C9JXB8|C9JXB8_HUMAN	60S ribosomal protein L24 OS=Homo sapiens GN=RPL24 PE=2 SV=1	TRUE	-2.49502	0.06712	3.47504e+06	4.0242e+06	3.59769e+06	3.88703e+06	275944	263042	-549162	0.863535	-0.0637199	1.17315
765	765	sp|P46778|RL21_HUMAN	60S ribosomal protein L21 OS=Homo sapiens GN=RPL21 PE=1 SV=2	TRUE	-1.16272	0.30958	134509	149191	135723	155623	5851.01	21074.1	-14682.1	0.901588	-0.0449917	0.509227
766	766	sp|O15160|RPAC1_HUMAN	DNA-directed RNA polymerases I and III subunit RPAC1 OS=Homo sapiens GN=POLR1C PE=1 SV=1	TRUE	1.45345	0.21976	230234	193844	221842	183499	27597	33450.3	36389.8	1.18773	0.0747167	0.658051
767	767	tr|F5H897|F5H897_HUMAN	Heat shock protein 75 kDa, mitochondrial OS=Homo sapiens GN=TRAP1 PE=2 SV=1	TRUE	0.481002	0.65564	359601	332930	347145	323933	94574	16700.3	26670.2	1.08011	0.0334669	0.183335
768	768	tr|S4R3H4|S4R3H4_HUMAN	Apoptotic chromatin condensation inducer in the nucleus OS=Homo sapiens GN=ACIN1 PE=4 SV=1	TRUE	-1.79121	0.14774	202753	250826	196121	255989	18961.1	42443.2	-48073.8	0.808338	-0.0924069	0.830502
769	769	tr|B4DVE7|B4DVE7_HUMAN	Annexin OS=Homo sapiens GN=ANXA11 PE=2 SV=1	TRUE	-1.05486	0.35099	400003	428728	400246	438944	30505.8	35973.7	-28725.7	0.932998	-0.0301193	0.454705
770	770	sp|O15231|ZN185_HUMAN	Zinc finger protein 185 OS=Homo sapiens GN=ZNF185 PE=1 SV=3	TRUE	0.927303	0.40626	28688.5	11266.9	13395.5	11621.7	32496.7	1690.3	17421.6	2.54627	0.405904	0.391196
771	771	sp|P38606|VATA_HUMAN	V-type proton ATPase catalytic subunit A OS=Homo sapiens GN=ATP6V1A PE=1 SV=2	TRUE	0.449736	0.6762	289958	275370	265444	269528	54885.5	12010.1	14588.5	1.05298	0.0224193	0.169925
772	772	sp|Q14980|NUMA1_HUMAN	Nuclear mitotic apparatus protein 1 OS=Homo sapiens GN=NUMA1 PE=1 SV=2	TRUE	-0.814132	0.46126	176897	203454	182436	210190	42885.5	36784.2	-26557.2	0.869469	-0.0607461	0.336054
773	773	sp|O43491|E41L2_HUMAN	Band 4.1-like protein 2 OS=Homo sapiens GN=EPB41L2 PE=1 SV=1	TRUE	0.456776	0.67154	34261.2	31324.8	39809.5	30503.1	10406.3	3960.76	2936.4	1.09374	0.0389142	0.172928
774	774	sp|Q2TAY7|SMU1_HUMAN	WD40 repeat-containing protein SMU1 OS=Homo sapiens GN=SMU1 PE=1 SV=2	TRUE	1.40133	0.23373	388750	317826	385775	350622	9879.62	87104.5	70924.4	1.22315	0.0874815	0.631286
775	775	tr|B8ZZU8|B8ZZU8_HUMAN	Transcription elongation factor B (SIII), polypeptide 2 (18kDa, elongin B), isoform CRA_b OS=Homo sapiens GN=TCEB2 PE=2 SV=1	TRUE	0.437696	0.6842	162217	142132	146018	120372	37273.8	70196.6	20084.6	1.14131	0.0574034	0.164817
776	776	tr|B3KWE1|B3KWE1_HUMAN	Histidine--tRNA ligase, cytoplasmic OS=Homo sapiens GN=HARS PE=2 SV=1	TRUE	1.04318	0.35576	160090	133890	158111	150319	22070.4	37486.5	26199.8	1.19568	0.0776155	0.448843
777	777	tr|B9A018|B9A018_HUMAN	U4/U6.U5 tri-snRNP-associated protein 2 OS=Homo sapiens GN=USP39 PE=2 SV=1	TRUE	9.53439	0.00068	207473	167133	208730	169265	4441.97	5828.62	40339.9	1.24136	0.0938991	3.16749
778	778	sp|O95817|BAG3_HUMAN	BAG family molecular chaperone regulator 3 OS=Homo sapiens GN=BAG3 PE=1 SV=3	TRUE	-1.24163	0.2822	324950	400004	351255	367642	82709.7	64194.2	-75054	0.812367	-0.0902478	0.549443
779	779	sp|O95816|BAG2_HUMAN	BAG family molecular chaperone regulator 2 OS=Homo sapiens GN=BAG2 PE=1 SV=1	TRUE	0.176663	0.86836	676363	664505	657052	664164	111746	32099.1	11858.5	1.01785	0.00768194	0.0613002
780	780	tr|H0YIY8|H0YIY8_HUMAN	Serine/threonine-protein phosphatase 4 regulatory subunit 3A (Fragment) OS=Homo sapiens GN=SMEK1 PE=4 SV=1	TRUE	1.14427	0.31633	82699.4	57714.3	82888	60892.8	35413.4	13273.6	24985.1	1.43291	0.156219	0.49986
781	781	tr|C9JIF9|C9JIF9_HUMAN	Acylamino-acid-releasing enzyme OS=Homo sapiens GN=APEH PE=2 SV=1	TRUE	0.435189	0.68588	493864	466370	487549	479670	44222.2	100095	27494.7	1.05895	0.0248774	0.163752
782	782	sp|Q92973|TNPO1_HUMAN	Transportin-1 OS=Homo sapiens GN=TNPO1 PE=1 SV=2	TRUE	2.14859	0.09814	225833	165293	204927	155828	44353.9	20359.6	60540.4	1.36626	0.135534	1.00815
783	783	tr|E7ENU7|E7ENU7_HUMAN	Ribosomal protein L15 (Fragment) OS=Homo sapiens GN=RPL15 PE=2 SV=1	TRUE	1.62464	0.17956	1.60073e+06	1.43064e+06	1.53301e+06	1.4894e+06	139304	116083	170086	1.11889	0.0487864	0.74579
784	784	tr|C9J4M6|C9J4M6_HUMAN	DNA-directed RNA polymerase OS=Homo sapiens GN=POLR2B PE=2 SV=2	TRUE	-0.434998	0.686	68301.3	71667.6	67719.5	71987.4	8037.5	10726.7	-3366.33	0.953029	-0.0208941	0.163676
785	785	sp|P55263|ADK_HUMAN	Adenosine kinase OS=Homo sapiens GN=ADK PE=1 SV=2	TRUE	-0.662083	0.54412	195168	207942	192811	208570	27784.5	18566.8	-12773.8	0.93857	-0.0275333	0.264305
786	786	sp|Q15819|UB2V2_HUMAN	Ubiquitin-conjugating enzyme E2 variant 2 OS=Homo sapiens GN=UBE2V2 PE=1 SV=4	TRUE	-0.177233	0.86794	494868	499713	493412	491905	9131.59	46462	-4845.2	0.990304	-0.00423145	0.0615103
787	787	sp|O15479|MAGB2_HUMAN	Melanoma-associated antigen B2 OS=Homo sapiens GN=MAGEB2 PE=1 SV=3	TRUE	1.94678	0.12341	349275	172185	321416	250780	67803.6	142221	177090	2.02848	0.307171	0.90865
788	788	tr|F5H669|F5H669_HUMAN	Cleavage and polyadenylation-specificity factor subunit 7 (Fragment) OS=Homo sapiens GN=CPSF7 PE=2 SV=1	TRUE	2.03001	0.11221	30013.8	8306.45	28426.4	1288.22	13726.3	12434.8	21707.4	3.61332	0.557906	0.949968
789	789	sp|Q6IBS0|TWF2_HUMAN	Twinfilin-2 OS=Homo sapiens GN=TWF2 PE=1 SV=2	TRUE	-3.64582	0.02185	102318	159133	111654	166270	23362	13519	-56814.9	0.642972	-0.191808	1.66055
790	790	tr|E5RJ85|E5RJ85_HUMAN	Copine-3 (Fragment) OS=Homo sapiens GN=CPNE3 PE=2 SV=1	TRUE	-1.19084	0.29955	207399	248688	206810	252418	53987.1	26302.3	-41288.8	0.833973	-0.0788478	0.523531
791	791	tr|H7BXH2|H7BXH2_HUMAN	Serine/threonine-protein phosphatase 6 regulatory subunit 3 OS=Homo sapiens GN=PPP6R3 PE=2 SV=1	TRUE	1.2583	0.27672	51620.3	29162.1	41659.3	39873	20243.5	23363.5	22458.2	1.77012	0.248002	0.557959
792	792	sp|P62306|RUXF_HUMAN	Small nuclear ribonucleoprotein F OS=Homo sapiens GN=SNRPF PE=1 SV=1	TRUE	-1.39273	0.23612	85789.6	264145	50857.2	346498	65946.6	211779	-178356	0.324782	-0.488408	0.626867
793	793	tr|Q5SQP8|Q5SQP8_HUMAN	C-terminal-binding protein 2 OS=Homo sapiens GN=CTBP2 PE=2 SV=1	TRUE	-0.576178	0.59536	103879	120279	98890	98296.9	18206.9	45814.4	-16399.8	0.863652	-0.0636612	0.22522
794	794	sp|P61019|RAB2A_HUMAN	Ras-related protein Rab-2A OS=Homo sapiens GN=RAB2A PE=1 SV=1	TRUE	0.0770476	0.94229	94749.5	93630.5	86904	95508.9	24751.7	4479.96	1118.93	1.01195	0.00515927	0.0258154
795	795	sp|P18583-5|SON_HUMAN	Isoform D of Protein SON OS=Homo sapiens GN=SON	TRUE	0.735095	0.50305	21922.8	17955.4	19843.8	19973.9	6563.94	6656.12	3967.46	1.22096	0.0867021	0.298389
796	796	sp|P48556|PSMD8_HUMAN	26S proteasome non-ATPase regulatory subunit 8 OS=Homo sapiens GN=PSMD8 PE=1 SV=2	TRUE	-2.16178	0.0967	528591	703191	578022	697516	89207.1	107759	-174600	0.751703	-0.123954	1.01457
797	797	sp|P19623|SPEE_HUMAN	Spermidine synthase OS=Homo sapiens GN=SRM PE=1 SV=1	TRUE	-1.85556	0.1371	884809	1.1014e+06	970806	1.07002e+06	185517	80373.4	-216596	0.803346	-0.0950974	0.862963
798	798	tr|F5H796|F5H796_HUMAN	Diablo homolog, mitochondrial (Fragment) OS=Homo sapiens GN=DIABLO PE=2 SV=1	TRUE	-0.911256	0.41371	35700.4	92532.5	36499	35925.4	7685.15	107749	-56832.1	0.385815	-0.413621	0.383304
799	799	sp|Q9H223|EHD4_HUMAN	EH domain-containing protein 4 OS=Homo sapiens GN=EHD4 PE=1 SV=1	TRUE	-0.771163	0.48364	158000	188763	148430	161648	34408.6	59919.2	-30763.7	0.837025	-0.0772616	0.315478
800	800	sp|Q9BWJ5|SF3B5_HUMAN	Splicing factor 3B subunit 5 OS=Homo sapiens GN=SF3B5 PE=1 SV=1	TRUE	0.67372	0.53742	150082	120699	127157	120009	46749.5	59338.5	29383.7	1.24345	0.0946272	0.269686
801	801	sp|P40429|RL13A_HUMAN	60S ribosomal protein L13a OS=Homo sapiens GN=RPL13A PE=1 SV=2	TRUE	-1.00379	0.37228	2.91365e+06	3.06737e+06	2.9227e+06	3.12348e+06	114486	239264	-153719	0.949886	-0.0223286	0.42913
802	802	sp|Q29RF7|PDS5A_HUMAN	Sister chromatid cohesion protein PDS5 homolog A OS=Homo sapiens GN=PDS5A PE=1 SV=1	TRUE	-2.25711	0.08696	113233	140671	113239	136499	4689.59	20526.7	-27438.5	0.804946	-0.0942332	1.06068
803	803	tr|E9PL10|E9PL10_HUMAN	Transcription factor BTF3 homolog 4 OS=Homo sapiens GN=BTF3L4 PE=2 SV=1	TRUE	2.44078	0.07115	266981	61890.9	247749	6123.09	106384	99316	205090	4.31373	0.634853	1.14783
804	804	sp|Q9Y6A5|TACC3_HUMAN	Transforming acidic coiled-coil-containing protein 3 OS=Homo sapiens GN=TACC3 PE=1 SV=1	TRUE	0.250073	0.81485	13125.8	12433.8	13710	12768.5	3470.07	3306.29	692.013	1.05566	0.0235223	0.0889223
805	805	tr|D6RFN0|D6RFN0_HUMAN	COP9 signalosome complex subunit 4 OS=Homo sapiens GN=COPS4 PE=2 SV=1	TRUE	1.7231	0.15997	93198.3	78711.6	98531.7	81192	11562.9	8851.63	14486.8	1.18405	0.0733695	0.795961
806	806	tr|E9PGF9|E9PGF9_HUMAN	Bifunctional protein NCOAT OS=Homo sapiens GN=MGEA5 PE=2 SV=1	TRUE	0.057069	0.95723	51717.7	50929.9	60141.2	58001.7	18847.1	14714	787.825	1.01547	0.00666659	0.0189837
807	807	sp|O60884|DNJA2_HUMAN	DnaJ homolog subfamily A member 2 OS=Homo sapiens GN=DNAJA2 PE=1 SV=1	TRUE	2.16469	0.09638	174981	110635	147037	117200	49043.1	15669.6	64345.9	1.5816	0.199098	1.01601
808	808	tr|E7EUC7|E7EUC7_HUMAN	UTP--glucose-1-phosphate uridylyltransferase OS=Homo sapiens GN=UGP2 PE=2 SV=1	TRUE	-0.875375	0.43079	94164.3	110945	92068.1	107803	12588.7	30724.6	-16781	0.848745	-0.0712227	0.365734
809	809	sp|O94874|UFL1_HUMAN	E3 UFM1-protein ligase 1 OS=Homo sapiens GN=UFL1 PE=1 SV=2	TRUE	-0.106852	0.92005	52118.1	53304	55613.4	51758.1	17989.2	6776.6	-1185.91	0.977752	-0.00977127	0.0361886
810	810	sp|Q16186|ADRM1_HUMAN	Proteasomal ubiquitin receptor ADRM1 OS=Homo sapiens GN=ADRM1 PE=1 SV=2	TRUE	1.39579	0.23527	293659	221587	282347	229168	21686.7	86765.7	72072.1	1.32525	0.122299	0.628433
811	811	sp|O00148|DX39A_HUMAN	ATP-dependent RNA helicase DDX39A OS=Homo sapiens GN=DDX39A PE=1 SV=2	TRUE	0.271715	0.79929	830595	814824	794255	823492	95826.3	30387.7	15770.4	1.01935	0.0083252	0.0972956
812	812	tr|F5H4L7|F5H4L7_HUMAN	Vacuolar protein sorting-associated protein 26A OS=Homo sapiens GN=VPS26A PE=2 SV=1	TRUE	-2.80649	0.04849	29916.8	47330.9	29450.8	52718.4	1769.1	10600.7	-17414.1	0.632077	-0.19923	1.31435
1198	1198	sp|Q99459|CDC5L_HUMAN	Cell division cycle 5-like protein OS=Homo sapiens GN=CDC5L PE=1 SV=2	TRUE	7.62401	0.00159	127516	60358.1	129561	66293.7	4453.76	14592.7	67158	2.11266	0.324829	2.7986
814	814	tr|E7ETZ4|E7ETZ4_HUMAN	Basic leucine zipper and W2 domain-containing protein 2 (Fragment) OS=Homo sapiens GN=BZW2 PE=2 SV=1	TRUE	3.45301	0.02598	81764.6	28357	73551.2	21004.8	17094.1	20627	53407.6	2.8834	0.459905	1.58536
815	815	tr|J3KQ96|J3KQ96_HUMAN	Treacle protein (Fragment) OS=Homo sapiens GN=TCOF1 PE=2 SV=1	TRUE	-0.688883	0.52877	205943	222281	217710	223802	20869.4	35383.3	-16338.3	0.926497	-0.033156	0.276733
816	816	tr|H3BP71|H3BP71_HUMAN	E3 ubiquitin-protein ligase BRE1B OS=Homo sapiens GN=RNF40 PE=2 SV=1	TRUE	-0.851026	0.4427	39037.9	43139.7	38733.6	42691.4	2133.73	8070.87	-4101.79	0.904918	-0.0433906	0.35389
817	817	tr|D6RC52|D6RC52_HUMAN	H/ACA ribonucleoprotein complex subunit 2 (Fragment) OS=Homo sapiens GN=NHP2 PE=2 SV=1	TRUE	1.26879	0.27333	53308.9	37959.9	46537.8	39481	17391.2	11686.9	15349	1.40435	0.147474	0.563313
818	818	tr|C9JA08|C9JA08_HUMAN	60S ribosomal export protein NMD3 OS=Homo sapiens GN=NMD3 PE=2 SV=1	TRUE	-1.061	0.3485	184114	208752	178211	204589	13584.5	37857.7	-24638.3	0.881973	-0.0545445	0.457797
819	819	sp|Q13885|TBB2A_HUMAN	Tubulin beta-2A chain OS=Homo sapiens GN=TUBB2A PE=1 SV=1	TRUE	1.05422	0.35125	1.4202e+06	1.33684e+06	1.36836e+06	1.31718e+06	101297	92185.5	83363.7	1.06236	0.0262713	0.454384
820	820	sp|Q99961|SH3G1_HUMAN	Endophilin-A2 OS=Homo sapiens GN=SH3GL1 PE=1 SV=1	TRUE	-0.167862	0.87484	233821	237207	236954	233990	19729.9	28836.9	-3386.26	0.985724	-0.00624447	0.0580714
821	821	tr|F8VS07|F8VS07_HUMAN	LIM domain and actin-binding protein 1 OS=Homo sapiens GN=LIMA1 PE=2 SV=1	TRUE	0.65974	0.54547	325896	300465	325536	335440	26218	61402.7	25431.2	1.08464	0.0352853	0.263229
822	822	sp|P28070|PSB4_HUMAN	Proteasome subunit beta type-4 OS=Homo sapiens GN=PSMB4 PE=1 SV=4	TRUE	0.179917	0.86596	377733	371053	345456	368111	56022.1	31568.4	6679.62	1.018	0.00774855	0.0625022
823	823	tr|H0YCK3|H0YCK3_HUMAN	Double-stranded RNA-specific adenosine deaminase (Fragment) OS=Homo sapiens GN=ADAR PE=2 SV=1	TRUE	0.318431	0.76609	31383.2	27822	33986.5	37366	6040.32	18404.8	3561.22	1.128	0.0523092	0.11572
824	824	sp|Q5SSJ5|HP1B3_HUMAN	Heterochromatin protein 1-binding protein 3 OS=Homo sapiens GN=HP1BP3 PE=1 SV=1	TRUE	1.47115	0.21521	142221	97904.3	120426	88236.3	38085.5	35662.7	44316.7	1.45265	0.162162	0.667138
825	825	sp|Q9BWF3|RBM4_HUMAN	RNA-binding protein 4 OS=Homo sapiens GN=RBM4 PE=1 SV=1	TRUE	-0.238485	0.82322	55501.8	56761	54871.8	59885.6	2139.73	8890.83	-1259.13	0.977817	-0.00974241	0.0844841
826	826	sp|P62316|SMD2_HUMAN	Small nuclear ribonucleoprotein Sm D2 OS=Homo sapiens GN=SNRPD2 PE=1 SV=1	TRUE	1.68005	0.16824	631591	372035	637045	451077	51614.4	262564	259556	1.69766	0.229852	0.774071
827	827	tr|F8W727|F8W727_HUMAN	60S ribosomal protein L32 OS=Homo sapiens GN=RPL32 PE=2 SV=1	TRUE	-1.27602	0.27101	1.4911e+06	1.6968e+06	1.62302e+06	1.65462e+06	251398	121488	-205699	0.878773	-0.0561235	0.567015
828	828	sp|Q15397|K0020_HUMAN	Pumilio domain-containing protein KIAA0020 OS=Homo sapiens GN=KIAA0020 PE=1 SV=3	TRUE	1.85331	0.13746	64098	44886.7	65869.4	49373.2	5914.39	16952.1	19211.2	1.42799	0.154726	0.861824
829	829	tr|K7ELL7|K7ELL7_HUMAN	Glucosidase 2 subunit beta OS=Homo sapiens GN=PRKCSH PE=2 SV=1	TRUE	2.77653	0.05	671810	628572	676814	625641	26039.8	7032.6	43238.1	1.06879	0.0288915	1.30103
830	830	sp|A6NHR9|SMHD1_HUMAN	Structural maintenance of chromosomes flexible hinge domain-containing protein 1 OS=Homo sapiens GN=SMCHD1 PE=1 SV=2	TRUE	0.301859	0.7778	72515.3	67087	75956.4	81705.2	11855.9	28803.2	5428.39	1.08092	0.0337918	0.109132
831	831	sp|Q15269|PWP2_HUMAN	Periodic tryptophan protein 2 homolog OS=Homo sapiens GN=PWP2 PE=1 SV=2	TRUE	0.22687	0.83165	54903.6	52700.3	52713.3	52111.4	14189.7	9034.35	2203.36	1.04181	0.0177882	0.0800594
832	832	sp|P16104|H2AX_HUMAN	Histone H2AX OS=Homo sapiens GN=H2AFX PE=1 SV=2	TRUE	1.76138	0.15297	2.10658e+07	1.11904e+07	2.07436e+07	1.27337e+07	2.17001e+06	9.46547e+06	9.87544e+06	1.88249	0.274733	0.815394
833	833	sp|Q96KR1|ZFR_HUMAN	Zinc finger RNA-binding protein OS=Homo sapiens GN=ZFR PE=1 SV=2	TRUE	0.494459	0.64691	50136.4	47179.5	48833.4	44377.6	2796.03	9973.29	2956.91	1.06267	0.0263999	0.189156
834	834	tr|H0YN81|H0YN81_HUMAN	WD repeat-containing protein 61 (Fragment) OS=Homo sapiens GN=WDR61 PE=2 SV=1	TRUE	1.17791	0.30412	169723	118380	176777	121258	74757.8	10531.9	51342.5	1.43371	0.156461	0.516955
835	835	tr|F5H365|F5H365_HUMAN	Protein transport protein Sec23A OS=Homo sapiens GN=SEC23A PE=2 SV=1	TRUE	0.298911	0.77989	623174	591643	615971	667880	72039.9	167910	31531.7	1.0533	0.0225501	0.107967
836	836	sp|Q9C005|DPY30_HUMAN	Protein dpy-30 homolog OS=Homo sapiens GN=DPY30 PE=1 SV=1	TRUE	3.21253	0.03251	127304	12247.9	142277	12957.1	61056.8	10962.1	115056	10.394	1.01678	1.48798
837	837	sp|Q99805|TM9S2_HUMAN	Transmembrane 9 superfamily member 2 OS=Homo sapiens GN=TM9SF2 PE=1 SV=1	TRUE	-0.723997	0.50914	491202	613457	506765	494682	48319.9	288455	-122254	0.800712	-0.0965234	0.293163
838	838	sp|Q06203|PUR1_HUMAN	Amidophosphoribosyltransferase OS=Homo sapiens GN=PPAT PE=1 SV=1	TRUE	-3.96036	0.01667	227904	280980	231475	282542	16236.4	16589.1	-53075.7	0.811105	-0.090923	1.77806
839	839	sp|Q9H2U2-6|IPYR2_HUMAN	Isoform 5 of Inorganic pyrophosphatase 2, mitochondrial OS=Homo sapiens GN=PPA2	TRUE	3.37477	0.02792	112650	80769.4	112657	77893.7	6984.91	14796.4	31880.5	1.39471	0.144484	1.55408
840	840	sp|Q15907|RB11B_HUMAN	Ras-related protein Rab-11B OS=Homo sapiens GN=RAB11B PE=1 SV=4	TRUE	1.56685	0.19222	1.2269e+06	1.15439e+06	1.24932e+06	1.15642e+06	61555.4	51337.3	72508.6	1.06281	0.0264561	0.716201
841	841	tr|Q5T8U5|Q5T8U5_HUMAN	Surfeit 4 OS=Homo sapiens GN=SURF4 PE=2 SV=1	TRUE	1.77708	0.15019	181930	99687.8	165589	133256	37616.5	70783.4	82241.9	1.82499	0.261261	0.823359
842	842	sp|P14174|MIF_HUMAN	Macrophage migration inhibitory factor OS=Homo sapiens GN=MIF PE=1 SV=4	TRUE	-0.938902	0.40094	7.48493e+06	8.35749e+06	8.25201e+06	8.1133e+06	1.43225e+06	734594	-872550	0.895597	-0.0478876	0.396921
843	843	sp|Q9H4M9|EHD1_HUMAN	EH domain-containing protein 1 OS=Homo sapiens GN=EHD1 PE=1 SV=2	TRUE	2.58236	0.06117	168838	119868	166723	132985	23092.7	23356.9	48970.1	1.40853	0.148768	1.21346
844	844	tr|B0QYK0|B0QYK0_HUMAN	RNA-binding protein EWS OS=Homo sapiens GN=EWSR1 PE=2 SV=1	TRUE	-0.637935	0.55821	758569	829718	797491	827637	106187	161373	-71148.8	0.914249	-0.0389353	0.253202
845	845	sp|Q8IWA0|WDR75_HUMAN	WD repeat-containing protein 75 OS=Homo sapiens GN=WDR75 PE=1 SV=1	TRUE	1.41677	0.2295	91527	74342.1	85272	72375.9	20236.2	5646.63	17185	1.23116	0.0903147	0.639217
846	846	sp|P78347|GTF2I_HUMAN	General transcription factor II-I OS=Homo sapiens GN=GTF2I PE=1 SV=2	TRUE	-0.328646	0.75891	56847.9	58900.3	56324.9	59113.8	10017.7	4080.47	-2052.42	0.965154	-0.0154032	0.11981
813	813	sp|Q9BXW7|CECR5_HUMAN	Cat eye syndrome critical region protein 5 OS=Homo sapiens GN=CECR5 PE=1 SV=1	TRUE	6.68797	0.0026	143227	71309.4	135953	75570	16603.7	8438.59	71917.1	2.00852	0.302877	2.58503
848	848	sp|O95336|6PGL_HUMAN	6-phosphogluconolactonase OS=Homo sapiens GN=PGLS PE=1 SV=2	TRUE	-3.49442	0.02502	198133	244521	201425	239579	14964.8	17456	-46387.6	0.810292	-0.0913586	1.60171
849	849	tr|Q5VWC4|Q5VWC4_HUMAN	26S proteasome non-ATPase regulatory subunit 4 OS=Homo sapiens GN=PSMD4 PE=2 SV=1	TRUE	-2.44567	0.07077	36951.6	54605.8	38078.1	52587.1	8185.99	9450.53	-17654.2	0.676697	-0.169605	1.15015
850	850	tr|J3QK89|J3QK89_HUMAN	Calcium homeostasis endoplasmic reticulum protein OS=Homo sapiens GN=CHERP PE=2 SV=1	TRUE	-0.29499	0.78268	246287	259037	212604	266647	71822.5	21117.6	-12750	0.950779	-0.0219204	0.106416
851	851	sp|Q9BW27|NUP85_HUMAN	Nuclear pore complex protein Nup85 OS=Homo sapiens GN=NUP85 PE=1 SV=1	TRUE	2.86773	0.04557	172748	72045.7	157490	54817.9	44265.7	41712.2	100703	2.39776	0.379806	1.34132
852	852	tr|E9PKP7|E9PKP7_HUMAN	Nucleolar transcription factor 1 OS=Homo sapiens GN=UBTF PE=2 SV=1	TRUE	2.12307	0.10099	162770	131907	157596	124964	20367.2	14804	30863.2	1.23398	0.0913073	0.995722
1407	1407	sp|Q9HAV7|GRPE1_HUMAN	GrpE protein homolog 1, mitochondrial OS=Homo sapiens GN=GRPEL1 PE=1 SV=2	TRUE	4.66993	0.00952	100609	51931.9	110288	51602.1	16948.1	6222.19	48677.5	1.93733	0.287204	2.02136
854	854	sp|O00762|UBE2C_HUMAN	Ubiquitin-conjugating enzyme E2 C OS=Homo sapiens GN=UBE2C PE=1 SV=1	TRUE	3.36277	0.02823	66522.7	44571.1	63611.6	48253	7310.92	8624.83	21951.6	1.49251	0.173916	1.54929
855	855	sp|Q9NZN4|EHD2_HUMAN	EH domain-containing protein 2 OS=Homo sapiens GN=EHD2 PE=1 SV=2	TRUE	1.54555	0.19711	72146.2	46235.9	76333	42085.2	12745.4	26090.1	25910.3	1.56039	0.193234	0.705291
856	856	sp|Q8TDD1|DDX54_HUMAN	ATP-dependent RNA helicase DDX54 OS=Homo sapiens GN=DDX54 PE=1 SV=2	TRUE	3.51595	0.02454	66370.4	32468.2	63652.4	35196.6	13774	9444.86	33902.2	2.04417	0.310517	1.61013
857	857	sp|Q9Y4R8|TELO2_HUMAN	Telomere length regulation protein TEL2 homolog OS=Homo sapiens GN=TELO2 PE=1 SV=2	TRUE	-0.293824	0.78351	287902	324140	354224	304975	209082	43783.6	-36237.9	0.888203	-0.0514878	0.105955
858	858	sp|Q9UHJ6|SHPK_HUMAN	Sedoheptulokinase OS=Homo sapiens GN=SHPK PE=1 SV=3	TRUE	1.74564	0.15581	8834.6	1931.2	7783.52	1715.95	6826.4	563.998	6903.4	4.57466	0.660359	0.807405
859	859	sp|O43396|TXNL1_HUMAN	Thioredoxin-like protein 1 OS=Homo sapiens GN=TXNL1 PE=1 SV=3	TRUE	0.442244	0.68117	183835	157925	141607	165787	94210.1	37710.9	25910.2	1.16407	0.0659778	0.166744
860	860	tr|B4DZC3|B4DZC3_HUMAN	5'-3' exoribonuclease 2 OS=Homo sapiens GN=XRN2 PE=2 SV=1	TRUE	3.50941	0.02469	260314	179544	239560	181343	39654.6	4078.66	80770.3	1.44986	0.161327	1.60748
861	861	sp|Q562R1|ACTBL_HUMAN	Beta-actin-like protein 2 OS=Homo sapiens GN=ACTBL2 PE=1 SV=2	TRUE	-1.14644	0.31553	176920	226735	175532	217838	52447.1	53976.9	-49815	0.780294	-0.107742	0.500959
862	862	tr|E9PRQ7|E9PRQ7_HUMAN	UBX domain-containing protein 1 OS=Homo sapiens GN=UBXN1 PE=2 SV=1	TRUE	1.78437	0.14892	31707.9	25079.7	30392.9	28203.3	2628.86	5872.28	6628.21	1.26429	0.101845	0.827047
863	863	sp|Q9H3U1|UN45A_HUMAN	Protein unc-45 homolog A OS=Homo sapiens GN=UNC45A PE=1 SV=1	TRUE	1.95121	0.12279	72012.7	23214	68906.6	7337.94	32601.8	28522.8	48798.7	3.10212	0.491659	0.910837
864	864	tr|D6RIY6|D6RIY6_HUMAN	Exosome complex component RRP45 OS=Homo sapiens GN=EXOSC9 PE=2 SV=1	TRUE	-0.0229233	0.98281	281682	282241	270213	290424	32938	26472.1	-559.267	0.998018	-0.000861418	0.00753043
865	865	sp|Q15293|RCN1_HUMAN	Reticulocalbin-1 OS=Homo sapiens GN=RCN1 PE=1 SV=1	TRUE	1.45926	0.21826	476124	424565	459311	410782	55155.3	26515.2	51559.3	1.12144	0.0497762	0.661026
866	866	sp|P30533|AMRP_HUMAN	Alpha-2-macroglobulin receptor-associated protein OS=Homo sapiens GN=LRPAP1 PE=1 SV=1	TRUE	-2.24206	0.08842	79399.5	104536	80396.9	100024	10222.6	16509.6	-25136	0.759546	-0.119446	1.05345
867	867	sp|O60832|DKC1_HUMAN	H/ACA ribonucleoprotein complex subunit 4 OS=Homo sapiens GN=DKC1 PE=1 SV=3	TRUE	1.41144	0.23096	192667	159241	174646	153218	34058.5	22861.4	33426.9	1.20991	0.0827546	0.636463
868	868	tr|H0YDU8|H0YDU8_HUMAN	Serine/threonine-protein phosphatase (Fragment) OS=Homo sapiens GN=PPP5C PE=3 SV=1	TRUE	0.177378	0.86783	234964	228114	268473	228556	66623.7	6001.49	6850.51	1.03003	0.0128504	0.0615653
869	869	tr|G3V4F7|G3V4F7_HUMAN	Signal recognition particle 54 kDa protein OS=Homo sapiens GN=SRP54 PE=2 SV=1	TRUE	1.07693	0.34213	213092	180191	209167	197506	42687.2	31272.1	32901.5	1.18259	0.0728352	0.465809
870	870	tr|E7EP32|E7EP32_HUMAN	Guanine nucleotide-binding protein G(I)/G(S)/G(T) subunit beta-2 OS=Homo sapiens GN=GNB2 PE=2 SV=1	TRUE	1.9046	0.12955	155688	98709.3	133048	89296.6	43136.8	28708.9	56979	1.57724	0.197898	0.887563
871	871	tr|B4DDD2|B4DDD2_HUMAN	Dihydrofolate reductase OS=Homo sapiens GN=DHFR PE=2 SV=1	TRUE	0.360743	0.73654	221920	215612	207382	213692	29917.5	4736.77	6308.68	1.02926	0.0125249	0.132804
872	872	sp|Q9NTZ6|RBM12_HUMAN	RNA-binding protein 12 OS=Homo sapiens GN=RBM12 PE=1 SV=1	TRUE	0.569035	0.59976	167105	155284	172250	149441	28617.5	21809.8	11820.9	1.07612	0.0318626	0.222023
873	873	sp|P62805|H4_HUMAN	Histone H4 OS=Homo sapiens GN=HIST1H4A PE=1 SV=2	TRUE	0.483991	0.6537	120350	112888	123315	110292	16730.7	20810.4	7461.36	1.0661	0.027796	0.184622
874	874	tr|E9PRZ9|E9PRZ9_HUMAN	Small acidic protein (Fragment) OS=Homo sapiens GN=C11orf58 PE=2 SV=1	TRUE	-1.22866	0.28654	63815.5	75292	62776.1	73599.2	8322.99	13873.4	-11476.5	0.847574	-0.0718224	0.542815
875	875	sp|P68032|ACTC_HUMAN	Actin, alpha cardiac muscle 1 OS=Homo sapiens GN=ACTC1 PE=1 SV=1	TRUE	1.87342	0.1343	1.08246e+07	1.00227e+07	1.08197e+07	9.59638e+06	9621.58	741295	801866	1.08	0.0334256	0.871924
876	876	sp|P67936|TPM4_HUMAN	Tropomyosin alpha-4 chain OS=Homo sapiens GN=TPM4 PE=1 SV=3	TRUE	-0.37384	0.72749	91378.2	96709.4	89335.4	108891	8870.7	23052.2	-5331.18	0.944874	-0.024626	0.138173
877	877	sp|P35637|FUS_HUMAN	RNA-binding protein FUS OS=Homo sapiens GN=FUS PE=1 SV=1	TRUE	-1.32371	0.25618	942754	1.02914e+06	960169	983867	35569	107287	-86382.2	0.916063	-0.0380745	0.591455
1099	1099	sp|Q9Y605|MOFA1_HUMAN	MORF4 family-associated protein 1 OS=Homo sapiens GN=MRFAP1 PE=1 SV=1	TRUE	5.11492	0.00691	209650	111619	217447	114561	32683.8	5807.43	98030.5	1.87826	0.273755	2.16052
879	879	sp|O75475|PSIP1_HUMAN	PC4 and SFRS1-interacting protein OS=Homo sapiens GN=PSIP1 PE=1 SV=1	TRUE	2.31435	0.08164	152519	110640	158975	109830	19321.4	24677.2	41878.1	1.37851	0.139409	1.0881
880	880	tr|G5E9A6|G5E9A6_HUMAN	Ubiquitin carboxyl-terminal hydrolase OS=Homo sapiens GN=USP11 PE=2 SV=1	TRUE	0.732088	0.5047	88493	74418.4	83450.3	81721.8	9315.5	31969.7	14074.6	1.18913	0.0752287	0.296967
881	881	tr|F8W7R3|F8W7R3_HUMAN	Fanconi anemia group I protein OS=Homo sapiens GN=FANCI PE=2 SV=1	TRUE	1.99711	0.1165	79501.7	50105	79424.3	54897.4	15380.4	20333.3	29396.7	1.5867	0.200496	0.933674
882	882	sp|Q5SRE5|NU188_HUMAN	Nucleoporin NUP188 homolog OS=Homo sapiens GN=NUP188 PE=1 SV=1	TRUE	-0.129287	0.90337	32249.4	32613.4	31650.8	34283.4	1594.51	4609.31	-364.061	0.988837	-0.00487525	0.0441343
883	883	tr|Q5JRG1|Q5JRG1_HUMAN	Nucleoporin p58/p45 (Fragment) OS=Homo sapiens GN=NUPL1 PE=2 SV=1	TRUE	-0.162538	0.87876	175798	183517	176345	158552	38683.3	72598.2	-7719.48	0.957936	-0.0186635	0.0561297
884	884	tr|E9PDE4|E9PDE4_HUMAN	DNA-directed RNA polymerase I subunit RPA34 OS=Homo sapiens GN=CAST PE=2 SV=1	TRUE	0.432924	0.68739	90462.7	72270.3	117499	87034.4	53486.2	49364.4	18192.5	1.25173	0.09751	0.162797
885	885	tr|E7EWR4|E7EWR4_HUMAN	Cleavage stimulation factor subunit 2 OS=Homo sapiens GN=CSTF2 PE=2 SV=1	TRUE	0.828014	0.4542	191876	173541	202207	174890	23165.7	30565.8	18334.6	1.10565	0.0436176	0.342753
886	886	tr|A6NJ11|A6NJ11_HUMAN	Ubiquitin fusion degradation protein 1 homolog OS=Homo sapiens GN=UFD1L PE=2 SV=1	TRUE	-2.78568	0.04953	245155	265222	243307	260068	5412.58	11242.1	-20067.2	0.924338	-0.0341691	1.30513
887	887	tr|A3KFL4|A3KFL4_HUMAN	Exosome complex component RRP4 OS=Homo sapiens GN=EXOSC2 PE=2 SV=1	TRUE	1.65339	0.17359	49085.5	28740.4	42678.7	29415.1	14556.4	15567.8	20345.1	1.70789	0.23246	0.760475
888	888	sp|Q9P0J1|PDP1_HUMAN	[Pyruvate dehydrogenase [acetyl-transferring]]-phosphatase 1, mitochondrial OS=Homo sapiens GN=PDP1 PE=1 SV=3	TRUE	2.81429	0.04811	290638	114225	270778	131850	56571.2	92670.5	176413	2.54444	0.405592	1.31776
889	889	sp|Q9NX58|LYAR_HUMAN	Cell growth-regulating nucleolar protein OS=Homo sapiens GN=LYAR PE=1 SV=2	TRUE	2.06532	0.1078	86749.8	73928.1	88737.1	77767.3	3941.5	10004.3	12821.7	1.17344	0.0694592	0.967381
890	890	sp|Q9BWU0|NADAP_HUMAN	Kanadaptin OS=Homo sapiens GN=SLC4A1AP PE=1 SV=1	TRUE	-0.957226	0.39266	19623.8	21018.4	19941.6	20670.8	608.269	2449.15	-1394.66	0.933646	-0.0298178	0.405983
891	891	sp|Q8WX92|NELFB_HUMAN	Negative elongation factor B OS=Homo sapiens GN=NELFB PE=1 SV=1	TRUE	0.320108	0.76491	44557.6	41817.2	44118.3	44262.6	3087.91	14503.2	2740.48	1.06553	0.0275677	0.11639
892	892	sp|Q16763|UBE2S_HUMAN	Ubiquitin-conjugating enzyme E2 S OS=Homo sapiens GN=UBE2S PE=1 SV=2	TRUE	1.75169	0.15471	239148	207236	244202	208921	10171.2	29870	31912	1.15399	0.0622016	0.810482
893	893	sp|Q14690|RRP5_HUMAN	Protein RRP5 homolog OS=Homo sapiens GN=PDCD11 PE=1 SV=3	TRUE	2.88864	0.04462	300801	190630	295653	208502	45396.1	47989.6	110171	1.57793	0.198087	1.35047
894	894	sp|P62995|TRA2B_HUMAN	Transformer-2 protein homolog beta OS=Homo sapiens GN=TRA2B PE=1 SV=1	TRUE	-2.00426	0.11555	645693	795917	712315	813186	119240	51336.8	-150224	0.811257	-0.0908416	0.93723
895	895	tr|R4GMY8|R4GMY8_HUMAN	Transcription elongation factor B polypeptide 1 OS=Homo sapiens GN=TCEB1 PE=4 SV=1	TRUE	-2.80323	0.04865	642318	741582	655233	716727	43196.3	43540.3	-99263.5	0.866146	-0.0624088	1.31292
896	896	tr|M0QXN5|M0QXN5_HUMAN	Nuclear pore glycoprotein p62 OS=Homo sapiens GN=NUP62 PE=4 SV=1	TRUE	0.738843	0.50101	329653	309117	309465	299496	40848.5	25472.9	20535.2	1.06643	0.027933	0.300154
897	897	tr|K7ES11|K7ES11_HUMAN	Ubiquitin-conjugating enzyme E2 O (Fragment) OS=Homo sapiens GN=UBE2O PE=4 SV=1	TRUE	2.0194	0.11358	22890	12937.4	26553	12001.1	8313.52	1938.04	9952.61	1.76929	0.247799	0.944698
898	898	tr|J3QT22|J3QT22_HUMAN	Protein phosphatase methylesterase 1 OS=Homo sapiens GN=PPME1 PE=2 SV=1	TRUE	-1.13557	0.31956	141624	177222	141461	191104	37818.5	38960.9	-35598.3	0.799131	-0.0973818	0.495448
899	899	tr|H7BZW6|H7BZW6_HUMAN	Histone deacetylase complex subunit SAP18 (Fragment) OS=Homo sapiens GN=SAP18 PE=4 SV=1	TRUE	2.1496	0.09803	291576	195919	302111	205861	53045.4	55919.4	95657.4	1.48825	0.172676	1.00864
900	900	tr|H3BRK3|H3BRK3_HUMAN	NAD(P)H dehydrogenase [quinone] 1 OS=Homo sapiens GN=NQO1 PE=2 SV=1	TRUE	0.19388	0.85572	546701	543866	537540	548370	21455.2	13465.7	2835.44	1.00521	0.00225831	0.0676683
901	901	tr|G3V5R9|G3V5R9_HUMAN	Kinesin light chain 1 OS=Homo sapiens GN=KLC1 PE=2 SV=1	TRUE	0.43681	0.68479	134043	126282	123004	117128	25220.5	17631.1	7760.51	1.06145	0.0259011	0.164443
902	902	tr|F5H5A9|F5H5A9_HUMAN	Suppressor of G2 allele of SKP1 homolog OS=Homo sapiens GN=SUGT1 PE=2 SV=1	TRUE	-1.8455	0.13871	1.07431e+06	1.19645e+06	1.07708e+06	1.19434e+06	22674.8	112370	-122143	0.897912	-0.0467661	0.857892
903	903	tr|F5GZJ1|F5GZJ1_HUMAN	Condensin complex subunit 1 OS=Homo sapiens GN=NCAPD2 PE=2 SV=1	TRUE	2.81189	0.04822	64539.4	10532	53881.7	7134.19	31580.4	10458.7	54007.4	6.12796	0.787316	1.31677
904	904	tr|F5GX77|F5GX77_HUMAN	tRNA methyltransferase 112 homolog OS=Homo sapiens GN=TRMT112 PE=2 SV=1	TRUE	1.51733	0.20379	682361	580450	638618	572059	107197	45189.3	101911	1.17557	0.0702494	0.690817
905	905	tr|E7ERZ4|E7ERZ4_HUMAN	Mitochondrial-processing peptidase subunit beta OS=Homo sapiens GN=PMPCB PE=2 SV=1	TRUE	1.16957	0.30711	30189.9	21806.4	30825.6	22942.1	1995.22	12254	8383.5	1.38445	0.141278	0.512706
906	906	tr|D6RF90|D6RF90_HUMAN	Rap1 GTPase-GDP dissociation stimulator 1 OS=Homo sapiens GN=RAP1GDS1 PE=2 SV=1	TRUE	1.3689	0.24287	36790.8	25665.5	41145.3	27117.9	7947.35	11618.7	11125.4	1.43348	0.156391	0.614626
907	907	tr|B4E3S0|B4E3S0_HUMAN	Coronin OS=Homo sapiens GN=CORO1C PE=2 SV=1	TRUE	-0.152506	0.88617	301683	306715	319425	308703	55213.6	14750.7	-5032.02	0.983594	-0.0071842	0.052483
908	908	sp|Q9Y696|CLIC4_HUMAN	Chloride intracellular channel protein 4 OS=Homo sapiens GN=CLIC4 PE=1 SV=4	TRUE	1.80832	0.14483	52418.3	47023.2	53649.8	48927.1	3671.56	3636.38	5395.09	1.11473	0.0471707	0.839141
909	909	sp|Q9Y3B4|PM14_HUMAN	Pre-mRNA branch site protein p14 OS=Homo sapiens GN=SF3B14 PE=1 SV=1	TRUE	-2.02677	0.11263	331004	368575	339966	357314	25014.2	20128.6	-37570.5	0.898065	-0.046692	0.948346
910	910	sp|Q9UNP9|PPIE_HUMAN	Peptidyl-prolyl cis-trans isomerase E OS=Homo sapiens GN=PPIE PE=1 SV=1	TRUE	1.93891	0.12453	60892.9	47278	55707.7	50964	9678.42	7365.45	13614.8	1.28797	0.109907	0.904726
911	911	sp|Q9P1F3|ABRAL_HUMAN	Costars family protein ABRACL OS=Homo sapiens GN=ABRACL PE=1 SV=1	TRUE	0.670396	0.53932	733607	672341	701962	735608	89915.8	130272	61266.5	1.09112	0.0378742	0.268153
912	912	sp|Q9NZL9|MAT2B_HUMAN	Methionine adenosyltransferase 2 subunit beta OS=Homo sapiens GN=MAT2B PE=1 SV=1	TRUE	-1.66001	0.17225	319168	421821	353868	398354	92567.4	53882.5	-102653	0.756643	-0.121109	0.763841
913	913	sp|Q9BVC3|DCC1_HUMAN	Sister chromatid cohesion protein DCC1 OS=Homo sapiens GN=DSCC1 PE=1 SV=2	TRUE	0.803655	0.46664	66880.3	50676.6	59222.3	48592.4	29716.2	18344.6	16203.7	1.31975	0.120491	0.331018
914	914	sp|Q96M27|PRRC1_HUMAN	Protein PRRC1 OS=Homo sapiens GN=PRRC1 PE=1 SV=1	TRUE	1.55712	0.19443	81750.1	59878.2	74310.1	65993.6	16053.9	18280.4	21871.9	1.36527	0.13522	0.711237
915	915	sp|Q8NFJ5|RAI3_HUMAN	Retinoic acid-induced protein 3 OS=Homo sapiens GN=GPRC5A PE=1 SV=2	TRUE	2.94647	0.04212	129010	83256.9	125582	79439	23801.6	12524.5	45753.5	1.54955	0.190205	1.37551
916	916	sp|Q15428|SF3A2_HUMAN	Splicing factor 3A subunit 2 OS=Homo sapiens GN=SF3A2 PE=1 SV=2	TRUE	5.50483	0.00531	112687	77303.7	111798	73308.1	8494.96	7195.98	35383.5	1.45772	0.163674	2.27491
917	917	sp|P98179|RBM3_HUMAN	Putative RNA-binding protein 3 OS=Homo sapiens GN=RBM3 PE=1 SV=1	TRUE	1.22982	0.28615	80845.8	68609.5	76942.5	72294.8	12185.3	12186.3	12236.2	1.17835	0.0712729	0.543406
918	918	sp|P62854|RS26_HUMAN	40S ribosomal protein S26 OS=Homo sapiens GN=RPS26 PE=1 SV=3	TRUE	0.782996	0.47739	787059	757029	750205	750742	64387.3	16337.9	30029.5	1.03967	0.0168945	0.321127
919	919	sp|P46734-3|MP2K3_HUMAN	Isoform 2 of Dual specificity mitogen-activated protein kinase kinase 3 OS=Homo sapiens GN=MAP2K3	TRUE	1.97644	0.11929	77649.3	25928.8	88812	25397.4	45275.2	2126.19	51720.5	2.99471	0.476355	0.923396
920	920	sp|P45973|CBX5_HUMAN	Chromobox protein homolog 5 OS=Homo sapiens GN=CBX5 PE=1 SV=1	TRUE	-0.323061	0.76283	72643.3	78847.2	68704.7	78281.8	23102.2	23929.2	-6203.9	0.921317	-0.0355907	0.117572
921	921	sp|P35613-2|BASI_HUMAN	Isoform 2 of Basigin OS=Homo sapiens GN=BSG	TRUE	1.16444	0.30896	363881	306855	409493	297099	81823.3	22359	57026	1.18584	0.0740261	0.510098
922	922	sp|P30085|KCY_HUMAN	UMP-CMP kinase OS=Homo sapiens GN=CMPK1 PE=1 SV=3	TRUE	2.30901	0.08212	85864.1	27613.4	79672	18020.9	37361.8	22657.9	58250.6	3.10951	0.492691	1.08555
923	923	sp|P23258|TBG1_HUMAN	Tubulin gamma-1 chain OS=Homo sapiens GN=TUBG1 PE=1 SV=2	TRUE	1.52298	0.20243	14605.5	3441.71	16655	2977.69	12271.2	3258.19	11163.8	4.24369	0.627743	0.693725
924	924	sp|P07686|HEXB_HUMAN	Beta-hexosaminidase subunit beta OS=Homo sapiens GN=HEXB PE=1 SV=3	TRUE	1.35082	0.24811	195920	148422	186748	147812	60880.8	1626.91	47497.7	1.32002	0.12058	0.605356
925	925	sp|O75340|PDCD6_HUMAN	Programmed cell death protein 6 OS=Homo sapiens GN=PDCD6 PE=1 SV=1	TRUE	-0.644558	0.55432	320530	329832	322917	318476	12801.2	21470	-9302.15	0.971797	-0.0124243	0.256239
926	926	tr|Q5W0X3|Q5W0X3_HUMAN	Peptidyl-prolyl cis-trans isomerase OS=Homo sapiens GN=FKBP1A PE=2 SV=1	TRUE	0.714903	0.51418	126232	91783.2	125256	123390	26527.1	79134.6	34449.1	1.37533	0.138407	0.288885
927	927	tr|Q2TB12|Q2TB12_HUMAN	DNA ligase OS=Homo sapiens GN=LIG1 PE=2 SV=1	TRUE	3.31938	0.0294	49733.6	30037.3	51046.9	32359.6	3143.49	9785	19696.3	1.65573	0.218989	1.53165
928	928	tr|M0QXB4|M0QXB4_HUMAN	Coatomer protein complex, subunit epsilon, isoform CRA_g OS=Homo sapiens GN=COPE PE=4 SV=1	TRUE	2.40394	0.07404	57145.3	14377.1	44563.1	16904.4	30110.8	6548.16	42768.2	3.97474	0.599309	1.13053
929	929	tr|J3QRS9|J3QRS9_HUMAN	Zinc finger protein 207 OS=Homo sapiens GN=ZNF207 PE=2 SV=1	TRUE	-1.11227	0.32836	854202	1.01056e+06	975564	993942	237321	54400.6	-156353	0.84528	-0.0729993	0.48365
930	930	tr|J3QR09|J3QR09_HUMAN	Ribosomal protein L19 OS=Homo sapiens GN=RPL19 PE=2 SV=1	TRUE	-1.10281	0.332	1.09517e+06	1.19504e+06	1.10412e+06	1.17799e+06	31769.7	153605	-99871.5	0.916428	-0.0379015	0.478862
931	931	tr|J3KMY5|J3KMY5_HUMAN	Epididymal secretory protein E1 OS=Homo sapiens GN=NPC2 PE=2 SV=1	TRUE	2.57941	0.06137	280884	135625	272394	120018	31526	92304.3	145258	2.07103	0.316186	1.21204
932	932	tr|H0YJW7|H0YJW7_HUMAN	SRA stem-loop-interacting RNA-binding protein, mitochondrial (Fragment) OS=Homo sapiens GN=SLIRP PE=2 SV=1	TRUE	3.4409	0.02627	152495	104895	158653	112664	17323.4	16553.3	47600.3	1.45379	0.162502	1.58054
933	933	tr|G5EA30|G5EA30_HUMAN	CUG triplet repeat, RNA binding protein 1, isoform CRA_c OS=Homo sapiens GN=CELF1 PE=2 SV=1	TRUE	0.0655079	0.95091	76468.2	75934.3	75938.9	68815.6	1766.65	14007.4	533.971	1.00703	0.00304328	0.0218606
934	934	tr|F8VXU5|F8VXU5_HUMAN	Vacuolar protein sorting-associated protein 29 OS=Homo sapiens GN=VPS29 PE=2 SV=1	TRUE	1.28401	0.26847	209785	162622	210637	197706	14800.8	61874.7	47163.2	1.29002	0.110596	0.571104
935	935	tr|F8VR50|F8VR50_HUMAN	Actin-related protein 2/3 complex subunit 3 (Fragment) OS=Homo sapiens GN=ARPC3 PE=2 SV=1	TRUE	0.7518	0.49399	108657	101368	108487	95909.4	12244.2	11491	7288.51	1.0719	0.0301548	0.306282
936	936	tr|E5RIM7|E5RIM7_HUMAN	Copper transport protein ATOX1 OS=Homo sapiens GN=ATOX1 PE=2 SV=1	TRUE	0.195425	0.85459	170063	165981	161268	167024	18263.3	31225.7	4081.51	1.02459	0.0105502	0.0682422
937	937	tr|B4DL14|B4DL14_HUMAN	ATP synthase subunit gamma OS=Homo sapiens GN=ATP5C1 PE=2 SV=1	TRUE	4.47027	0.01107	617805	459818	587748	462214	59172	15677.4	157987	1.34359	0.128265	1.95585
938	938	sp|Q9UBQ7|GRHPR_HUMAN	Glyoxylate reductase/hydroxypyruvate reductase OS=Homo sapiens GN=GRHPR PE=1 SV=1	TRUE	1.66811	0.17062	152832	112168	140960	124699	30989.4	28677.1	40663.6	1.36252	0.134344	0.76797
939	939	sp|Q9BUL8|PDC10_HUMAN	Programmed cell death protein 10 OS=Homo sapiens GN=PDCD10 PE=1 SV=1	TRUE	-0.910815	0.41392	159798	190783	140968	208705	45549.1	37376.6	-30984.4	0.837593	-0.0769668	0.383084
940	940	sp|Q96FQ6|S10AG_HUMAN	Protein S100-A16 OS=Homo sapiens GN=S100A16 PE=1 SV=1	TRUE	1.98312	0.11838	429521	295033	380605	328372	99882	61812	134488	1.45584	0.163113	0.926722
941	941	sp|Q15067-3|ACOX1_HUMAN	Isoform 3 of Peroxisomal acyl-coenzyme A oxidase 1 OS=Homo sapiens GN=ACOX1	TRUE	1.00972	0.36975	57968.3	39359.6	52098.5	33084.5	25888	18675	18608.7	1.47279	0.16814	0.432092
942	942	sp|Q04837|SSBP_HUMAN	Single-stranded DNA-binding protein, mitochondrial OS=Homo sapiens GN=SSBP1 PE=1 SV=1	TRUE	2.45553	0.07003	134876	121457	136798	122450	5566.61	7654.95	13418.5	1.11048	0.0455103	1.15472
943	943	sp|Q00688|FKBP3_HUMAN	Peptidyl-prolyl cis-trans isomerase FKBP3 OS=Homo sapiens GN=FKBP3 PE=1 SV=1	TRUE	-3.26214	0.03102	256971	286435	257722	293144	4033.5	15115	-29463.7	0.897136	-0.0471415	1.50836
944	944	sp|P62834|RAP1A_HUMAN	Ras-related protein Rap-1A OS=Homo sapiens GN=RAP1A PE=1 SV=1	TRUE	4.54478	0.01046	210331	152011	206897	157519	11873.1	18788.9	58319.5	1.38365	0.141027	1.98047
945	945	sp|P62330|ARF6_HUMAN	ADP-ribosylation factor 6 OS=Homo sapiens GN=ARF6 PE=1 SV=2	TRUE	0.547868	0.61292	87195.8	84740.8	89072.8	84675.5	7590.37	1620.35	2455.02	1.02897	0.0124031	0.212596
946	946	sp|P62304|RUXE_HUMAN	Small nuclear ribonucleoprotein E OS=Homo sapiens GN=SNRPE PE=1 SV=1	TRUE	1.32982	0.25434	3.00794e+06	2.24825e+06	2.79241e+06	2.69864e+06	393787	907736	759686	1.3379	0.126424	0.594585
947	947	sp|P62266|RS23_HUMAN	40S ribosomal protein S23 OS=Homo sapiens GN=RPS23 PE=1 SV=3	TRUE	0.315935	0.76785	2.0105e+06	1.95727e+06	1.86852e+06	1.93542e+06	283655	68526	53228.5	1.0272	0.011653	0.114724
948	948	sp|P49755|TMEDA_HUMAN	Transmembrane emp24 domain-containing protein 10 OS=Homo sapiens GN=TMED10 PE=1 SV=2	TRUE	1.25227	0.27869	252089	180241	242461	152227	83690.9	53583.7	71848.2	1.39862	0.145701	0.554879
949	949	sp|P47813|IF1AX_HUMAN	Eukaryotic translation initiation factor 1A, X-chromosomal OS=Homo sapiens GN=EIF1AX PE=1 SV=2	TRUE	1.44924	0.22086	377541	299068	373178	282415	76605.7	54106.2	78473.1	1.26239	0.101194	0.655883
950	950	sp|P24752|THIL_HUMAN	Acetyl-CoA acetyltransferase, mitochondrial OS=Homo sapiens GN=ACAT1 PE=1 SV=1	TRUE	3.60569	0.02264	125040	49674.9	109125	58573.4	31833.3	17241.9	75365	2.51717	0.400912	1.64512
951	951	sp|O75937|DNJC8_HUMAN	DnaJ homolog subfamily C member 8 OS=Homo sapiens GN=DNAJC8 PE=1 SV=2	TRUE	-2.0319	0.11197	73026.3	87444.8	78555.6	84974.6	11397.6	4599.73	-14418.5	0.835113	-0.0782548	0.950898
952	952	sp|O75531|BAF_HUMAN	Barrier-to-autointegration factor OS=Homo sapiens GN=BANF1 PE=1 SV=1	TRUE	0.962492	0.39031	1.13467e+06	1.03037e+06	1.0879e+06	1.10021e+06	135972	129360	104291	1.10122	0.0418727	0.40859
953	953	sp|O43823|AKAP8_HUMAN	A-kinase anchor protein 8 OS=Homo sapiens GN=AKAP8 PE=1 SV=1	TRUE	1.14157	0.31733	88724.4	76238.9	87181.1	70847.5	11992.9	14664	12485.5	1.16377	0.0658663	0.498489
954	954	sp|Q8TEQ6|GEMI5_HUMAN	Gem-associated protein 5 OS=Homo sapiens GN=GEMIN5 PE=1 SV=3	TRUE	0.637612	0.5584	241202	223464	230417	241414	36581.8	31359.5	17737.5	1.07938	0.0331725	0.253055
955	955	tr|H7BZT4|H7BZT4_HUMAN	Uncharacterized protein OS=Homo sapiens PE=4 SV=1	TRUE	0.402767	0.70772	83314.9	74583.1	84778.8	57616.7	17640.3	33148.4	8731.76	1.11707	0.048082	0.150139
956	956	sp|P30049|ATPD_HUMAN	ATP synthase subunit delta, mitochondrial OS=Homo sapiens GN=ATP5D PE=1 SV=2	TRUE	6.94019	0.00226	157581	113101	157901	113073	4743.69	10036.2	44479.9	1.39328	0.144037	2.64589
957	957	sp|O00425|IF2B3_HUMAN	Insulin-like growth factor 2 mRNA-binding protein 3 OS=Homo sapiens GN=IGF2BP3 PE=1 SV=2	TRUE	1.43168	0.22549	67975.6	49957.9	67852.4	44935.8	19125.9	10457	18017.7	1.36066	0.133749	0.646873
958	958	tr|G8JLB2|G8JLB2_HUMAN	Xaa-Pro aminopeptidase 1 OS=Homo sapiens GN=XPNPEP1 PE=2 SV=1	TRUE	2.53388	0.0644	75612.1	45973.8	80094.8	45712	20008.4	3179.04	29638.2	1.64468	0.21608	1.19111
959	959	sp|P52594|AGFG1_HUMAN	Arf-GAP domain and FG repeat-containing protein 1 OS=Homo sapiens GN=AGFG1 PE=1 SV=2	TRUE	-2.12576	0.10069	51565.3	73181.8	53869.7	66960.4	10593.1	14071.4	-21616.6	0.704619	-0.152046	0.997014
960	960	tr|F8WDD7|F8WDD7_HUMAN	Actin-related protein 2/3 complex subunit 4 OS=Homo sapiens GN=ARPC4 PE=2 SV=1	TRUE	-2.59407	0.06042	578299	689172	607564	670215	62137.9	40240.7	-110873	0.839121	-0.0761755	1.21882
961	961	sp|O76003|GLRX3_HUMAN	Glutaredoxin-3 OS=Homo sapiens GN=GLRX3 PE=1 SV=2	TRUE	-2.56983	0.06199	274647	319888	283796	316736	16343.3	25742.9	-45241.7	0.85857	-0.0662241	1.20768
962	962	sp|P50213|IDH3A_HUMAN	Isocitrate dehydrogenase [NAD] subunit alpha, mitochondrial OS=Homo sapiens GN=IDH3A PE=1 SV=1	TRUE	1.00017	0.37383	92458.5	59231.4	116680	52870.7	55838.4	13895	33227.1	1.56097	0.193395	0.427326
963	963	tr|J3KPF3|J3KPF3_HUMAN	4F2 cell-surface antigen heavy chain OS=Homo sapiens GN=SLC3A2 PE=2 SV=1	TRUE	3.03989	0.03841	212490	106212	196012	131978	38801.2	46489.4	106277	2.00061	0.301162	1.41556
964	964	tr|H0YCY6|H0YCY6_HUMAN	FAD-AMP lyase (cyclizing) (Fragment) OS=Homo sapiens GN=DAK PE=2 SV=1	TRUE	-0.963339	0.38993	57731.7	76782.5	45541.4	72646	32647.6	10362.7	-19050.8	0.751886	-0.123848	0.409013
965	965	sp|Q9NYL9|TMOD3_HUMAN	Tropomodulin-3 OS=Homo sapiens GN=TMOD3 PE=1 SV=1	TRUE	0.957881	0.39237	12466	4707.36	11967.7	577.094	12047.5	7188.87	7758.69	2.64821	0.422952	0.406304
966	966	sp|P17931|LEG3_HUMAN	Galectin-3 OS=Homo sapiens GN=LGALS3 PE=1 SV=5	TRUE	-0.0191096	0.98567	177117	177662	182894	202040	13455.7	47607.2	-545.824	0.996928	-0.00133632	0.00626846
967	967	tr|H3BVG0|H3BVG0_HUMAN	Nuclear pore complex protein Nup93 OS=Homo sapiens GN=NUP93 PE=2 SV=1	TRUE	-2.296	0.0833	147454	190700	147792	206150	1244.33	32600.4	-43246.5	0.773223	-0.111695	1.07935
968	968	sp|P61457|PHS_HUMAN	Pterin-4-alpha-carbinolamine dehydratase OS=Homo sapiens GN=PCBD1 PE=1 SV=2	TRUE	-2.48732	0.06768	105043	156984	111799	141425	17854	31455.4	-51940.9	0.669132	-0.174488	1.16954
969	969	sp|Q96HS1|PGAM5_HUMAN	Serine/threonine-protein phosphatase PGAM5, mitochondrial OS=Homo sapiens GN=PGAM5 PE=1 SV=2	TRUE	1.94365	0.12386	115770	85063.2	123289	76648.1	17249.7	21241.7	30706.4	1.36098	0.133853	0.907069
970	970	sp|P30447|1A23_HUMAN	HLA class I histocompatibility antigen, A-23 alpha chain OS=Homo sapiens GN=HLA-A PE=1 SV=1	TRUE	0.356116	0.73974	2128.86	1852.17	2114.87	2418.09	413.874	1280.52	276.689	1.14939	0.060466	0.130921
971	971	sp|Q9Y2T3|GUAD_HUMAN	Guanine deaminase OS=Homo sapiens GN=GDA PE=1 SV=1	TRUE	1.61684	0.18122	71835	30715.2	68526	27504.8	35210.2	26469.6	41119.8	2.33874	0.368983	0.741794
972	972	sp|Q71RC2|LARP4_HUMAN	La-related protein 4 OS=Homo sapiens GN=LARP4 PE=1 SV=3	TRUE	2.87016	0.04546	189907	131376	195052	134370	19771.1	29269.9	58531.2	1.44553	0.160026	1.34237
973	973	sp|Q9H8S9|MOB1A_HUMAN	MOB kinase activator 1A OS=Homo sapiens GN=MOB1A PE=1 SV=4	TRUE	0.0760101	0.94306	230780	228731	223906	232898	45674.3	9720.5	2049.28	1.00896	0.00387367	0.0254607
974	974	tr|F8W6L6|F8W6L6_HUMAN	Myosin-10 OS=Homo sapiens GN=MYH10 PE=2 SV=1	TRUE	1.39059	0.23672	44523.1	21698.7	46164.7	14869	19665.6	20529.7	22824.4	2.05188	0.312152	0.625765
975	975	tr|H0Y8X4|H0Y8X4_HUMAN	2'-deoxynucleoside 5'-phosphate N-hydrolase 1 (Fragment) OS=Homo sapiens GN=DNPH1 PE=2 SV=1	TRUE	-1.71403	0.16168	234623	267435	244343	268529	32668	5674.3	-32812.1	0.877308	-0.0568479	0.791344
976	976	sp|Q15645|PCH2_HUMAN	Pachytene checkpoint protein 2 homolog OS=Homo sapiens GN=TRIP13 PE=1 SV=2	TRUE	1.87572	0.13394	87092	73299.1	84347.4	70052.3	10615.1	7038.18	13792.9	1.18817	0.0748796	0.87309
977	977	sp|P78346|RPP30_HUMAN	Ribonuclease P protein subunit p30 OS=Homo sapiens GN=RPP30 PE=1 SV=1	TRUE	-0.395148	0.7129	48514.4	52124.2	49993.1	54537.1	5063.6	14990.6	-3609.78	0.930747	-0.0311685	0.146971
978	978	tr|J3KR97|J3KR97_HUMAN	Tubulin-specific chaperone D OS=Homo sapiens GN=TBCD PE=2 SV=1	TRUE	0.281331	0.79241	123517	121284	125273	114431	5828.49	12454.2	2233.46	1.01842	0.00792483	0.10105
979	979	tr|E7EW20|E7EW20_HUMAN	Unconventional myosin-VI OS=Homo sapiens GN=MYO6 PE=2 SV=1	TRUE	0.657119	0.54699	59884.8	44256.1	51084.3	58814.4	21280.5	35272.4	15628.7	1.35314	0.131344	0.262021
980	980	sp|Q14847|LASP1_HUMAN	LIM and SH3 domain protein 1 OS=Homo sapiens GN=LASP1 PE=1 SV=2	TRUE	-2.34815	0.07867	600711	745369	618705	715096	65334	84362.4	-144658	0.805924	-0.0937058	1.10419
981	981	sp|Q9BUQ8|DDX23_HUMAN	Probable ATP-dependent RNA helicase DDX23 OS=Homo sapiens GN=DDX23 PE=1 SV=3	TRUE	1.84445	0.13888	245496	83521.4	310990	81338.8	151641	11867.1	161975	2.93932	0.468247	0.85736
982	982	sp|P63279|UBC9_HUMAN	SUMO-conjugating enzyme UBC9 OS=Homo sapiens GN=UBE2I PE=1 SV=1	TRUE	0.149336	0.88852	137454	135187	147152	135761	19773.6	17328.9	2266.9	1.01677	0.00722214	0.0513328
983	983	sp|Q6P1J9|CDC73_HUMAN	Parafibromin OS=Homo sapiens GN=CDC73 PE=1 SV=1	TRUE	-0.691237	0.52744	39441	46462.8	34814.5	45290.9	16478	6168.83	-7021.84	0.848872	-0.0711578	0.277827
984	984	sp|P55957|BID_HUMAN	BH3-interacting domain death agonist OS=Homo sapiens GN=BID PE=1 SV=1	TRUE	1.11196	0.32848	106970	65059.3	114893	49939.5	54631.8	35738.9	41911.2	1.6442	0.215955	0.483491
985	985	sp|O60763|USO1_HUMAN	General vesicular transport factor p115 OS=Homo sapiens GN=USO1 PE=1 SV=2	TRUE	0.0615934	0.95384	97778.3	96764.2	102069	106135	17432.9	22567	1014.06	1.01048	0.00452761	0.0205245
986	986	sp|Q9BPX3|CND3_HUMAN	Condensin complex subunit 3 OS=Homo sapiens GN=NCAPG PE=1 SV=1	TRUE	2.16455	0.0964	114850	99742.8	115995	102761	10162.6	6546.07	15107	1.15146	0.0612486	1.01592
987	987	tr|J3KP72|J3KP72_HUMAN	Protein-L-isoaspartate O-methyltransferase OS=Homo sapiens GN=PCMT1 PE=2 SV=1	TRUE	0.552857	0.6098	131121	126066	131225	126628	10348.8	11987.3	5054.88	1.0401	0.0170738	0.214813
988	988	tr|B4E329|B4E329_HUMAN	Phosphoribosyl pyrophosphate synthase-associated protein 2 OS=Homo sapiens GN=PRPSAP2 PE=2 SV=1	TRUE	-0.471498	0.66185	405505	419099	423795	431166	33264.6	37241.1	-13593.1	0.967566	-0.0143195	0.17924
989	989	sp|Q8WUA4|TF3C2_HUMAN	General transcription factor 3C polypeptide 2 OS=Homo sapiens GN=GTF3C2 PE=1 SV=2	TRUE	3.87173	0.01797	8668.16	1164.01	7973.49	1070.21	3352.03	183.555	7504.15	7.44679	0.871969	1.74545
990	990	sp|Q8WUA2|PPIL4_HUMAN	Peptidyl-prolyl cis-trans isomerase-like 4 OS=Homo sapiens GN=PPIL4 PE=1 SV=1	TRUE	-1.30006	0.26343	61106.9	71743.8	59362.1	70716.6	12416.2	6831.08	-10636.8	0.851738	-0.0696937	0.579335
991	991	sp|Q09028|RBBP4_HUMAN	Histone-binding protein RBBP4 OS=Homo sapiens GN=RBBP4 PE=1 SV=3	TRUE	1.55843	0.19413	380031	253752	355201	281084	67625.3	122981	126280	1.49765	0.17541	0.711907
992	992	sp|P05556-5|ITB1_HUMAN	Isoform Beta-1D of Integrin beta-1 OS=Homo sapiens GN=ITGB1	TRUE	3.01218	0.03947	75377.7	53727.1	76388.5	56235.4	10522.4	6653.4	21650.6	1.40297	0.147049	1.40373
993	993	sp|Q9BS26|ERP44_HUMAN	Endoplasmic reticulum resident protein 44 OS=Homo sapiens GN=ERP44 PE=1 SV=1	TRUE	-0.144316	0.89223	154618	165867	172153	194901	98070.5	92792	-11249.3	0.932179	-0.0305008	0.0495232
994	994	sp|P62312|LSM6_HUMAN	U6 snRNA-associated Sm-like protein LSm6 OS=Homo sapiens GN=LSM6 PE=1 SV=1	TRUE	0.852143	0.44215	81597.9	66983.7	77309.5	60915.2	13594.1	26411.5	14614.2	1.21818	0.0857101	0.35443
995	995	sp|Q14669-4|TRIPC_HUMAN	Isoform 4 of E3 ubiquitin-protein ligase TRIP12 OS=Homo sapiens GN=TRIP12	TRUE	0.382935	0.72125	70341.8	64388.4	71722.3	61728	17422.2	20532	5953.37	1.09246	0.0384056	0.141914
996	996	tr|Q5JW30|Q5JW30_HUMAN	Double-stranded RNA-binding protein Staufen homolog 1 OS=Homo sapiens GN=STAU1 PE=2 SV=1	TRUE	0.509339	0.63733	101432	85761	83251.2	90219.9	50168.3	17972.1	15670.9	1.18273	0.0728848	0.195636
997	997	tr|Q5TZP9|Q5TZP9_HUMAN	Cyclin B1 OS=Homo sapiens GN=CCNB1 PE=2 SV=1	TRUE	2.48486	0.06786	167981	128897	166316	127197	3247.32	27048.5	39083.3	1.30321	0.115015	1.16839
998	998	sp|Q01085|TIAR_HUMAN	Nucleolysin TIAR OS=Homo sapiens GN=TIAL1 PE=1 SV=1	TRUE	0.63321	0.56099	178655	161690	166864	164189	29859.6	35522.8	16965.1	1.10492	0.0433321	0.251045
999	999	tr|B5MC59|B5MC59_HUMAN	Replication protein A 14 kDa subunit OS=Homo sapiens GN=RPA3 PE=2 SV=1	TRUE	-0.314848	0.76862	249745	253940	239331	252716	22964.4	2265.5	-4194.68	0.983482	-0.00723376	0.114288
1000	1000	tr|F8VV04|F8VV04_HUMAN	Squamous cell carcinoma antigen recognized by T-cells 3 (Fragment) OS=Homo sapiens GN=SART3 PE=2 SV=1	TRUE	-1.79833	0.14652	212417	443284	219212	469353	101155	198017	-230866	0.47919	-0.319492	0.834103
1001	1001	sp|P08243|ASNS_HUMAN	Asparagine synthetase [glutamine-hydrolyzing] OS=Homo sapiens GN=ASNS PE=1 SV=4	TRUE	1.30954	0.2605	757384	480525	727205	603160	160414	329180	276860	1.57616	0.197601	0.584192
1002	1002	sp|Q13573|SNW1_HUMAN	SNW domain-containing protein 1 OS=Homo sapiens GN=SNW1 PE=1 SV=1	TRUE	-1.16216	0.30979	277650	294008	290647	290785	23576.2	6204.97	-16357.7	0.944363	-0.024861	0.508933
1003	1003	sp|Q9P2R3|ANFY1_HUMAN	Ankyrin repeat and FYVE domain-containing protein 1 OS=Homo sapiens GN=ANKFY1 PE=1 SV=2	TRUE	-0.20213	0.84968	24234.2	26035.8	31070.3	28411.2	14484.1	5340.17	-1801.52	0.930806	-0.0311409	0.0707446
1004	1004	sp|P53990-5|IST1_HUMAN	Isoform 5 of IST1 homolog OS=Homo sapiens GN=IST1	TRUE	7.2445	0.00193	80815.9	56370.7	81435	56166.4	3611.64	4595.02	24445.3	1.43365	0.156444	2.71444
1005	1005	tr|H0YBL1|H0YBL1_HUMAN	Inositol monophosphatase 1 (Fragment) OS=Homo sapiens GN=IMPA1 PE=4 SV=1	TRUE	2.30004	0.08294	474789	434412	476325	436083	17321.5	24990.1	40377.4	1.09295	0.0385992	1.08124
1006	1006	sp|Q9BTE3|MCMBP_HUMAN	Mini-chromosome maintenance complex-binding protein OS=Homo sapiens GN=MCMBP PE=1 SV=2	TRUE	-0.545517	0.61439	240791	255782	238762	247742	43961.6	18247.6	-14991.3	0.94139	-0.0262302	0.211556
1007	1007	tr|E9PF18|E9PF18_HUMAN	Hydroxyacyl-coenzyme A dehydrogenase, mitochondrial OS=Homo sapiens GN=HADH PE=2 SV=1	TRUE	1.78539	0.14875	30758.3	4712.28	34973	2194.75	24747	5103.86	26046	6.52726	0.814731	0.827543
1008	1008	sp|Q9UKD2|MRT4_HUMAN	mRNA turnover protein 4 homolog OS=Homo sapiens GN=MRTO4 PE=1 SV=2	TRUE	0.275352	0.79668	691404	681258	704443	679795	31082.1	55744.1	10146.4	1.01489	0.00642053	0.0987161
1009	1009	sp|Q9HC38|GLOD4_HUMAN	Glyoxalase domain-containing protein 4 OS=Homo sapiens GN=GLOD4 PE=1 SV=1	TRUE	0.0977077	0.92686	104449	102287	95524.7	99989.8	32591.9	20174.6	2162.3	1.02114	0.00908511	0.0329859
1010	1010	sp|O95394|AGM1_HUMAN	Phosphoacetylglucosamine mutase OS=Homo sapiens GN=PGM3 PE=1 SV=1	TRUE	2.17026	0.09578	69573.2	38229.2	69719.5	41429.8	1368.66	24977.7	31344	1.8199	0.260047	1.01873
1011	1011	sp|P24928|RPB1_HUMAN	DNA-directed RNA polymerase II subunit RPB1 OS=Homo sapiens GN=POLR2A PE=1 SV=2	TRUE	2.60902	0.05948	125650	52171.7	106658	65670.6	42418.3	24086.5	73477.8	2.40838	0.381726	1.22563
1012	1012	tr|E9PHA6|E9PHA6_HUMAN	DNA mismatch repair protein Msh2 OS=Homo sapiens GN=MSH2 PE=2 SV=1	TRUE	1.63115	0.17819	383550	350620	380010	358509	22065.9	27124.4	32929.3	1.09392	0.0389844	0.749117
1013	1013	sp|P62310|LSM3_HUMAN	U6 snRNA-associated Sm-like protein LSm3 OS=Homo sapiens GN=LSM3 PE=1 SV=2	TRUE	-1.80818	0.14485	482590	554766	484757	531664	53449.7	43853	-72175.9	0.869899	-0.0605314	0.839082
1014	1014	sp|Q15024|EXOS7_HUMAN	Exosome complex component RRP42 OS=Homo sapiens GN=EXOSC7 PE=1 SV=3	TRUE	-0.758558	0.49036	37602	42307.6	36374.2	44001.7	3330.33	10215.5	-4705.64	0.888776	-0.0512079	0.309485
1015	1015	sp|Q8WX93|PALLD_HUMAN	Palladin OS=Homo sapiens GN=PALLD PE=1 SV=3	TRUE	-0.334737	0.75464	75043.7	86576.6	99763.2	92331.2	46829.4	36988.8	-11532.9	0.866789	-0.0620865	0.12226
1016	1016	sp|P05023|AT1A1_HUMAN	Sodium/potassium-transporting ATPase subunit alpha-1 OS=Homo sapiens GN=ATP1A1 PE=1 SV=1	TRUE	2.16844	0.09598	45173.6	23472.8	44579.6	25259.3	3997.69	16866.3	21700.8	1.92451	0.28432	1.01782
1017	1017	tr|J3KPP4|J3KPP4_HUMAN	Cisplatin resistance-associated overexpressed protein, isoform CRA_b OS=Homo sapiens GN=LUC7L3 PE=2 SV=1	TRUE	1.58168	0.18888	286892	249264	300582	246783	29380.5	28891.4	37628.5	1.15096	0.0610596	0.723814
1018	1018	sp|Q9NQW6|ANLN_HUMAN	Actin-binding protein anillin OS=Homo sapiens GN=ANLN PE=1 SV=2	TRUE	-1.6742	0.1694	175724	295625	227185	298569	123080	15433.5	-119901	0.594416	-0.225909	0.771087
1019	1019	sp|P09012|SNRPA_HUMAN	U1 small nuclear ribonucleoprotein A OS=Homo sapiens GN=SNRPA PE=1 SV=3	TRUE	1.20296	0.29532	2090.05	1050.46	1770.28	1248.01	1391.32	552.008	1039.59	1.98965	0.298777	0.529707
1020	1020	tr|Q5VXN0|Q5VXN0_HUMAN	Ribosome production factor 2 homolog (Fragment) OS=Homo sapiens GN=RPF2 PE=2 SV=1	TRUE	2.52511	0.065	499740	299355	455369	334680	103810	90088.7	200384	1.66939	0.222557	1.18709
1021	1021	sp|Q9NRX1|PNO1_HUMAN	RNA-binding protein PNO1 OS=Homo sapiens GN=PNO1 PE=1 SV=1	TRUE	-0.0619197	0.9536	133255	137883	110588	77528.6	47011.3	120612	-4627.76	0.966437	-0.0148265	0.0206338
1022	1022	sp|A5YKK6|CNOT1_HUMAN	CCR4-NOT transcription complex subunit 1 OS=Homo sapiens GN=CNOT1 PE=1 SV=2	TRUE	-0.79076	0.47333	27381.7	41444.3	33934.9	46015.6	23759.5	19602.4	-14062.5	0.660688	-0.180003	0.324836
1023	1023	sp|P47895|AL1A3_HUMAN	Aldehyde dehydrogenase family 1 member A3 OS=Homo sapiens GN=ALDH1A3 PE=1 SV=2	TRUE	-1.61755	0.18107	499635	743981	644281	731242	254140	62206.1	-244346	0.671569	-0.172909	0.742153
1024	1024	tr|Q5QPQ3|Q5QPQ3_HUMAN	Acyl-protein thioesterase 2 OS=Homo sapiens GN=LYPLA2 PE=2 SV=1	TRUE	0.916616	0.41121	155237	131514	132536	131957	41865.7	16024.2	23723.2	1.18038	0.0720236	0.385936
1025	1025	sp|Q9UN86|G3BP2_HUMAN	Ras GTPase-activating protein-binding protein 2 OS=Homo sapiens GN=G3BP2 PE=1 SV=2	TRUE	-1.60218	0.18437	273515	291135	273499	284645	7968.64	17301.2	-17619.9	0.939478	-0.0271132	0.73431
1026	1026	tr|J3KN36|J3KN36_HUMAN	Nodal modulator 3 OS=Homo sapiens GN=NOMO3 PE=2 SV=1	TRUE	0.865204	0.43573	151690	136075	145086	137748	30425.1	7174.52	15615	1.11475	0.0471784	0.360783
1027	1027	sp|O43765|SGTA_HUMAN	Small glutamine-rich tetratricopeptide repeat-containing protein alpha OS=Homo sapiens GN=SGTA PE=1 SV=1	TRUE	-0.931398	0.40437	830292	932575	850881	880272	134545	134449	-102283	0.890322	-0.0504528	0.393221
1028	1028	sp|P49748|ACADV_HUMAN	Very long-chain specific acyl-CoA dehydrogenase, mitochondrial OS=Homo sapiens GN=ACADVL PE=1 SV=1	TRUE	-1.28626	0.26775	164745	180269	161814	175140	16578.6	12732.4	-15523.6	0.913887	-0.0391077	0.572271
1029	1029	sp|P51571|SSRD_HUMAN	Translocon-associated protein subunit delta OS=Homo sapiens GN=SSR4 PE=1 SV=1	TRUE	4.09859	0.01487	100516	48726.8	108710	51285.9	16905.6	13899.3	51789	2.06284	0.314466	1.82769
1030	1030	sp|P14854|CX6B1_HUMAN	Cytochrome c oxidase subunit 6B1 OS=Homo sapiens GN=COX6B1 PE=1 SV=2	TRUE	9.25444	0.00076	500513	364237	511044	358866	22983.2	11058.5	136276	1.37414	0.138031	3.11919
1031	1031	tr|E7EM64|E7EM64_HUMAN	COP9 signalosome complex subunit 6 OS=Homo sapiens GN=COPS6 PE=2 SV=1	TRUE	-0.265626	0.80366	222356	226144	226554	222151	20270.1	14113.3	-3787.89	0.98325	-0.00733601	0.0949276
1032	1032	sp|Q9H2W6|RM46_HUMAN	39S ribosomal protein L46, mitochondrial OS=Homo sapiens GN=MRPL46 PE=1 SV=1	TRUE	0.748121	0.49597	52678.6	41332.4	59412.8	49804.6	13614.7	22465.2	11346.2	1.27451	0.105344	0.304545
1033	1033	sp|Q9UKM9|RALY_HUMAN	RNA-binding protein Raly OS=Homo sapiens GN=RALY PE=1 SV=1	TRUE	-0.984616	0.38056	100601	115878	112305	114365	25774.2	7605.48	-15276.4	0.868168	-0.0613962	0.419577
1034	1034	tr|B4DWW1|B4DWW1_HUMAN	ADP-ribosylation factor-like protein 1 OS=Homo sapiens GN=ARL1 PE=2 SV=1	TRUE	1.65291	0.17369	65377.2	20165.7	61338.8	2031.34	35272.2	31628.7	45211.5	3.24201	0.510814	0.760225
1035	1035	sp|Q9NWU2|GID8_HUMAN	Glucose-induced degradation protein 8 homolog OS=Homo sapiens GN=GID8 PE=1 SV=1	TRUE	1.93942	0.12446	105476	70681.7	99472.8	82035.4	15566.2	26894	34794.3	1.49227	0.173847	0.90497
1036	1036	sp|Q9UNX4|WDR3_HUMAN	WD repeat-containing protein 3 OS=Homo sapiens GN=WDR3 PE=1 SV=1	TRUE	0.905554	0.41639	234661	215182	233595	201148	24553.1	28023.9	19479.6	1.09053	0.037636	0.3805
1037	1037	sp|Q01082|SPTB2_HUMAN	Spectrin beta chain, non-erythrocytic 1 OS=Homo sapiens GN=SPTBN1 PE=1 SV=2	TRUE	3.08602	0.03672	156615	112819	151078	115161	23605.4	6856.65	43796.5	1.3882	0.142453	1.4351
1038	1038	tr|F5GX39|F5GX39_HUMAN	Transmembrane emp24 domain-containing protein 2 OS=Homo sapiens GN=TMED2 PE=2 SV=1	TRUE	-0.0258648	0.9806	12753.6	13039.4	12073.7	3791.57	9094.05	16840	-285.798	0.978082	-0.00962475	0.00850811
1039	1039	tr|B4DKM5|B4DKM5_HUMAN	Voltage-dependent anion-selective channel protein 2 OS=Homo sapiens GN=VDAC2 PE=2 SV=1	TRUE	0.0488412	0.96339	531286	528193	575477	523115	96916.8	51382.2	3093.24	1.00586	0.00253592	0.0161979
1040	1040	sp|A0AVT1|UBA6_HUMAN	Ubiquitin-like modifier-activating enzyme 6 OS=Homo sapiens GN=UBA6 PE=1 SV=1	TRUE	0.884048	0.42661	203650	185411	209463	178052	15376.4	32257.3	18239.2	1.09837	0.0407492	0.369969
1041	1041	sp|Q9NUQ6-2|SPS2L_HUMAN	Isoform 2 of SPATS2-like protein OS=Homo sapiens GN=SPATS2L	TRUE	-1.03299	0.35997	6533.87	11628.5	3255.16	10022.3	7064.73	4802.06	-5094.59	0.561886	-0.250352	0.443734
1042	1042	sp|P53814|SMTN_HUMAN	Smoothelin OS=Homo sapiens GN=SMTN PE=1 SV=7	TRUE	0.190673	0.85807	55857.5	46252.8	29807.6	11475.2	54100.8	68449.4	9604.69	1.20766	0.0819433	0.0664773
1043	1043	tr|F5GXS7|F5GXS7_HUMAN	Methionine aminopeptidase OS=Homo sapiens GN=METAP1 PE=2 SV=1	TRUE	-0.430222	0.6892	528035	537109	526532	541440	19461	30915.2	-9073.77	0.983106	-0.00739953	0.161655
1044	1044	sp|Q96IZ0|PAWR_HUMAN	PRKC apoptosis WT1 regulator protein OS=Homo sapiens GN=PAWR PE=1 SV=1	TRUE	-2.75364	0.05118	22974.9	31919.6	21413.2	33718.2	3080.53	4707.97	-8944.69	0.719775	-0.142803	1.2909
1045	1045	sp|Q9Y5L4|TIM13_HUMAN	Mitochondrial import inner membrane translocase subunit Tim13 OS=Homo sapiens GN=TIMM13 PE=1 SV=1	TRUE	-0.848028	0.44419	512545	623992	579999	657535	164941	156868	-111447	0.821396	-0.0854474	0.352431
1046	1046	sp|Q9P2I0|CPSF2_HUMAN	Cleavage and polyadenylation specificity factor subunit 2 OS=Homo sapiens GN=CPSF2 PE=1 SV=2	TRUE	1.9939	0.11693	35112.7	13618.3	32001.6	7253.17	10980.1	15101.9	21494.4	2.57835	0.411342	0.932074
1047	1047	sp|Q9Y3D9|RT23_HUMAN	28S ribosomal protein S23, mitochondrial OS=Homo sapiens GN=MRPS23 PE=1 SV=2	TRUE	-0.19303	0.85634	16871.4	20897.2	22489.3	1664.13	12370	33938.9	-4025.75	0.807354	-0.0929359	0.0673538
1048	1048	tr|F5H4C2|F5H4C2_HUMAN	Ran-binding protein 3 OS=Homo sapiens GN=RANBP3 PE=2 SV=1	TRUE	0.521948	0.62928	64361	58067.3	63583.3	54553.7	13244	16149.2	6293.75	1.10839	0.0446915	0.201156
1049	1049	sp|Q16778|H2B2E_HUMAN	Histone H2B type 2-E OS=Homo sapiens GN=HIST2H2BE PE=1 SV=3	TRUE	0.0288857	0.97834	3.99527e+06	3.99013e+06	4.0812e+06	3.99798e+06	209184	226666	5143.9	1.00129	0.000559513	0.00951019
1050	1050	sp|P51116|FXR2_HUMAN	Fragile X mental retardation syndrome-related protein 2 OS=Homo sapiens GN=FXR2 PE=1 SV=2	TRUE	-2.48574	0.06779	15682.6	22982.3	15715.1	21948.3	727.162	5034.1	-7299.63	0.68238	-0.165974	1.16883
1051	1051	tr|H0YA55|H0YA55_HUMAN	Serum albumin (Fragment) OS=Homo sapiens GN=ALB PE=4 SV=1	TRUE	0.0537399	0.95972	1.70156e+06	1.69169e+06	1.79797e+06	1.69344e+06	272883	163752	9874.09	1.00584	0.00252753	0.0178555
1052	1052	tr|F2Z2V0|F2Z2V0_HUMAN	Copine-1 (Fragment) OS=Homo sapiens GN=CPNE1 PE=2 SV=1	TRUE	1.84864	0.13821	45256.3	21326.7	43474.6	28187.4	15278.8	16408.2	23929.6	2.12205	0.326755	0.859461
1053	1053	sp|Q7Z2T5|TRM1L_HUMAN	TRMT1-like protein OS=Homo sapiens GN=TRMT1L PE=1 SV=2	TRUE	0.05587	0.95812	12459.8	12000.3	11092.2	8997.55	12158.2	7418.79	459.428	1.03828	0.0163164	0.0185801
1054	1054	tr|H3BLU7|H3BLU7_HUMAN	Aflatoxin B1 aldehyde reductase member 2 (Fragment) OS=Homo sapiens GN=AKR7A2 PE=2 SV=1	TRUE	-0.692336	0.52682	161621	174543	155190	170003	23850.4	21824.9	-12922.6	0.925963	-0.0334061	0.278338
1055	1055	sp|P14618-2|KPYM_HUMAN	Isoform M1 of Pyruvate kinase PKM OS=Homo sapiens GN=PKM	TRUE	1.38615	0.23797	73493.4	66968.1	72770.2	68362.4	6976.12	4220.92	6525.32	1.09744	0.0403805	0.623478
1056	1056	tr|B0UX83|B0UX83_HUMAN	HLA-B associated transcript 3, isoform CRA_a OS=Homo sapiens GN=BAG6 PE=4 SV=1	TRUE	-2.86613	0.04565	661362	910161	638647	874944	116745	94745.7	-248799	0.726643	-0.138679	1.34056
1057	1057	sp|P11387|TOP1_HUMAN	DNA topoisomerase 1 OS=Homo sapiens GN=TOP1 PE=1 SV=2	TRUE	0.48136	0.65541	165305	155814	161087	143738	12842.8	31644.8	9491.2	1.06091	0.0256801	0.183487
1058	1058	sp|Q9NRR5|UBQL4_HUMAN	Ubiquilin-4 OS=Homo sapiens GN=UBQLN4 PE=1 SV=2	TRUE	2.82898	0.04739	19742.9	4473.25	22869.2	5706.79	9035.01	2402.23	15269.7	4.41356	0.644789	1.32431
1059	1059	tr|B4DZ67|B4DZ67_HUMAN	Nuclear pore complex protein Nup107 OS=Homo sapiens GN=NUP107 PE=2 SV=1	TRUE	2.49132	0.06739	68154.1	19390.1	49869.9	21227.3	33507.8	5157.35	48763.9	3.51488	0.545911	1.1714
1060	1060	sp|Q9Y244|POMP_HUMAN	Proteasome maturation protein OS=Homo sapiens GN=POMP PE=1 SV=1	TRUE	0.46265	0.66766	139905	110352	179189	99079.1	73935.3	82310.2	29553.4	1.26781	0.103055	0.175445
1061	1061	tr|I3L0N3|I3L0N3_HUMAN	Vesicle-fusing ATPase OS=Homo sapiens GN=NSF PE=2 SV=1	TRUE	2.46192	0.06955	10026.6	677.237	11405.3	769.606	6568.09	353.837	9349.34	14.8051	1.17041	1.1577
1062	1062	sp|P13984|T2FB_HUMAN	General transcription factor IIF subunit 2 OS=Homo sapiens GN=GTF2F2 PE=1 SV=2	TRUE	-0.110274	0.9175	162176	164510	158650	178808	13586.1	34041.1	-2333.52	0.985815	-0.00620445	0.0373939
562	562	sp|Q9NUJ1|ABHDA_HUMAN	Mycophenolic acid acyl-glucuronide esterase, mitochondrial OS=Homo sapiens GN=ABHD10 PE=1 SV=1	TRUE	5.70378	0.00467	798022	473198	791779	504562	80043.8	57641.5	324824	1.68644	0.226972	2.33068
1064	1064	sp|P61758|PFD3_HUMAN	Prefoldin subunit 3 OS=Homo sapiens GN=VBP1 PE=1 SV=3	TRUE	0.287487	0.78802	271160	259788	252307	271667	62920.1	27126.2	11372.7	1.04378	0.0186077	0.103463
1065	1065	tr|E9PIF2|E9PIF2_HUMAN	Probable ATP-dependent RNA helicase DDX10 OS=Homo sapiens GN=DDX10 PE=2 SV=1	TRUE	-1.68595	0.16709	14227.6	19567	13046.1	21913	2075.19	5077.79	-5339.46	0.72712	-0.138394	0.77705
1066	1066	tr|Q5QPM7|Q5QPM7_HUMAN	Proteasome inhibitor PI31 subunit OS=Homo sapiens GN=PSMF1 PE=2 SV=2	TRUE	1.64284	0.17576	35798	24282.6	35318.1	20636.8	7248.4	9739.48	11515.4	1.47422	0.168563	0.75508
1067	1067	sp|P62875|RPAB5_HUMAN	DNA-directed RNA polymerases I, II, and III subunit RPABC5 OS=Homo sapiens GN=POLR2L PE=1 SV=1	TRUE	1.07581	0.34257	195018	178006	200606	176984	19571.6	19160.7	17012.1	1.09557	0.0396403	0.465251
1068	1068	sp|Q9H307|PININ_HUMAN	Pinin OS=Homo sapiens GN=PNN PE=1 SV=4	TRUE	-0.136601	0.89795	250482	253247	251584	251484	23737.3	25803.1	-2765.12	0.989081	-0.004768	0.0467478
1069	1069	sp|O95347|SMC2_HUMAN	Structural maintenance of chromosomes protein 2 OS=Homo sapiens GN=SMC2 PE=1 SV=2	TRUE	-0.665906	0.54191	16003.3	23574.3	11606.3	15853	8130.33	17935.7	-7570.96	0.678846	-0.168229	0.266073
1070	1070	tr|H0YLP3|H0YLP3_HUMAN	Eukaryotic translation initiation factor 3 subunit J (Fragment) OS=Homo sapiens GN=EIF3J PE=4 SV=1	TRUE	-1.55862	0.19409	131325	144378	131773	142790	7104.86	12647.4	-13053.9	0.909586	-0.0411563	0.711997
1071	1071	sp|P62136|PP1A_HUMAN	Serine/threonine-protein phosphatase PP1-alpha catalytic subunit OS=Homo sapiens GN=PPP1CA PE=1 SV=1	TRUE	2.97452	0.04096	175611	68298.8	163173	46666.2	36128.9	50984.4	107313	2.57122	0.41014	1.38764
1072	1072	sp|Q9NZB2|F120A_HUMAN	Constitutive coactivator of PPAR-gamma-like protein 1 OS=Homo sapiens GN=FAM120A PE=1 SV=2	TRUE	-0.0297254	0.97771	7826.28	7905.75	6896.69	7413.61	2413.53	3952.36	-79.4772	0.989947	-0.00438809	0.00978994
1073	1073	sp|Q9H0C8|ILKAP_HUMAN	Integrin-linked kinase-associated serine/threonine phosphatase 2C OS=Homo sapiens GN=ILKAP PE=1 SV=1	TRUE	0.982449	0.3815	24306.3	9577.71	22832	5389.5	24132.7	9584.79	14728.6	2.5378	0.404458	0.418505
1074	1074	sp|Q14315|FLNC_HUMAN	Filamin-C OS=Homo sapiens GN=FLNC PE=1 SV=3	TRUE	-3.16904	0.03389	13669.9	18590.3	13398.8	18191.2	1200.69	2406.36	-4920.44	0.735323	-0.133522	1.46993
1075	1075	sp|Q7Z7A3|CTU1_HUMAN	Cytoplasmic tRNA 2-thiolation protein 1 OS=Homo sapiens GN=CTU1 PE=1 SV=1	TRUE	0.0874844	0.93449	2838.66	2721.65	3667.64	2613.49	2301.97	260.867	117.015	1.04299	0.0182818	0.0294253
1076	1076	sp|Q8WXA9-2|SREK1_HUMAN	Isoform 2 of Splicing regulatory glutamine/lysine-rich protein 1 OS=Homo sapiens GN=SREK1	TRUE	1.33516	0.25274	68305.2	41198.3	55710.3	44032.1	22490.6	27032	27107	1.65796	0.219575	0.597326
1077	1077	tr|Q5QPR4|Q5QPR4_HUMAN	Cyclin-dependent kinase 11A OS=Homo sapiens GN=CDK11A PE=2 SV=1	TRUE	-3.968	0.01657	86394.2	105646	82268.5	105958	7328.34	4112.81	-19251.9	0.81777	-0.0873689	1.78068
1078	1078	tr|C9J8P9|C9J8P9_HUMAN	Clathrin light chain A OS=Homo sapiens GN=CLTA PE=2 SV=1	TRUE	-1.9457	0.12357	231414	248359	234504	250116	11581	9664.92	-16944.7	0.931773	-0.0306897	0.908087
1079	1079	sp|Q9NR45|SIAS_HUMAN	Sialic acid synthase OS=Homo sapiens GN=NANS PE=1 SV=2	TRUE	-0.956743	0.39288	28787.4	42994.3	40194.2	46418.6	24796.7	6828.28	-14206.9	0.669562	-0.174209	0.40574
1080	1080	sp|O60231|DHX16_HUMAN	Putative pre-mRNA-splicing factor ATP-dependent RNA helicase DHX16 OS=Homo sapiens GN=DHX16 PE=1 SV=2	TRUE	-1.64114	0.17611	13591.7	17519.3	13832.9	15835.5	2253.85	3478.81	-3927.55	0.775816	-0.110241	0.754216
1081	1081	sp|O75348|VATG1_HUMAN	V-type proton ATPase subunit G 1 OS=Homo sapiens GN=ATP6V1G1 PE=1 SV=3	TRUE	-2.42765	0.07216	89661.1	101494	88184.9	101098	2618.59	8026.18	-11833.1	0.883411	-0.0538372	1.1417
1082	1082	sp|Q9UKN8|TF3C4_HUMAN	General transcription factor 3C polypeptide 4 OS=Homo sapiens GN=GTF3C4 PE=1 SV=2	TRUE	1.71925	0.16069	29545.1	5434.91	34557.9	1073.41	23033.8	7709.63	24110.2	5.43617	0.735293	0.794011
1083	1083	sp|Q96I24|FUBP3_HUMAN	Far upstream element-binding protein 3 OS=Homo sapiens GN=FUBP3 PE=1 SV=2	TRUE	-1.915	0.12801	181771	508227	21885.1	527287	291540	46778.8	-326456	0.357657	-0.446534	0.892756
1084	1084	tr|H0YBB3|H0YBB3_HUMAN	Epithelial-splicing regulatory protein 1 (Fragment) OS=Homo sapiens GN=ESRP1 PE=2 SV=1	TRUE	1.20778	0.29366	14280.9	7201	16966.7	8915.21	8822.33	5025.15	7079.89	1.98318	0.297362	0.532155
1085	1085	sp|A0MZ66|SHOT1_HUMAN	Shootin-1 OS=Homo sapiens GN=KIAA1598 PE=1 SV=4	TRUE	-1.49185	0.21001	21634.4	27198.5	22430.2	29805.8	2998.43	5721.87	-5564.06	0.795428	-0.0993992	0.67776
1086	1086	tr|K7EQQ3|K7EQQ3_HUMAN	Keratin, type I cytoskeletal 9 OS=Homo sapiens GN=KRT9 PE=2 SV=1	TRUE	-4.5856	0.01014	7448.47	12648.7	7657.34	11898.6	543.205	1887.6	-5200.22	0.588873	-0.229978	1.99396
1087	1087	sp|P40938|RFC3_HUMAN	Replication factor C subunit 3 OS=Homo sapiens GN=RFC3 PE=1 SV=2	TRUE	1.35516	0.24684	81017.5	70500.9	79777	76915.1	6460.5	11787	10516.6	1.14917	0.0603842	0.607584
1129	1129	tr|J3KP29|J3KP29_HUMAN	Nuclear pore complex protein Nup98-Nup96 OS=Homo sapiens GN=NUP98 PE=2 SV=1	TRUE	7.57905	0.00163	27171	16132.3	28484.6	15981.9	2404.28	763.851	11038.8	1.68427	0.226411	2.78781
1089	1089	tr|Q5VTU3|Q5VTU3_HUMAN	Dynein light chain Tctex-type 1 OS=Homo sapiens GN=DYNLT1 PE=2 SV=1	TRUE	-0.29446	0.78306	32841.1	33365.9	32319.6	32272.3	1972.97	2373.57	-524.723	0.984274	-0.00688414	0.106205
1090	1090	tr|F8W8D8|F8W8D8_HUMAN	Plastin-3 OS=Homo sapiens GN=PLS3 PE=2 SV=1	TRUE	1.38063	0.23952	162998	150796	167225	153636	9596.05	11926.9	12202.2	1.08092	0.0337929	0.620658
1091	1091	tr|D6REB4|D6REB4_HUMAN	Polyadenylate-binding protein-interacting protein 1 OS=Homo sapiens GN=PAIP1 PE=2 SV=1	TRUE	-2.80545	0.04854	103638	143668	109093	144058	18553.1	16326.7	-40029.8	0.721372	-0.141841	1.3139
1092	1092	tr|K7ERU7|K7ERU7_HUMAN	Uncharacterized protein C19orf43 OS=Homo sapiens GN=C19orf43 PE=2 SV=1	TRUE	1.32622	0.25542	1863.6	741.45	2259.43	947.7	1413.25	387.968	1122.15	2.51346	0.400272	0.592745
1093	1093	sp|Q9Y450|HBS1L_HUMAN	HBS1-like protein OS=Homo sapiens GN=HBS1L PE=1 SV=1	TRUE	-0.270331	0.80028	7959.57	8264.85	8541.75	8620.53	1654.68	1042.96	-305.276	0.963063	-0.0163451	0.096758
1094	1094	tr|M0R192|M0R192_HUMAN	Flavin reductase (NADPH) OS=Homo sapiens GN=BLVRB PE=4 SV=1	TRUE	-2.03819	0.11117	469689	617760	524891	625900	124422	18777.1	-148072	0.760309	-0.11901	0.954012
1095	1095	sp|Q92538|GBF1_HUMAN	Golgi-specific brefeldin A-resistance guanine nucleotide exchange factor 1 OS=Homo sapiens GN=GBF1 PE=1 SV=2	TRUE	2.64832	0.05708	51012.8	10222.6	54414.9	6435.48	24142.4	11350.5	40790.2	4.99022	0.698119	1.24352
1096	1096	tr|Q6NX52|Q6NX52_HUMAN	ARHGEF1 protein OS=Homo sapiens GN=ARHGEF1 PE=2 SV=1	TRUE	-0.335497	0.75411	18857.9	20130.1	17726.7	19211.9	4526.91	4758.61	-1272.2	0.936801	-0.0283525	0.122565
1097	1097	sp|O43795|MYO1B_HUMAN	Unconventional myosin-Ib OS=Homo sapiens GN=MYO1B PE=1 SV=3	TRUE	1.74037	0.15677	46808	34315.8	50042.2	34836.8	7551.16	9876.57	12492.2	1.36404	0.134826	0.804737
1098	1098	sp|O96013|PAK4_HUMAN	Serine/threonine-protein kinase PAK 4 OS=Homo sapiens GN=PAK4 PE=1 SV=1	TRUE	1.53462	0.19967	13396.9	2946.59	9656.09	2809.58	11670.6	1706.59	10450.3	4.54657	0.657684	0.699687
762	762	sp|O14561|ACPM_HUMAN	Acyl carrier protein, mitochondrial OS=Homo sapiens GN=NDUFAB1 PE=1 SV=3	TRUE	6.79308	0.00245	603926	359099	607341	364809	26229.8	56646.1	244827	1.68178	0.22577	2.61083
1100	1100	tr|G5EA31|G5EA31_HUMAN	Protein transport protein Sec24C OS=Homo sapiens GN=SEC24C PE=2 SV=1	TRUE	0.545452	0.61443	52557.5	35198.3	63213.4	48921.2	45857.9	30588.2	17359.3	1.49319	0.174114	0.211528
1101	1101	sp|O43719|HTSF1_HUMAN	HIV Tat-specific factor 1 OS=Homo sapiens GN=HTATSF1 PE=1 SV=1	TRUE	2.74302	0.05174	116045	82886.2	108585	87233.3	17425.1	11608.7	33159.1	1.40006	0.146145	1.28617
1102	1102	tr|J3QS36|J3QS36_HUMAN	L-xylulose reductase (Fragment) OS=Homo sapiens GN=DCXR PE=3 SV=1	TRUE	0.739325	0.50075	7464.34	2393.83	1015.69	1647.81	11689.2	2114.66	5070.51	3.11816	0.493898	0.300379
1103	1103	sp|P09104|ENOG_HUMAN	Gamma-enolase OS=Homo sapiens GN=ENO2 PE=1 SV=3	TRUE	0.406574	0.70513	64646.7	61269.2	61826.7	65362.1	6108.74	13027.2	3377.45	1.05512	0.0233038	0.151731
1104	1104	sp|Q9HCE1-2|MOV10_HUMAN	Isoform 2 of Putative helicase MOV-10 OS=Homo sapiens GN=MOV10	TRUE	0.738234	0.50134	5213.71	2564.18	2257.18	585.829	5179.31	3437.7	2649.53	2.03329	0.308199	0.299868
1105	1105	sp|P42704|LPPRC_HUMAN	Leucine-rich PPR motif-containing protein, mitochondrial OS=Homo sapiens GN=LRPPRC PE=1 SV=3	TRUE	1.18375	0.30205	6035.32	2198.72	4950.34	1908.69	5560.12	773.729	3836.61	2.74493	0.438531	0.519921
1106	1106	sp|Q8NBJ5|GT251_HUMAN	Procollagen galactosyltransferase 1 OS=Homo sapiens GN=COLGALT1 PE=1 SV=1	TRUE	4.21019	0.01358	57359.3	34927.7	55262.6	37578.1	3951.79	8339.31	22431.6	1.64223	0.215434	1.8671
1107	1107	sp|P30740|ILEU_HUMAN	Leukocyte elastase inhibitor OS=Homo sapiens GN=SERPINB1 PE=1 SV=1	TRUE	-3.48048	0.02534	41497.8	53889.2	39393.4	54070.5	5660.06	2447.45	-12391.4	0.770058	-0.113477	1.59619
1108	1108	sp|O75351|VPS4B_HUMAN	Vacuolar protein sorting-associated protein 4B OS=Homo sapiens GN=VPS4B PE=1 SV=2	TRUE	-1.25856	0.27664	67190.3	79817.1	70121.3	77900.1	14620.8	9391.49	-12626.8	0.841803	-0.0747894	0.558085
1109	1109	sp|P28072|PSB6_HUMAN	Proteasome subunit beta type-6 OS=Homo sapiens GN=PSMB6 PE=1 SV=4	TRUE	2.29772	0.08315	100650	42543.6	92508.2	42067.5	14167.1	41447.1	58106.5	2.36581	0.37398	1.08014
1110	1110	sp|Q15050|RRS1_HUMAN	Ribosome biogenesis regulatory protein homolog OS=Homo sapiens GN=RRS1 PE=1 SV=2	TRUE	3.27291	0.0307	205761	110902	215855	110432	33921.2	37005.3	94858.7	1.85534	0.268422	1.51286
1111	1111	sp|Q13112|CAF1B_HUMAN	Chromatin assembly factor 1 subunit B OS=Homo sapiens GN=CHAF1B PE=1 SV=1	TRUE	1.69774	0.16479	116023	64222.8	101794	80678.6	37413.5	37324.1	51800.5	1.80658	0.256856	0.783069
1112	1112	sp|Q96CT7|CC124_HUMAN	Coiled-coil domain-containing protein 124 OS=Homo sapiens GN=CCDC124 PE=1 SV=1	TRUE	-3.00424	0.03978	121768	197255	118066	189783	18604.8	39343.6	-75486.7	0.617313	-0.209494	1.40034
1113	1113	sp|O00625|PIR_HUMAN	Pirin OS=Homo sapiens GN=PIR PE=1 SV=1	TRUE	1.97325	0.11972	62375.9	35904	60471.7	42687.9	13742.1	18736.9	26471.9	1.7373	0.239874	0.921833
1114	1114	tr|K7ES31|K7ES31_HUMAN	Eukaryotic translation initiation factor 3 subunit K OS=Homo sapiens GN=EIF3K PE=2 SV=1	TRUE	0.851652	0.44239	307637	281538	285861	277240	47271.6	24142.7	26099.5	1.0927	0.0385023	0.354195
1115	1115	tr|B5MDQ0|B5MDQ0_HUMAN	DNA excision repair protein ERCC-6-like OS=Homo sapiens GN=ERCC6L PE=2 SV=1	TRUE	0.301411	0.77812	39679	36339.3	40777.9	32336.5	16824.3	9232.73	3339.64	1.0919	0.0381835	0.108953
1116	1116	sp|Q9Y5X1|SNX9_HUMAN	Sorting nexin-9 OS=Homo sapiens GN=SNX9 PE=1 SV=1	TRUE	-0.380212	0.72312	41336.6	50583.9	31390.2	30086	20315.7	36903.3	-9247.24	0.81719	-0.087677	0.14079
1117	1117	sp|Q13217|DNJC3_HUMAN	DnaJ homolog subfamily C member 3 OS=Homo sapiens GN=DNAJC3 PE=1 SV=1	TRUE	0.89008	0.42372	12758.3	5530.89	10617	3373.75	13071.5	5189.81	7227.37	2.30673	0.362996	0.372921
1118	1118	tr|F5H2F9|F5H2F9_HUMAN	DNA mismatch repair protein Msh6 OS=Homo sapiens GN=MSH6 PE=2 SV=1	TRUE	1.31345	0.2593	136364	104079	123578	110699	27129.5	32811.7	32285.4	1.3102	0.117338	0.586197
1119	1119	sp|Q15435|PP1R7_HUMAN	Protein phosphatase 1 regulatory subunit 7 OS=Homo sapiens GN=PPP1R7 PE=1 SV=1	TRUE	0.111521	0.91658	30681.9	29450.6	25321.4	24157.2	13976.8	13052.7	1231.32	1.04181	0.0177884	0.0378296
1120	1120	sp|Q15007|FL2D_HUMAN	Pre-mRNA-splicing regulator WTAP OS=Homo sapiens GN=WTAP PE=1 SV=2	TRUE	-0.855431	0.44053	1096.88	1848.79	1125.17	2064.16	751.667	1323.93	-751.903	0.593299	-0.226726	0.356025
1121	1121	tr|H3BQZ7|H3BQZ7_HUMAN	HCG2044799 OS=Homo sapiens GN=hCG_2044799 PE=4 SV=1	TRUE	2.04707	0.11006	131175	62044.5	131403	49120.9	24337.3	53188.5	69130.4	2.11421	0.325148	0.95837
1122	1122	tr|B7Z418|B7Z418_HUMAN	Integrin-linked protein kinase OS=Homo sapiens GN=ILK PE=2 SV=1	TRUE	1.31487	0.25887	111835	67020.3	102153	94794.6	17018.6	56527.9	44815.1	1.66868	0.222373	0.586918
1123	1123	sp|Q10570|CPSF1_HUMAN	Cleavage and polyadenylation specificity factor subunit 1 OS=Homo sapiens GN=CPSF1 PE=1 SV=2	TRUE	-1.20252	0.29548	18344.7	37223.4	18271.8	22129	1530.02	27148.9	-18878.7	0.492826	-0.307306	0.529472
1124	1124	sp|Q7KZ85|SPT6H_HUMAN	Transcription elongation factor SPT6 OS=Homo sapiens GN=SUPT6H PE=1 SV=2	TRUE	-1.48649	0.21135	37045.9	42997	36966.1	43843.8	1362.57	6799.11	-5951.18	0.861591	-0.0646989	0.674998
1125	1125	sp|Q9H7Z7|PGES2_HUMAN	Prostaglandin E synthase 2 OS=Homo sapiens GN=PTGES2 PE=1 SV=1	TRUE	0.658935	0.54594	201493	190567	189216	195664	24691.4	14667.5	10925.9	1.05733	0.024212	0.262855
1126	1126	sp|Q99615|DNJC7_HUMAN	DnaJ homolog subfamily C member 7 OS=Homo sapiens GN=DNAJC7 PE=1 SV=2	TRUE	-0.64422	0.55451	14676.5	20443	18453.1	21590.8	10854.4	11070.2	-5766.51	0.717923	-0.143922	0.256091
1127	1127	sp|Q99575|POP1_HUMAN	Ribonucleases P/MRP protein subunit POP1 OS=Homo sapiens GN=POP1 PE=1 SV=2	TRUE	1.52526	0.20188	21604.3	16643.9	20120.8	16970.6	3736.96	4214.73	4960.34	1.29803	0.113284	0.694907
1128	1128	tr|M0R0M7|M0R0M7_HUMAN	Syntaxin-binding protein 2 OS=Homo sapiens GN=STXBP2 PE=4 SV=1	TRUE	1.01711	0.36662	49090.9	34799.9	47549.1	43897.6	8228.94	22902.8	14291	1.41066	0.149423	0.435784
23	23	sp|P10809|CH60_HUMAN	60 kDa heat shock protein, mitochondrial OS=Homo sapiens GN=HSPD1 PE=1 SV=2	TRUE	5.32872	0.00597	1.40454e+07	8.46509e+06	1.40321e+07	8.58911e+06	1.80005e+06	223055	5.58028e+06	1.65921	0.219902	2.22403
1130	1130	sp|Q32MZ4|LRRF1_HUMAN	Leucine-rich repeat flightless-interacting protein 1 OS=Homo sapiens GN=LRRFIP1 PE=1 SV=2	TRUE	-1.80822	0.14485	13306.5	24013	17704.4	22092.5	7857.1	6591	-10706.5	0.554139	-0.256381	0.839082
1131	1131	sp|Q9BUA3|CK084_HUMAN	Uncharacterized protein C11orf84 OS=Homo sapiens GN=C11orf84 PE=1 SV=3	TRUE	-0.105763	0.92086	9835.46	10475.7	10308.3	13857.3	7745.05	7068.63	-640.286	0.938879	-0.0273903	0.0358064
1132	1132	sp|P48147|PPCE_HUMAN	Prolyl endopeptidase OS=Homo sapiens GN=PREP PE=1 SV=2	TRUE	-0.660903	0.5448	117643	124925	108419	127096	18600.8	4261.21	-7281.43	0.941713	-0.0260812	0.263763
1133	1133	sp|Q14738|2A5D_HUMAN	Serine/threonine-protein phosphatase 2A 56 kDa regulatory subunit delta isoform OS=Homo sapiens GN=PPP2R5D PE=1 SV=1	TRUE	-1.67337	0.16957	1021.79	2506.46	810.157	1894.24	552.583	1433.95	-1484.67	0.407664	-0.389698	0.770651
1134	1134	tr|B7Z382|B7Z382_HUMAN	Cytosolic purine 5'-nucleotidase OS=Homo sapiens GN=NT5C2 PE=2 SV=1	TRUE	-0.553199	0.60959	3671.76	5100.77	3106.44	3745.65	1306.29	4279.25	-1429.01	0.719844	-0.142762	0.214962
1135	1135	sp|P08237|K6PF_HUMAN	6-phosphofructokinase, muscle type OS=Homo sapiens GN=PFKM PE=1 SV=2	TRUE	-1.31104	0.26004	160269	250761	163453	183399	8078.94	119278	-90492.1	0.639129	-0.194411	0.58496
1136	1136	sp|Q5UIP0|RIF1_HUMAN	Telomere-associated protein RIF1 OS=Homo sapiens GN=RIF1 PE=1 SV=2	TRUE	0.79331	0.472	5417.39	2391.09	2192.55	1777.11	6181.05	2335	3026.3	2.26566	0.355194	0.326058
1137	1137	sp|Q9UK45|LSM7_HUMAN	U6 snRNA-associated Sm-like protein LSm7 OS=Homo sapiens GN=LSM7 PE=1 SV=1	TRUE	1.69079	0.16614	75252.5	26489.1	66162.9	3088.77	27649.8	41603.3	48763.4	2.84088	0.453453	0.779526
1138	1138	sp|Q9BQ67|GRWD1_HUMAN	Glutamate-rich WD repeat-containing protein 1 OS=Homo sapiens GN=GRWD1 PE=1 SV=1	TRUE	2.378	0.07615	160092	104064	149589	115692	29293.2	28412.3	56027.9	1.5384	0.187069	1.11833
1139	1139	sp|Q92614|MY18A_HUMAN	Unconventional myosin-XVIIIa OS=Homo sapiens GN=MYO18A PE=1 SV=3	TRUE	4.41793	0.01153	1785.43	582.262	1864.18	555.272	190.043	431.727	1203.17	3.06637	0.486625	1.93817
1140	1140	sp|Q5T200|ZC3HD_HUMAN	Zinc finger CCCH domain-containing protein 13 OS=Homo sapiens GN=ZC3H13 PE=1 SV=1	TRUE	0.847459	0.44447	13527.7	9073.67	12877.9	8805.75	1461.05	8985.1	4453.98	1.49087	0.173439	0.352158
1141	1141	tr|F8WDV0|F8WDV0_HUMAN	Importin-11 OS=Homo sapiens GN=IPO11 PE=2 SV=1	TRUE	2.13592	0.09954	10799.2	2571.27	10796	396.458	5351.3	3985.07	8227.89	4.19993	0.623242	1.002
1142	1142	tr|C9J8H1|C9J8H1_HUMAN	V-type proton ATPase subunit E 1 (Fragment) OS=Homo sapiens GN=ATP6V1E1 PE=2 SV=1	TRUE	1.17031	0.30685	237735	182761	232564	217581	29083.2	75986.9	54974.6	1.3008	0.114211	0.513074
1143	1143	tr|H0YJ50|H0YJ50_HUMAN	Serine/threonine-protein kinase VRK1 (Fragment) OS=Homo sapiens GN=VRK1 PE=4 SV=1	TRUE	-0.349344	0.74445	80874.6	89025.5	88953	89327.2	40129.8	4768.59	-8150.89	0.908443	-0.0417023	0.128164
1144	1144	sp|P63151|2ABA_HUMAN	Serine/threonine-protein phosphatase 2A 55 kDa regulatory subunit B alpha isoform OS=Homo sapiens GN=PPP2R2A PE=1 SV=1	TRUE	2.77357	0.05015	124129	50585.8	113034	69198.4	25639.3	38103.4	73543	2.45383	0.389844	1.29973
1145	1145	sp|P06132|DCUP_HUMAN	Uroporphyrinogen decarboxylase OS=Homo sapiens GN=UROD PE=1 SV=2	TRUE	1.29169	0.26605	84874.9	49414.7	75054.1	47863.9	46850.9	8120.15	35460.2	1.7176	0.234923	0.575037
1146	1146	sp|O43290|SNUT1_HUMAN	U4/U6.U5 tri-snRNP-associated protein 1 OS=Homo sapiens GN=SART1 PE=1 SV=1	TRUE	-1.496	0.20899	42023.6	46329.8	41288.5	43745.4	2061.09	4539.62	-4306.14	0.907055	-0.0423665	0.679874
1147	1147	sp|O14497|ARI1A_HUMAN	AT-rich interactive domain-containing protein 1A OS=Homo sapiens GN=ARID1A PE=1 SV=3	TRUE	-0.508475	0.63788	1192.69	1593.85	924.45	1164.08	507.552	1268.75	-401.161	0.748307	-0.12592	0.195261
1148	1148	tr|E7EVH9|E7EVH9_HUMAN	Pseudouridine-5'-monophosphatase (Fragment) OS=Homo sapiens GN=HDHD1 PE=2 SV=1	TRUE	2.46565	0.06927	16885	4218.35	12454.1	3093.02	8496.18	2643.65	12666.7	4.00275	0.602358	1.15945
1149	1149	sp|Q9Y3C1|NOP16_HUMAN	Nucleolar protein 16 OS=Homo sapiens GN=NOP16 PE=1 SV=2	TRUE	1.84362	0.13901	36797.8	18888.4	32343.9	26589.8	9385.53	13964.6	17909.3	1.94816	0.289625	0.856954
1150	1150	sp|Q7Z417|NUFP2_HUMAN	Nuclear fragile X mental retardation-interacting protein 2 OS=Homo sapiens GN=NUFIP2 PE=1 SV=1	TRUE	-0.599204	0.58132	27293.8	37161.5	31522.3	42321.3	14859.5	24347.1	-9867.71	0.734464	-0.134029	0.235585
1151	1151	tr|H0YN26|H0YN26_HUMAN	Acidic leucine-rich nuclear phosphoprotein 32 family member A OS=Homo sapiens GN=ANP32A PE=2 SV=1	TRUE	1.87224	0.13448	12828.6	3674.07	13011.5	1907.27	7767.64	3374.85	9154.57	3.49167	0.543033	0.871342
1152	1152	sp|Q9Y446|PKP3_HUMAN	Plakophilin-3 OS=Homo sapiens GN=PKP3 PE=1 SV=1	TRUE	-1.72948	0.15878	3868.89	6324.32	3462.4	6679.32	2051.31	1356.15	-2455.43	0.611748	-0.213427	0.799204
1153	1153	tr|Q5JB52|Q5JB52_HUMAN	Heterogeneous nuclear ribonucleoprotein L-like OS=Homo sapiens GN=HNRNPLL PE=2 SV=1	TRUE	1.96562	0.12077	26982.4	15603.7	28072.9	16351.1	8174.4	5806.12	11378.6	1.72922	0.237851	0.918041
1154	1154	sp|Q96QC0|PP1RA_HUMAN	Serine/threonine-protein phosphatase 1 regulatory subunit 10 OS=Homo sapiens GN=PPP1R10 PE=1 SV=1	TRUE	1.26319	0.27513	6365.38	3985.67	6665.23	5186.03	588.745	3209.45	2379.71	1.59707	0.203323	0.560462
1155	1155	sp|Q8WWM7-3|ATX2L_HUMAN	Isoform 3 of Ataxin-2-like protein OS=Homo sapiens GN=ATXN2L	TRUE	-1.64646	0.17501	166164	200202	167315	203470	3031.51	35679.1	-34038.2	0.829981	-0.0809318	0.756937
1156	1156	tr|J3KR44|J3KR44_HUMAN	Ubiquitin thioesterase OTUB1 OS=Homo sapiens GN=OTUB1 PE=2 SV=1	TRUE	-1.75891	0.15341	25885.3	58563.3	26930	61098.9	3432.64	31995.3	-32677.9	0.442006	-0.354571	0.814146
1157	1157	tr|E9PNC7|E9PNC7_HUMAN	Dr1-associated corepressor (Fragment) OS=Homo sapiens GN=DRAP1 PE=2 SV=1	TRUE	1.16905	0.3073	146517	110209	125595	117451	45912.3	28032.7	36308.2	1.32945	0.123671	0.512437
1158	1158	tr|E9PGM4|E9PGM4_HUMAN	1,4-alpha-glucan-branching enzyme OS=Homo sapiens GN=GBE1 PE=2 SV=1	TRUE	-2.73778	0.05202	78600.7	95205.6	78025.6	92095.8	5160.11	9150.33	-16604.8	0.82559	-0.0832358	1.28383
1159	1159	tr|E9PFW3|E9PFW3_HUMAN	AP-2 complex subunit mu OS=Homo sapiens GN=AP2M1 PE=2 SV=1	TRUE	1.63021	0.17839	149178	114180	161294	118107	35266.1	11786.3	34997.2	1.30651	0.116112	0.748629
1160	1160	tr|D6RHZ5|D6RHZ5_HUMAN	Protein transport protein Sec31A OS=Homo sapiens GN=SEC31A PE=2 SV=1	TRUE	0.372639	0.72832	25162.6	23914.3	26398.8	22941	4628.09	3499.6	1248.32	1.0522	0.0220982	0.137678
1161	1161	tr|B8ZZN6|B8ZZN6_HUMAN	Small ubiquitin-related modifier 1 OS=Homo sapiens GN=SUMO1 PE=2 SV=1	TRUE	-1.64728	0.17485	165088	195667	157861	198846	15317.8	28269.4	-30579	0.843719	-0.0738023	0.757334
1162	1162	sp|Q9NYT0|PLEK2_HUMAN	Pleckstrin-2 OS=Homo sapiens GN=PLEK2 PE=1 SV=1	TRUE	1.85732	0.13682	10605.8	4017.15	13912.2	3754.75	5769.13	2114.09	6588.67	2.64014	0.421626	0.86385
1163	1163	sp|Q9BV57|MTND_HUMAN	1,2-dihydroxy-3-keto-5-methylthiopentene dioxygenase OS=Homo sapiens GN=ADI1 PE=1 SV=1	TRUE	-3.31061	0.02964	61737	90398.2	61460.5	90402.6	5846.32	13808.4	-28661.2	0.682945	-0.165615	1.52812
1164	1164	sp|P10253|LYAG_HUMAN	Lysosomal alpha-glucosidase OS=Homo sapiens GN=GAA PE=1 SV=4	TRUE	-0.153112	0.88572	11888.4	13036	11144.5	16524	10497	7639.28	-1147.64	0.911964	-0.0400224	0.0527035
1165	1165	sp|O75506|HSBP1_HUMAN	Heat shock factor-binding protein 1 OS=Homo sapiens GN=HSBP1 PE=1 SV=1	TRUE	2.25082	0.08757	151363	33560.4	148438	3098.85	73697.5	52786.1	117803	4.51018	0.654193	1.05764
1166	1166	sp|P02545-2|LMNA_HUMAN	Isoform C of Prelamin-A/C OS=Homo sapiens GN=LMNA	TRUE	-2.12711	0.10053	140778	172981	138155	168548	23479.7	11675.9	-32203.6	0.813832	-0.0894652	0.997704
1167	1167	sp|Q15366-3|PCBP2_HUMAN	Isoform 3 of Poly(rC)-binding protein 2 OS=Homo sapiens GN=PCBP2	TRUE	0.241982	0.82069	411077	396286	368074	400161	104555	16670.5	14791.7	1.03733	0.0159152	0.0858209
1168	1168	sp|O43390-2|HNRPR_HUMAN	Isoform 2 of Heterogeneous nuclear ribonucleoprotein R OS=Homo sapiens GN=HNRNPR	TRUE	-1.04463	0.35516	6056.32	14879.3	4733.94	12266.6	3009.94	14315.8	-8822.94	0.407031	-0.390373	0.449576
1169	1169	tr|G3V4W0|G3V4W0_HUMAN	Heterogeneous nuclear ribonucleoproteins C1/C2 (Fragment) OS=Homo sapiens GN=HNRNPC PE=2 SV=1	TRUE	-0.561805	0.60424	117636	127004	130142	121445	25443.1	13662.1	-9367.18	0.926245	-0.0332742	0.218791
1170	1170	sp|P62140|PP1B_HUMAN	Serine/threonine-protein phosphatase PP1-beta catalytic subunit OS=Homo sapiens GN=PPP1CB PE=1 SV=3	TRUE	-0.415618	0.69902	30842.8	38323.1	17050	35134.8	30276.7	7423.49	-7480.31	0.804809	-0.094307	0.15551
1171	1171	sp|Q13619|CUL4A_HUMAN	Cullin-4A OS=Homo sapiens GN=CUL4A PE=1 SV=3	TRUE	1.5001	0.20797	30328.4	24162.1	27641.9	21942.1	5176.36	4888.33	6166.29	1.2552	0.0987145	0.681999
1172	1172	sp|P17858|K6PL_HUMAN	6-phosphofructokinase, liver type OS=Homo sapiens GN=PFKL PE=1 SV=6	TRUE	2.23463	0.08915	19086.5	5710.03	17183.7	4994.09	9621.98	3861.75	13376.4	3.34262	0.524087	1.04988
1173	1173	sp|P62244|RS15A_HUMAN	40S ribosomal protein S15a OS=Homo sapiens GN=RPS15A PE=1 SV=2	TRUE	1.3707	0.24235	628282	370996	605718	542511	107603	306789	257285	1.6935	0.228785	0.615557
1174	1174	sp|P30154|2AAB_HUMAN	Serine/threonine-protein phosphatase 2A 65 kDa regulatory subunit A beta isoform OS=Homo sapiens GN=PPP2R1B PE=1 SV=3	TRUE	1.74267	0.15635	131509	4662.72	138867	4943.03	126058	1927.48	126846	28.2044	1.45032	0.805902
1175	1175	sp|P61026|RAB10_HUMAN	Ras-related protein Rab-10 OS=Homo sapiens GN=RAB10 PE=1 SV=1	TRUE	1.5873	0.18764	370057	242950	307601	266759	131731	43405.9	127107	1.52318	0.182752	0.726675
1176	1176	sp|O95747|OXSR1_HUMAN	Serine/threonine-protein kinase OSR1 OS=Homo sapiens GN=OXSR1 PE=1 SV=1	TRUE	-3.01101	0.03951	17141.2	23163.1	17891.3	24236.3	2205.66	2671.13	-6021.99	0.740019	-0.130757	1.40329
1177	1177	tr|F8W031|F8W031_HUMAN	Uncharacterized protein (Fragment) OS=Homo sapiens PE=2 SV=1	TRUE	0.193915	0.85569	300776	293935	305321	287280	12135.1	59884.8	6840.78	1.02327	0.00999155	0.0676835
1178	1178	sp|P47755|CAZA2_HUMAN	F-actin-capping protein subunit alpha-2 OS=Homo sapiens GN=CAPZA2 PE=1 SV=3	TRUE	-1.15133	0.31373	79550	180274	84916.2	108440	25217.3	149416	-100724	0.441272	-0.355293	0.503444
1179	1179	tr|Q5SRN5|Q5SRN5_HUMAN	HLA class I histocompatibility antigen, A-68 alpha chain OS=Homo sapiens GN=HLA-A PE=2 SV=2	TRUE	-0.649455	0.55145	3192.02	4617.72	3388.72	5824.52	2783.25	2590.49	-1425.7	0.691254	-0.160362	0.258494
1180	1180	sp|Q14966|ZN638_HUMAN	Zinc finger protein 638 OS=Homo sapiens GN=ZNF638 PE=1 SV=2	TRUE	-1.28181	0.26916	30091.8	41409.7	28884.4	39990.5	2887.49	15018.3	-11317.9	0.726684	-0.138654	0.569989
1181	1181	sp|Q93034|CUL5_HUMAN	Cullin-5 OS=Homo sapiens GN=CUL5 PE=1 SV=4	TRUE	0.77923	0.47937	2366.98	1902.89	2562.73	1749.45	752.273	705.864	464.096	1.24389	0.0947822	0.319329
1182	1182	sp|Q5JTH9-2|RRP12_HUMAN	Isoform 2 of RRP12-like protein OS=Homo sapiens GN=RRP12	TRUE	1.18413	0.30192	7672.85	2842.27	3870.87	1652.22	6643.58	2405.85	4830.57	2.69955	0.431291	0.520108
1183	1183	sp|O14974|MYPT1_HUMAN	Protein phosphatase 1 regulatory subunit 12A OS=Homo sapiens GN=PPP1R12A PE=1 SV=1	TRUE	2.52107	0.06528	46838.1	11645.6	44986	12506.6	24078.9	2190.73	35192.5	4.02196	0.604438	1.18522
1184	1184	tr|I3L352|I3L352_HUMAN	ATP-dependent RNA helicase DDX19A (Fragment) OS=Homo sapiens GN=DDX19A PE=4 SV=1	TRUE	1.28155	0.26925	317211	182066	246149	184735	177808	41784.1	135145	1.74228	0.241119	0.569844
1185	1185	sp|Q8IX12|CCAR1_HUMAN	Cell division cycle and apoptosis regulator protein 1 OS=Homo sapiens GN=CCAR1 PE=1 SV=2	TRUE	1.92503	0.12654	79899.9	55097.3	74390.8	63292.6	9930.51	19984.9	24802.6	1.45016	0.161416	0.897772
1186	1186	sp|P30566|PUR8_HUMAN	Adenylosuccinate lyase OS=Homo sapiens GN=ADSL PE=1 SV=2	TRUE	2.13592	0.09954	190053	130379	176187	113833	28264.8	39277.5	59673.5	1.45769	0.163666	1.002
1187	1187	tr|J3KQB0|J3KQB0_HUMAN	THUMP domain-containing protein 1 OS=Homo sapiens GN=THUMPD1 PE=2 SV=1	TRUE	-0.608239	0.57587	48965.3	58070.3	57910.9	59364.8	25762.2	2927.47	-9105.05	0.843206	-0.0740661	0.239676
1188	1188	tr|B5MC51|B5MC51_HUMAN	LIM domain kinase 2 OS=Homo sapiens GN=LIMK2 PE=2 SV=1	TRUE	1.80838	0.14482	33318	11592.1	30735.7	2476.51	12479.2	16651.8	21726	2.87421	0.458519	0.839171
1189	1189	sp|Q9NXH9|TRM1_HUMAN	tRNA (guanine(26)-N(2))-dimethyltransferase OS=Homo sapiens GN=TRMT1 PE=1 SV=1	TRUE	1.81216	0.14419	72964.4	41954.1	71514.1	55612.6	11569.6	27288.2	31010.3	1.73915	0.240336	0.841065
1190	1190	sp|Q86W92|LIPB1_HUMAN	Liprin-beta-1 OS=Homo sapiens GN=PPFIBP1 PE=1 SV=2	TRUE	1.28041	0.26961	32045.6	14748.9	35827.1	5491.52	11510.5	20370.7	17296.7	2.17275	0.33701	0.569264
1191	1191	sp|P35573|GDE_HUMAN	Glycogen debranching enzyme OS=Homo sapiens GN=AGL PE=1 SV=3	TRUE	1.0729	0.34373	44522.8	27175	37845	33223.1	16398.3	22702.6	17347.7	1.63837	0.214412	0.463783
1192	1192	tr|Q6ZT62|Q6ZT62_HUMAN	SH3 domain-binding protein 1 OS=Homo sapiens GN=SH3BP1 PE=2 SV=1	TRUE	0.227518	0.83118	153175	146348	162330	167202	30889.1	41800.2	6827.28	1.04665	0.0198019	0.0803049
1193	1193	tr|F5H2S7|F5H2S7_HUMAN	Dynactin subunit 2 OS=Homo sapiens GN=DCTN2 PE=2 SV=1	TRUE	-1.07173	0.3442	71633.7	161327	91381.8	91756.6	51856.8	135364	-89693.6	0.444027	-0.352591	0.463189
1194	1194	tr|F2Z2Y4|F2Z2Y4_HUMAN	Pyridoxal kinase OS=Homo sapiens GN=PDXK PE=2 SV=1	TRUE	2.01864	0.11367	10813	948.197	11790.1	653.206	8438.28	663.578	9864.84	11.4038	1.05705	0.944354
1195	1195	tr|B4DN89|B4DN89_HUMAN	Serine/arginine-rich-splicing factor 2 OS=Homo sapiens GN=SFRS2 PE=2 SV=1	TRUE	0.508546	0.63784	519683	501238	506055	517453	41452.4	47204.4	18445	1.0368	0.0156945	0.195288
1196	1196	sp|Q9H814|PHAX_HUMAN	Phosphorylated adapter RNA export protein OS=Homo sapiens GN=PHAX PE=1 SV=1	TRUE	-0.368657	0.73107	30689.7	32902.9	32362.3	30228.2	5344.45	8919.9	-2213.25	0.932734	-0.0302422	0.136041
1197	1197	sp|Q9H1I8|ASCC2_HUMAN	Activating signal cointegrator 1 complex subunit 2 OS=Homo sapiens GN=ASCC2 PE=1 SV=3	TRUE	0.580131	0.59294	5780.7	3094.74	3056.12	1434.62	7049.64	3822.44	2685.96	1.86791	0.271357	0.226989
345	345	sp|Q9UJZ1|STML2_HUMAN	Stomatin-like protein 2, mitochondrial OS=Homo sapiens GN=STOML2 PE=1 SV=1	TRUE	5.56151	0.00512	420283	253590	415374	262205	20409.7	47733.6	166692	1.65733	0.219409	2.29073
1199	1199	sp|Q8TBX8|PI42C_HUMAN	Phosphatidylinositol 5-phosphate 4-kinase type-2 gamma OS=Homo sapiens GN=PIP4K2C PE=1 SV=3	TRUE	1.80325	0.14569	92384	43228.3	80736.5	51019.6	26886.3	38811.8	49155.7	2.13712	0.329829	0.83657
1200	1200	sp|Q68EM7|RHG17_HUMAN	Rho GTPase-activating protein 17 OS=Homo sapiens GN=ARHGAP17 PE=1 SV=1	TRUE	2.19718	0.09294	39573.1	17493.1	39548.5	14859.9	4243.56	16880.6	22080	2.26221	0.354533	1.0318
1201	1201	sp|Q14692|BMS1_HUMAN	Ribosome biogenesis protein BMS1 homolog OS=Homo sapiens GN=BMS1 PE=1 SV=1	TRUE	3.6383	0.022	34179.5	12642.5	32689.7	15110.9	6542.9	7893.83	21537	2.70354	0.431932	1.65758
1202	1202	sp|P78318|IGBP1_HUMAN	Immunoglobulin-binding protein 1 OS=Homo sapiens GN=IGBP1 PE=1 SV=1	TRUE	1.27162	0.27241	5640.51	2780.85	5712.92	825.958	382.977	3876.2	2859.66	2.02834	0.307141	0.564777
1203	1203	sp|O75909-4|CCNK_HUMAN	Isoform 4 of Cyclin-K OS=Homo sapiens GN=CCNK	TRUE	-0.810231	0.46326	25411.7	30843.7	28187.1	29741.1	9386.54	6836.36	-5432.04	0.823885	-0.0841333	0.334175
1204	1204	sp|O60287|NPA1P_HUMAN	Nucleolar pre-ribosomal-associated protein 1 OS=Homo sapiens GN=URB1 PE=1 SV=4	TRUE	1.23324	0.285	12998.4	5143.01	14663.1	2430.84	9093.03	6247.94	7855.4	2.52739	0.402673	0.545155
1205	1205	tr|M0QWZ7|M0QWZ7_HUMAN	Serine--tRNA ligase, mitochondrial OS=Homo sapiens GN=SARS2 PE=3 SV=1	TRUE	0.181878	0.86452	28356.3	27502	29232.9	23056.2	1787.6	7936.8	854.298	1.03106	0.0132852	0.063225
1206	1206	tr|H0YMV8|H0YMV8_HUMAN	40S ribosomal protein S27 OS=Homo sapiens GN=RPS27L PE=2 SV=1	TRUE	-1.38153	0.23927	529342	591185	516340	560907	33910.1	69725	-61843.1	0.895391	-0.0479871	0.621112
1207	1207	tr|H0YJA2|H0YJA2_HUMAN	Zinc finger CCCH domain-containing protein 14 (Fragment) OS=Homo sapiens GN=ZC3H14 PE=4 SV=1	TRUE	-0.450734	0.67553	106462	109068	108493	109644	8125.63	5854.76	-2606.27	0.976104	-0.0105038	0.170355
219	219	sp|P35221|CTNA1_HUMAN	Catenin alpha-1 OS=Homo sapiens GN=CTNNA1 PE=1 SV=1	TRUE	10.5485	0.00046	338306	213158	338070	217084	13861.6	15169.9	125148	1.58711	0.200608	3.33724
1209	1209	tr|G3V1D3|G3V1D3_HUMAN	Dipeptidyl peptidase 3 OS=Homo sapiens GN=DPP3 PE=4 SV=1	TRUE	-2.48505	0.06784	191834	225060	196705	214087	11883.8	19876.5	-33226.1	0.852368	-0.0693728	1.16851
1210	1210	tr|F5H5Y3|F5H5Y3_HUMAN	Signal recognition particle subunit SRP68 OS=Homo sapiens GN=SRP68 PE=2 SV=1	TRUE	1.94758	0.1233	123461	63825.5	122194	73061.4	27876.6	45118.9	59635.5	1.93435	0.286536	0.909037
1211	1211	tr|F5H3I5|F5H3I5_HUMAN	CDK5 regulatory subunit-associated protein 3 OS=Homo sapiens GN=CDK5RAP3 PE=2 SV=1	TRUE	0.0834425	0.93751	23298.1	22556.4	19316.8	15740.6	7420.58	13490.5	741.746	1.03288	0.0140516	0.0280241
1212	1212	tr|E9PL57|E9PL57_HUMAN	Protein NEDD8-MDP1 (Fragment) OS=Homo sapiens GN=NEDD8-MDP1 PE=2 SV=1	TRUE	-2.25556	0.08711	238840	429912	308716	416644	125683	75709.8	-191072	0.555555	-0.255273	1.05993
1213	1213	tr|B3KVN2|B3KVN2_HUMAN	Farnesyltransferase, CAAX box, alpha, isoform CRA_c OS=Homo sapiens GN=FNTA PE=2 SV=1	TRUE	1.30975	0.26044	20191.5	7272.54	28188.7	4760.51	16192.8	5446.85	12919	2.7764	0.443483	0.584292
1214	1214	tr|B1AMU7|B1AMU7_HUMAN	Exosome complex component CSL4 (Fragment) OS=Homo sapiens GN=EXOSC1 PE=2 SV=2	TRUE	-0.669734	0.5397	63377	81988.7	47904.4	74076.5	38936.4	28298	-18611.8	0.772996	-0.111823	0.267848
1215	1215	tr|A6NNE7|A6NNE7_HUMAN	Peptidyl-prolyl cis-trans isomerase OS=Homo sapiens GN=PPIH PE=2 SV=1	TRUE	1.02374	0.36383	601313	567163	597048	563824	53894.5	20825	34150.1	1.06021	0.0253928	0.439101
1216	1216	sp|Q9Y3D0|MIP18_HUMAN	Mitotic spindle-associated MMXD complex subunit MIP18 OS=Homo sapiens GN=FAM96B PE=1 SV=1	TRUE	2.91681	0.04338	75933.1	52426.5	75711.8	56838.5	9618.26	10115.9	23506.6	1.44837	0.16088	1.36271
1217	1217	sp|Q9P0L0-2|VAPA_HUMAN	Isoform 2 of Vesicle-associated membrane protein-associated protein A OS=Homo sapiens GN=VAPA	TRUE	2.93948	0.04241	22075.5	10801.4	23772	10389.7	6597.63	776.113	11274.1	2.04376	0.310431	1.37253
1218	1218	sp|Q9NYZ3|GTSE1_HUMAN	G2 and S phase-expressed protein 1 OS=Homo sapiens GN=GTSE1 PE=1 SV=3	TRUE	-0.334366	0.7549	43146.4	53540.3	61939.6	75800.9	36625.3	39465.3	-10393.9	0.805867	-0.0937365	0.122111
1219	1219	sp|Q9NWH9|SLTM_HUMAN	SAFB-like transcription modulator OS=Homo sapiens GN=SLTM PE=1 SV=2	TRUE	0.748652	0.49569	32818.7	23599.6	27814.7	26449.1	18981.7	9727.16	9219.11	1.39065	0.143217	0.30479
1220	1220	sp|Q9H7E9|CH033_HUMAN	UPF0488 protein C8orf33 OS=Homo sapiens GN=C8orf33 PE=1 SV=1	TRUE	-1.02974	0.36132	13846.1	15242.6	13750.4	15080.1	1581.43	1736.82	-1396.49	0.908382	-0.0417314	0.442108
1221	1221	sp|Q9BVK6|TMED9_HUMAN	Transmembrane emp24 domain-containing protein 9 OS=Homo sapiens GN=TMED9 PE=1 SV=2	TRUE	0.889793	0.42386	65013.4	55094.5	62673.6	64825	5387.47	18541	9918.87	1.18003	0.0718945	0.372778
1222	1222	sp|Q92820|GGH_HUMAN	Gamma-glutamyl hydrolase OS=Homo sapiens GN=GGH PE=1 SV=2	TRUE	1.20495	0.29464	7844.14	2610.79	8326.92	1816.63	7307.21	1787.52	5233.35	3.0045	0.477773	0.530708
1223	1223	sp|Q8WV24|PHLA1_HUMAN	Pleckstrin homology-like domain family A member 1 OS=Homo sapiens GN=PHLDA1 PE=1 SV=4	TRUE	1.19382	0.29851	59569.3	53754.2	61126.6	55000.2	7369.62	4107.25	5815.12	1.10818	0.0446102	0.525041
1224	1224	sp|Q8ND04|SMG8_HUMAN	Protein SMG8 OS=Homo sapiens GN=SMG8 PE=1 SV=1	TRUE	0.914436	0.41222	43721.9	15436.3	13566.7	15471.6	53498.7	2885.6	28285.7	2.83241	0.452157	0.384871
1225	1225	sp|Q8IWW6|RHG12_HUMAN	Rho GTPase-activating protein 12 OS=Homo sapiens GN=ARHGAP12 PE=1 SV=1	TRUE	1.59788	0.18531	1392.73	590.565	1376.68	649.212	860.543	124.68	802.17	2.35831	0.372601	0.732101
1226	1226	sp|Q8IUF8|MINA_HUMAN	Bifunctional lysine-specific demethylase and histidyl-hydroxylase MINA OS=Homo sapiens GN=MINA PE=1 SV=1	TRUE	0.150412	0.88772	13076.9	11506.4	12926.1	2312.13	6114.84	17020	1570.52	1.13649	0.0555662	0.051724
1227	1227	sp|Q7Z7H8|RM10_HUMAN	39S ribosomal protein L10, mitochondrial OS=Homo sapiens GN=MRPL10 PE=1 SV=3	TRUE	2.56884	0.06205	52115.9	17343.9	43577.1	16175	16334.2	16818.7	34772	3.00486	0.477824	1.20726
1228	1228	sp|Q6PKG0|LARP1_HUMAN	La-related protein 1 OS=Homo sapiens GN=LARP1 PE=1 SV=2	TRUE	1.96368	0.12104	15577.1	4187.52	17587.5	4624.98	9622.61	2885.87	11389.5	3.71987	0.570528	0.917071
1229	1229	sp|Q14247|SRC8_HUMAN	Src substrate cortactin OS=Homo sapiens GN=CTTN PE=1 SV=2	TRUE	0.0340138	0.9745	336920	330844	278671	346166	304141	56722.2	6075.66	1.01836	0.00790309	0.0112182
1230	1230	sp|Q13442|HAP28_HUMAN	28 kDa heat- and acid-stable phosphoprotein OS=Homo sapiens GN=PDAP1 PE=1 SV=1	TRUE	-1.95919	0.12167	84026.5	110980	84723.3	107890	5766.94	23120.3	-26953.4	0.757132	-0.120828	0.914816
1231	1231	sp|P21399|ACOC_HUMAN	Cytoplasmic aconitate hydratase OS=Homo sapiens GN=ACO1 PE=1 SV=3	TRUE	0.0985263	0.92625	121064	114384	143485	144594	88850.7	76795.3	6680.43	1.0584	0.0246513	0.0332718
1232	1232	sp|P12955|PEPD_HUMAN	Xaa-Pro dipeptidase OS=Homo sapiens GN=PEPD PE=1 SV=3	TRUE	0.234566	0.82606	10743.9	9215.68	13024.2	11120.8	9755.34	5671.64	1528.19	1.16583	0.0666334	0.0829884
1233	1233	sp|P04040|CATA_HUMAN	Catalase OS=Homo sapiens GN=CAT PE=1 SV=3	TRUE	1.47491	0.21426	95434.8	50305.8	86476.2	54311.6	30647.9	43236.2	45129	1.89709	0.278089	0.669059
1234	1234	sp|O95777|NAA38_HUMAN	N-alpha-acetyltransferase 38, NatC auxiliary subunit OS=Homo sapiens GN=NAA38 PE=1 SV=3	TRUE	0.37588	0.72609	292252	277668	280655	306815	25452.6	62197.5	14584.2	1.05252	0.022232	0.13901
1235	1235	sp|O95163|ELP1_HUMAN	Elongator complex protein 1 OS=Homo sapiens GN=IKBKAP PE=1 SV=3	TRUE	-0.581451	0.59213	91356.8	96588.7	93088.7	89803.5	5536.65	14568.2	-5231.83	0.945834	-0.0241851	0.227583
1236	1236	sp|O94925|GLSK_HUMAN	Glutaminase kidney isoform, mitochondrial OS=Homo sapiens GN=GLS PE=1 SV=1	TRUE	0.613353	0.5728	32644	29509.3	30522	29302.8	5086.44	7244.72	3134.66	1.10623	0.0438439	0.241997
1237	1237	sp|O94776|MTA2_HUMAN	Metastasis-associated protein MTA2 OS=Homo sapiens GN=MTA2 PE=1 SV=1	TRUE	-2.28076	0.08472	20545.1	30720.7	22395.9	29709.6	4999.43	5892.42	-10175.6	0.66877	-0.174723	1.07201
1238	1238	sp|O75477|ERLN1_HUMAN	Erlin-1 OS=Homo sapiens GN=ERLIN1 PE=1 SV=1	TRUE	-1.38507	0.23827	16067	20617.1	16929.5	19647.2	4943.09	2818.12	-4550.11	0.779304	-0.108293	0.622931
1239	1239	sp|O43156|TTI1_HUMAN	TELO2-interacting protein 1 homolog OS=Homo sapiens GN=TTI1 PE=1 SV=3	TRUE	2.28821	0.08402	64554.4	30593.9	55351.3	33564.5	16726.9	19519.9	33960.5	2.11004	0.324291	1.07562
1240	1240	tr|Q5T9B7|Q5T9B7_HUMAN	Adenylate kinase isoenzyme 1 OS=Homo sapiens GN=AK1 PE=2 SV=1	TRUE	2.04861	0.10986	208181	87771.8	181723	92966.8	58010.2	83658	120409	2.37184	0.375085	0.95916
1241	1241	tr|Q5T760|Q5T760_HUMAN	Serine/arginine-rich-splicing factor 11 (Fragment) OS=Homo sapiens GN=SRSF11 PE=2 SV=1	TRUE	-0.0093932	0.99296	199601	199796	184079	199888	33678.9	12523.7	-194.865	0.999025	-0.000423784	0.00306825
1242	1242	tr|Q5T2B5|Q5T2B5_HUMAN	Cullin-2 OS=Homo sapiens GN=CUL2 PE=2 SV=1	TRUE	1.39716	0.23489	117555	67162.5	120284	87213.4	19515.9	59344.3	50392.2	1.7503	0.243113	0.629135
1243	1243	tr|Q5H9R2|Q5H9R2_HUMAN	NADH dehydrogenase [ubiquinone] 1 alpha subcomplex subunit 5 OS=Homo sapiens GN=DKFZp781K1356 PE=2 SV=1	TRUE	3.58759	0.02301	59688.6	29491.7	56581.5	33663.5	12368.6	7717.25	30196.8	2.02391	0.306191	1.63808
1244	1244	tr|K7ESQ2|K7ESQ2_HUMAN	Kinetochore protein Spc24 (Fragment) OS=Homo sapiens GN=SPC24 PE=2 SV=1	TRUE	1.65759	0.17274	9513	2474.46	10904.1	1148.19	6895.15	2559.06	7038.54	3.84447	0.584837	0.762607
1245	1245	tr|K7EQA8|K7EQA8_HUMAN	Histone-arginine methyltransferase CARM1 (Fragment) OS=Homo sapiens GN=CARM1 PE=4 SV=1	TRUE	-0.592227	0.58555	87603.6	119390	47379.4	135736	81838.5	44098.2	-31786.2	0.733761	-0.134445	0.232436
1246	1246	tr|K7EIE8|K7EIE8_HUMAN	Methyl-CpG binding domain protein 3, isoform CRA_b OS=Homo sapiens GN=MBD3 PE=2 SV=1	TRUE	2.63236	0.05804	54683.3	36337.2	52731.7	39560.4	4708.3	11115.4	18346.1	1.50488	0.177503	1.23627
1247	1247	tr|J3QQS1|J3QQS1_HUMAN	28S ribosomal protein S7, mitochondrial (Fragment) OS=Homo sapiens GN=MRPS7 PE=4 SV=1	TRUE	-0.0416042	0.96881	3660.93	3696.71	3927.7	3567.7	649.064	1340.83	-35.7821	0.990321	-0.00422421	0.0137614
1248	1248	tr|J3KRC4|J3KRC4_HUMAN	5'(3')-deoxyribonucleotidase, cytosolic type OS=Homo sapiens GN=NT5C PE=2 SV=1	TRUE	1.20289	0.29535	51752.9	23191.9	50234.9	17352.9	34747.1	21998.3	28561	2.23151	0.348598	0.529663
1249	1249	tr|J3KNL6|J3KNL6_HUMAN	Protein transport protein Sec16A OS=Homo sapiens GN=SEC16A PE=2 SV=1	TRUE	-2.86393	0.04575	13641.8	19269	12912.7	20071.2	2750.46	2004.17	-5627.15	0.707968	-0.149986	1.33961
1250	1250	tr|H3BV80|H3BV80_HUMAN	RNA-binding protein with serine-rich domain 1 OS=Homo sapiens GN=RNPS1 PE=4 SV=2	TRUE	-1.25969	0.27627	39846.9	64452.4	56925	63655	32840.9	8129.71	-24605.5	0.618237	-0.208845	0.558666
1251	1251	tr|H3BT22|H3BT22_HUMAN	Origin recognition complex subunit 6 OS=Homo sapiens GN=ORC6 PE=2 SV=1	TRUE	0.261932	0.80631	10410.8	9805.97	12253.5	10905.1	3282.55	2284.98	604.837	1.06168	0.0259938	0.093498
1252	1252	tr|H0YIC9|H0YIC9_HUMAN	5'-AMP-activated protein kinase subunit gamma-1 (Fragment) OS=Homo sapiens GN=PRKAG1 PE=2 SV=1	TRUE	1.24533	0.28098	17035.2	5135.58	16017.8	1475.98	14856.9	7293.3	11899.7	3.3171	0.520759	0.551325
1253	1253	tr|H0YC44|H0YC44_HUMAN	Tumor protein D52 (Fragment) OS=Homo sapiens GN=TPD52 PE=4 SV=1	TRUE	-0.281861	0.79203	91114.5	110491	123010	153170	70761	95760.2	-19376.2	0.824635	-0.0837382	0.101258
1254	1254	tr|G5E9D4|G5E9D4_HUMAN	Elongation protein 4 homolog (S. cerevisiae), isoform CRA_b OS=Homo sapiens GN=ELP4 PE=2 SV=1	TRUE	1.28387	0.26851	11742.2	4704.49	10215.6	2563.65	7964.15	5168.77	7037.69	2.49595	0.397236	0.57104
1255	1255	tr|F8W651|F8W651_HUMAN	Coatomer subunit zeta-1 OS=Homo sapiens GN=COPZ1 PE=2 SV=1	TRUE	0.587758	0.58827	125000	117373	118092	125004	15171.5	16582.6	7626.94	1.06498	0.0273416	0.230423
1256	1256	tr|F5H740|F5H740_HUMAN	Voltage-dependent anion-selective channel protein 3 OS=Homo sapiens GN=VDAC3 PE=2 SV=1	TRUE	2.64204	0.05746	276433	236220	284863	234056	14700.2	21883.2	40212.6	1.17023	0.0682724	1.24063
1257	1257	tr|F5H345|F5H345_HUMAN	Porphobilinogen deaminase OS=Homo sapiens GN=HMBS PE=2 SV=1	TRUE	2.05988	0.10847	47905.9	14878.1	43299.9	4538.3	18154.9	21015.6	33027.8	3.2199	0.507842	0.96469
1258	1258	tr|F5H315|F5H315_HUMAN	Pre-mRNA-splicing factor SYF1 OS=Homo sapiens GN=XAB2 PE=2 SV=1	TRUE	1.51192	0.20509	7007.11	4464.21	6571.92	4988.26	1718.7	2352.11	2542.9	1.56962	0.195794	0.688056
1259	1259	tr|E9PR30|E9PR30_HUMAN	40S ribosomal protein S30 OS=Homo sapiens GN=FAU PE=2 SV=1	TRUE	-0.24597	0.81781	1.51796e+06	1.53078e+06	1.51897e+06	1.48804e+06	23729.5	87070.5	-12815.9	0.991628	-0.00365129	0.0873476
1260	1260	tr|E9PMG4|E9PMG4_HUMAN	Telomerase Cajal body protein 1 OS=Homo sapiens GN=WRAP53 PE=2 SV=1	TRUE	0.919923	0.40967	74518.3	25490	25539.4	20695.9	88553.6	26070.6	49028.3	2.92343	0.465893	0.387566
1261	1261	tr|E9PD43|E9PD43_HUMAN	Negative elongation factor E (Fragment) OS=Homo sapiens GN=NELFE PE=2 SV=1	TRUE	0.849946	0.44324	20203.1	12787.4	14017.4	15544	11469.5	9839.81	7415.67	1.57992	0.198635	0.353361
1262	1262	tr|E7EQ69|E7EQ69_HUMAN	N-alpha-acetyltransferase 50 OS=Homo sapiens GN=NAA50 PE=2 SV=1	TRUE	-1.10348	0.33174	211227	256049	229191	256313	63999.5	29219.8	-44822.2	0.824947	-0.083574	0.479202
1263	1263	tr|C9K052|C9K052_HUMAN	Secernin-1 (Fragment) OS=Homo sapiens GN=SCRN1 PE=2 SV=1	TRUE	0.954947	0.39368	148635	125217	133158	133817	28953	31077.6	23417.9	1.18702	0.0744575	0.404857
1264	1264	tr|C9JN15|C9JN15_HUMAN	Peptidyl-prolyl cis-trans isomerase (Fragment) OS=Homo sapiens GN=PPIG PE=2 SV=1	TRUE	1.99886	0.11627	68602.2	45190.2	63968.8	41421.8	12812.4	15728.9	23412	1.51808	0.181293	0.934532
1265	1265	tr|C9IZG4|C9IZG4_HUMAN	Protein CutA OS=Homo sapiens GN=CUTA PE=2 SV=1	TRUE	1.16385	0.30917	248478	148324	253918	143505	22018.1	147416	100155	1.67525	0.224078	0.509803
1266	1266	tr|B4DKY1|B4DKY1_HUMAN	Cysteine--tRNA ligase, cytoplasmic OS=Homo sapiens GN=CARS PE=2 SV=1	TRUE	1.44968	0.22075	15412.9	5846.37	14520	2129.27	8256.9	7903.54	9566.54	2.63632	0.420998	0.656099
1267	1267	tr|A6NKB8|A6NKB8_HUMAN	Aminopeptidase B OS=Homo sapiens GN=RNPEP PE=2 SV=1	TRUE	-2.88077	0.04498	102157	142149	107513	146035	11456.8	21140.5	-39992.6	0.718658	-0.143478	1.34698
1268	1268	sp|Q9Y5J1|UTP18_HUMAN	U3 small nucleolar RNA-associated protein 18 homolog OS=Homo sapiens GN=UTP18 PE=1 SV=3	TRUE	0.670134	0.53947	21678.9	13390.2	27202.6	13534.9	18572.3	10678.3	8288.72	1.61902	0.209251	0.268033
1269	1269	sp|Q9Y3Y2|CHTOP_HUMAN	Chromatin target of PRMT1 protein OS=Homo sapiens GN=CHTOP PE=1 SV=2	TRUE	0.0458874	0.9656	76841.9	76492.9	77920.5	78658.3	4771.01	12277.3	348.961	1.00456	0.00197675	0.0152027
425	425	sp|Q07021|C1QBP_HUMAN	Complement component 1 Q subcomponent-binding protein, mitochondrial OS=Homo sapiens GN=C1QBP PE=1 SV=1	TRUE	6.82895	0.0024	4.49465e+06	2.90073e+06	4.31879e+06	2.9467e+06	344893	210909	1.59391e+06	1.54949	0.190188	2.61979
1271	1271	sp|Q9P0J7|KCMF1_HUMAN	E3 ubiquitin-protein ligase KCMF1 OS=Homo sapiens GN=KCMF1 PE=1 SV=2	TRUE	1.98201	0.11853	27788.7	1030.28	33457.4	450.228	23359.1	1076.98	26758.4	26.972	1.43091	0.926172
1272	1272	sp|Q9NZZ3|CHMP5_HUMAN	Charged multivesicular body protein 5 OS=Homo sapiens GN=CHMP5 PE=1 SV=1	TRUE	2.20371	0.09227	19854.6	7802.9	21474.2	5174.88	6524.25	6867.12	12051.7	2.54451	0.405605	1.03494
1273	1273	sp|Q9NX55|HYPK_HUMAN	Huntingtin-interacting protein K OS=Homo sapiens GN=HYPK PE=1 SV=2	TRUE	3.9159	0.01731	342297	239785	356093	229783	37402.3	25632	102512	1.42752	0.154582	1.7617
1274	1274	sp|Q9NV35|NUD15_HUMAN	Probable 8-oxo-dGTP diphosphatase NUDT15 OS=Homo sapiens GN=NUDT15 PE=1 SV=1	TRUE	-1.07879	0.34139	35053	50127.2	34026.6	50777.5	3851.18	23893.8	-15074.2	0.699282	-0.155348	0.466749
1275	1275	sp|Q9NUQ9|FA49B_HUMAN	Protein FAM49B OS=Homo sapiens GN=FAM49B PE=1 SV=1	TRUE	-2.24005	0.08862	237395	313195	244561	320794	30644.7	49960.3	-75800	0.757978	-0.120343	1.05247
1276	1276	sp|Q9NR12|PDLI7_HUMAN	PDZ and LIM domain protein 7 OS=Homo sapiens GN=PDLIM7 PE=1 SV=1	TRUE	0.692479	0.52674	15611.9	9966.44	18372.8	10463.7	11502.1	8190.98	5645.45	1.56645	0.194915	0.278404
1277	1277	sp|Q9H4A6|GOLP3_HUMAN	Golgi phosphoprotein 3 OS=Homo sapiens GN=GOLPH3 PE=1 SV=1	TRUE	-0.749105	0.49544	23617.8	28025.5	25081.7	24213.7	7216.08	7196.41	-4407.64	0.842727	-0.0743129	0.305009
1278	1278	sp|Q9BRR6|ADPGK_HUMAN	ADP-dependent glucokinase OS=Homo sapiens GN=ADPGK PE=1 SV=1	TRUE	0.200423	0.85093	1787.87	1555.91	2333.1	1089.76	1202.98	1603.53	231.963	1.14909	0.0603522	0.0701062
1279	1279	sp|Q96P11|NSUN5_HUMAN	Putative methyltransferase NSUN5 OS=Homo sapiens GN=NSUN5 PE=1 SV=2	TRUE	1.42969	0.22603	78047.1	43454.7	72353.9	63002.7	19814.6	36928.2	34592.4	1.79606	0.25432	0.645834
1280	1280	sp|Q96CB8|INT12_HUMAN	Integrator complex subunit 12 OS=Homo sapiens GN=INTS12 PE=1 SV=1	TRUE	1.0561	0.35049	21093.6	14023.9	21781	18972.3	4397.98	10728.2	7069.7	1.50412	0.177282	0.455324
1281	1281	sp|Q92905|CSN5_HUMAN	COP9 signalosome complex subunit 5 OS=Homo sapiens GN=COPS5 PE=1 SV=4	TRUE	0.866047	0.43532	164250	154565	170648	149443	15228.1	11970.2	9685.05	1.06266	0.0263944	0.361191
1282	1282	sp|Q8WVD3|RN138_HUMAN	E3 ubiquitin-protein ligase RNF138 OS=Homo sapiens GN=RNF138 PE=1 SV=1	TRUE	4.0432	0.01556	1715.29	668.923	1716.43	516.219	91.5231	438.804	1046.36	2.56425	0.408961	1.80799
1283	1283	sp|Q8NFQ8|TOIP2_HUMAN	Torsin-1A-interacting protein 2 OS=Homo sapiens GN=TOR1AIP2 PE=1 SV=1	TRUE	0.202621	0.84932	390.896	347.201	290.011	184.862	214.443	305.826	43.6952	1.12585	0.0514806	0.0709286
1284	1284	sp|Q5TFE4|NT5D1_HUMAN	5'-nucleotidase domain-containing protein 1 OS=Homo sapiens GN=NT5DC1 PE=1 SV=1	TRUE	1.66731	0.17078	184171	119767	186430	154675	22906.3	62861.3	64404	1.53775	0.186884	0.767563
1285	1285	sp|Q5JTJ3|COA6_HUMAN	Cytochrome c oxidase assembly factor 6 homolog OS=Homo sapiens GN=COA6 PE=1 SV=1	TRUE	0.0683983	0.94875	71879.7	71656.7	71853.2	72164.1	3042.51	4758.53	223.04	1.00311	0.0013497	0.0228482
1286	1286	sp|Q27J81|INF2_HUMAN	Inverted formin-2 OS=Homo sapiens GN=INF2 PE=1 SV=2	TRUE	-0.804617	0.46614	6786.93	8040.56	6731.71	8801.88	210.377	2690.38	-1253.62	0.844088	-0.0736125	0.331484
1287	1287	sp|Q15404|RSU1_HUMAN	Ras suppressor protein 1 OS=Homo sapiens GN=RSU1 PE=1 SV=3	TRUE	0.20472	0.84779	19681	17399.2	20437.2	18161.5	18139	6608.01	2281.79	1.13114	0.0535175	0.0717117
1288	1288	sp|Q14978|NOLC1_HUMAN	Nucleolar and coiled-body phosphoprotein 1 OS=Homo sapiens GN=NOLC1 PE=1 SV=2	TRUE	2.21223	0.0914	564176	9717.5	747381	10134.1	434065	6285.53	554458	58.0577	1.76386	1.03905
1289	1289	sp|Q14657|LAGE3_HUMAN	L antigen family member 3 OS=Homo sapiens GN=LAGE3 PE=1 SV=2	TRUE	1.78595	0.14865	2405.11	640.907	2746.2	586.291	1667.96	381.19	1764.2	3.75266	0.57434	0.827835
1290	1290	sp|Q14232|EI2BA_HUMAN	Translation initiation factor eIF-2B subunit alpha OS=Homo sapiens GN=EIF2B1 PE=1 SV=1	TRUE	1.16472	0.30886	11223.1	5798.03	8262.98	5834.94	6864.58	4238.44	5425.07	1.93568	0.286833	0.510238
1291	1291	sp|Q14166|TTL12_HUMAN	Tubulin--tyrosine ligase-like protein 12 OS=Homo sapiens GN=TTLL12 PE=1 SV=2	TRUE	3.81914	0.01879	168291	104341	171627	116907	6349.72	28299	63950.1	1.61289	0.207606	1.72607
1292	1292	sp|Q12792|TWF1_HUMAN	Twinfilin-1 OS=Homo sapiens GN=TWF1 PE=1 SV=3	TRUE	-2.07671	0.10642	60472.7	71863.6	62161.3	66896.8	2973.72	9023.03	-11390.9	0.841493	-0.0749495	0.972977
1293	1293	sp|Q10713|MPPA_HUMAN	Mitochondrial-processing peptidase subunit alpha OS=Homo sapiens GN=PMPCA PE=1 SV=2	TRUE	2.69445	0.05441	42304.1	1873.95	39728	1802.3	25968.7	1036.43	40430.1	22.5748	1.35362	1.26432
1294	1294	sp|P63220|RS21_HUMAN	40S ribosomal protein S21 OS=Homo sapiens GN=RPS21 PE=1 SV=1	TRUE	-1.5768	0.18997	1.05328e+06	1.17934e+06	1.11304e+06	1.15829e+06	125529	58471	-126066	0.893105	-0.0490975	0.721315
1295	1295	sp|P61964|WDR5_HUMAN	WD repeat-containing protein 5 OS=Homo sapiens GN=WDR5 PE=1 SV=1	TRUE	-0.813612	0.46152	111729	168804	89653.4	108749	45610	112619	-57075.2	0.661885	-0.179217	0.335809
1296	1296	sp|P54886|P5CS_HUMAN	Delta-1-pyrroline-5-carboxylate synthase OS=Homo sapiens GN=ALDH18A1 PE=1 SV=2	TRUE	1.64592	0.17513	29429	18288.1	33745.2	16418.8	9086.48	7408.65	11141	1.60919	0.206608	0.756639
1297	1297	sp|P41214|EIF2D_HUMAN	Eukaryotic translation initiation factor 2D OS=Homo sapiens GN=EIF2D PE=1 SV=3	TRUE	3.45988	0.02582	51371.4	25404.8	49308.4	30670.8	6123.03	11466.8	25966.6	2.02212	0.305806	1.58804
1298	1298	sp|P30084|ECHM_HUMAN	Enoyl-CoA hydratase, mitochondrial OS=Homo sapiens GN=ECHS1 PE=1 SV=4	TRUE	3.67144	0.02136	62404.8	23829.5	65062	31980.2	9403.51	15580.7	38575.4	2.61881	0.418104	1.6704
1299	1299	sp|P06400|RB_HUMAN	Retinoblastoma-associated protein OS=Homo sapiens GN=RB1 PE=1 SV=2	TRUE	0.823384	0.45655	14302.1	6289.95	9563.49	2954.31	15659.7	6231.83	8012.15	2.2738	0.356753	0.340512
1300	1300	sp|O95456|PSMG1_HUMAN	Proteasome assembly chaperone 1 OS=Homo sapiens GN=PSMG1 PE=1 SV=1	TRUE	0.843203	0.44659	203489	169496	186976	201698	34613.6	60642.7	33992.8	1.20055	0.079381	0.350091
1301	1301	sp|O95197|RTN3_HUMAN	Reticulon-3 OS=Homo sapiens GN=RTN3 PE=1 SV=2	TRUE	0.521464	0.62958	73689.9	70413	75013.5	68772.5	4326.62	9987.7	3276.99	1.04654	0.0197557	0.200949
1302	1302	sp|O60306|AQR_HUMAN	Intron-binding protein aquarius OS=Homo sapiens GN=AQR PE=1 SV=4	TRUE	0.793843	0.47172	49199.2	27050.7	29149.9	37368.2	44039.1	19895.9	22148.5	1.81878	0.259779	0.326316
1303	1303	tr|Q6FGY5|Q6FGY5_HUMAN	CKAP1 protein OS=Homo sapiens GN=CKAP1 PE=2 SV=1	TRUE	-1.7914	0.14771	58042.1	72268.1	56455.7	68344.7	4184.58	13102.7	-14226	0.80315	-0.0952034	0.83059
1304	1304	tr|Q5T949|Q5T949_HUMAN	Serine/threonine-protein phosphatase 2A activator (Fragment) OS=Homo sapiens GN=PPP2R4 PE=2 SV=1	TRUE	0.544288	0.61516	21638	15446.5	25170.7	18025.7	18988.5	5257.9	6191.56	1.40084	0.146388	0.211012
1305	1305	tr|Q5T188|Q5T188_HUMAN	SHC-transforming protein 1 (Fragment) OS=Homo sapiens GN=SHC1 PE=2 SV=1	TRUE	2.13226	0.09995	13672.6	4140.57	13299.8	1575.35	6101.47	4767.12	9532.05	3.30211	0.518792	1.00022
1306	1306	tr|Q5R363|Q5R363_HUMAN	SRSF protein kinase 1 OS=Homo sapiens GN=SRPK1 PE=2 SV=1	TRUE	-1.06432	0.34717	14415.9	16508.4	14031	16231.2	705.763	3331.43	-2092.55	0.873244	-0.0588646	0.459458
1307	1307	tr|Q5QPP4|Q5QPP4_HUMAN	UDP-glucose 4-epimerase (Fragment) OS=Homo sapiens GN=GALE PE=2 SV=1	TRUE	-0.698868	0.52314	68118.4	92054.2	77260.2	86799.4	58295.4	10986	-23935.8	0.739982	-0.130779	0.281382
1308	1308	tr|Q5H909|Q5H909_HUMAN	Melanoma-associated antigen D2 OS=Homo sapiens GN=MAGED2 PE=2 SV=1	TRUE	-2.14168	0.0989	5188.38	9919.59	5803.58	10135.5	3642.11	1172.87	-4731.21	0.523044	-0.281462	1.0048
1309	1309	tr|Q49AN9|Q49AN9_HUMAN	SNRPG protein OS=Homo sapiens GN=SNRPG PE=2 SV=1	TRUE	0.323006	0.76287	1.62699e+06	1.57456e+06	1.50816e+06	1.54563e+06	259866	107397	52437.3	1.0333	0.0142276	0.117549
1310	1310	tr|M0QYN0|M0QYN0_HUMAN	UPF0556 protein C19orf10 OS=Homo sapiens GN=C19orf10 PE=4 SV=1	TRUE	-2.6313	0.05811	250608	296796	246234	289930	18629.8	24026.1	-46187.3	0.84438	-0.073462	1.23575
1311	1311	tr|M0QXD6|M0QXD6_HUMAN	General transcription factor IIF subunit 1 (Fragment) OS=Homo sapiens GN=GTF2F1 PE=4 SV=1	TRUE	-1.42231	0.22801	40028.6	53435.5	42158.4	53199.1	6662.25	14905.3	-13406.9	0.749102	-0.125459	0.642046
1312	1312	tr|K7ES22|K7ES22_HUMAN	Histone chaperone ASF1B OS=Homo sapiens GN=ASF1B PE=2 SV=1	TRUE	1.12948	0.32184	7255.24	2390.32	5768.66	2368.76	7439.42	558.486	4864.92	3.03526	0.482195	0.49236
1313	1313	tr|K7ERU8|K7ERU8_HUMAN	Deoxyhypusine hydroxylase (Fragment) OS=Homo sapiens GN=DOHH PE=4 SV=1	TRUE	1.00035	0.37375	121308	103497	119363	103234	10010.9	29168.5	17811	1.17209	0.0689617	0.427419
1314	1314	tr|K7ELR8|K7ELR8_HUMAN	HEAT repeat-containing protein 6 OS=Homo sapiens GN=HEATR6 PE=2 SV=1	TRUE	-2.79161	0.04923	3602.56	7962.31	3966.05	8147.59	2524.85	970.647	-4359.75	0.452452	-0.344428	1.30777
1315	1315	tr|K7ELG9|K7ELG9_HUMAN	Protein LSM12 homolog OS=Homo sapiens GN=LSM12 PE=2 SV=1	TRUE	0.295442	0.78236	13017.7	11678.1	11286.6	10112.7	4874.72	6157.22	1339.56	1.11471	0.0471607	0.106593
1316	1316	tr|K7EK07|K7EK07_HUMAN	Histone H3 (Fragment) OS=Homo sapiens GN=H3F3B PE=2 SV=1	TRUE	4.05939	0.01536	30053	4553.42	26320	2006.68	9940.75	4422.47	25499.6	6.60011	0.819551	1.81361
1317	1317	tr|J3QSB9|J3QSB9_HUMAN	Transcription elongation factor SPT4 OS=Homo sapiens GN=SUPT4H1 PE=2 SV=1	TRUE	-1.16936	0.30719	23236.7	203043	16310.9	54570.4	14569.6	265928	-179806	0.114442	-0.941413	0.512593
1318	1318	tr|J3KPD3|J3KPD3_HUMAN	RNA binding motif protein 7, isoform CRA_c OS=Homo sapiens GN=RBM7 PE=2 SV=1	TRUE	-2.86234	0.04582	1194.24	3957.74	1145.69	3972.71	1182.44	1182.46	-2763.5	0.301749	-0.520355	1.33894
1319	1319	tr|H7C2W9|H7C2W9_HUMAN	60S ribosomal protein L31 (Fragment) OS=Homo sapiens GN=RPL31 PE=4 SV=1	TRUE	0.68734	0.52965	1.19487e+06	1.13302e+06	1.11558e+06	1.10646e+06	148819	46325.8	61852	1.05459	0.0230838	0.276011
1320	1320	tr|H7BYV1|H7BYV1_HUMAN	Interferon-induced transmembrane protein 2 (Fragment) OS=Homo sapiens GN=IFITM2 PE=4 SV=1	TRUE	1.98448	0.11819	36180.4	20211.7	37958.8	23696.3	3241.86	13555.2	15968.7	1.79007	0.25287	0.927419
1321	1321	tr|H7BYM6|H7BYM6_HUMAN	High mobility group protein HMG-I/HMG-Y OS=Homo sapiens GN=HMGA1 PE=2 SV=1	TRUE	0.893786	0.42195	12508.7	9994.73	12348.4	11030.3	2159.39	4366.96	2513.93	1.25153	0.0974396	0.374739
1322	1322	tr|H0YGR4|H0YGR4_HUMAN	Oligoribonuclease, mitochondrial (Fragment) OS=Homo sapiens GN=REXO2 PE=4 SV=1	TRUE	-2.7864	0.04949	63201.9	81368.4	65723.2	78144.3	8141.83	7825.05	-18166.6	0.776737	-0.109726	1.30548
1323	1323	tr|H0YDX6|H0YDX6_HUMAN	CD44 antigen (Fragment) OS=Homo sapiens GN=CD44 PE=4 SV=1	TRUE	1.84543	0.13872	400773	36394.2	503804	31867.3	341489	18546.8	364379	11.012	1.04187	0.857861
1324	1324	tr|H0YDH9|H0YDH9_HUMAN	Mitogen-activated protein kinase 3 (Fragment) OS=Homo sapiens GN=MAPK3 PE=2 SV=2	TRUE	-0.967241	0.3882	57757.5	64136	58602.7	61417.1	1640.95	11303.6	-6378.53	0.900547	-0.0454937	0.410944
1325	1325	tr|H0Y6C3|H0Y6C3_HUMAN	Pyrroline-5-carboxylate reductase 3 (Fragment) OS=Homo sapiens GN=PYCRL PE=2 SV=1	TRUE	-0.584715	0.59013	93122.1	99068.3	92483.1	102314	9035.57	15119.9	-5946.23	0.939979	-0.0268821	0.229052
1326	1326	tr|G5E9Q6|G5E9Q6_HUMAN	Profilin OS=Homo sapiens GN=PFN2 PE=2 SV=1	TRUE	-0.11393	0.91478	12117.6	13075.4	11586.2	10272.9	9088.63	11375.5	-957.746	0.926752	-0.0330364	0.0386833
1327	1327	tr|G3XAN0|G3XAN0_HUMAN	40S ribosomal protein S20 OS=Homo sapiens GN=RPS20 PE=4 SV=1	TRUE	-1.32553	0.25563	2.58023e+06	3.20689e+06	2.9576e+06	3.09088e+06	741204	348050	-626663	0.804588	-0.0944262	0.592388
1328	1328	tr|G3V1V4|G3V1V4_HUMAN	Family with sequence similarity 112, member B, isoform CRA_b OS=Homo sapiens GN=GTSF1 PE=4 SV=1	TRUE	-0.252079	0.8134	68582.9	71947.4	67891.9	63787.5	7129.63	21990.7	-3364.48	0.953237	-0.0207992	0.0896958
1329	1329	tr|F8WFC6|F8WFC6_HUMAN	Large subunit GTPase 1 homolog OS=Homo sapiens GN=LSG1 PE=2 SV=1	TRUE	1.32878	0.25465	15882.1	5877.49	18110.1	4871.34	11883	5372.01	10004.6	2.70219	0.431716	0.594056
1330	1330	tr|F8WAE5|F8WAE5_HUMAN	Eukaryotic translation initiation factor 2 subunit 1 OS=Homo sapiens GN=EIF2A PE=2 SV=1	TRUE	-0.572847	0.59741	72691.4	77736.5	69939	77246.4	5120.95	14368.9	-5045.06	0.9351	-0.0291418	0.223728
1331	1331	tr|F8W6Q3|F8W6Q3_HUMAN	Zinc finger protein 384 OS=Homo sapiens GN=ZNF384 PE=2 SV=1	TRUE	0.309533	0.77237	5799.68	5393.67	4725.47	5097.92	2025.89	1028.29	406.012	1.07528	0.0315198	0.112175
1332	1332	tr|F8VXL2|F8VXL2_HUMAN	Dynein light chain 1, cytoplasmic OS=Homo sapiens GN=DYNLL1 PE=2 SV=1	TRUE	-1.93973	0.12442	194920	213826	189818	212708	14022.3	9399.57	-18905.4	0.911585	-0.0402029	0.90511
1333	1333	tr|F5H8J3|F5H8J3_HUMAN	Cleft lip and palate transmembrane protein 1 OS=Homo sapiens GN=CLPTM1 PE=2 SV=1	TRUE	-0.0152031	0.9886	9947.08	9967.3	9911.45	10483.8	532.737	2241.14	-20.2198	0.997971	-0.000881909	0.00497939
1334	1334	tr|F5H7R9|F5H7R9_HUMAN	Parathymosin (Fragment) OS=Homo sapiens GN=PTMS PE=2 SV=1	TRUE	-3.27843	0.03055	177754	265998	182133	287114	11380.7	45210.5	-88244.1	0.668253	-0.175059	1.51499
1335	1335	tr|F5H7C6|F5H7C6_HUMAN	COP9 signalosome complex subunit 7a (Fragment) OS=Homo sapiens GN=COPS7A PE=2 SV=1	TRUE	3.00891	0.03959	26836.4	5437.35	25664	5210.78	11390	4690.86	21399.1	4.93557	0.693337	1.40241
1336	1336	tr|E9PI41|E9PI41_HUMAN	Exosome complex component RRP41 (Fragment) OS=Homo sapiens GN=EXOSC4 PE=2 SV=1	TRUE	0.833869	0.45126	214047	201987	223895	203723	23312.7	9163.46	12059.4	1.0597	0.0251846	0.345573
1337	1337	tr|E9PCT5|E9PCT5_HUMAN	Caveolin OS=Homo sapiens GN=CAV1 PE=2 SV=1	TRUE	2.37162	0.07669	101418	56871.9	87775.4	58850.2	29972.8	12650.6	44546.2	1.78327	0.251218	1.11526
1338	1338	tr|E7ETU3|E7ETU3_HUMAN	Cell division control protein 42 homolog OS=Homo sapiens GN=CDC42 PE=2 SV=1	TRUE	1.75631	0.15388	62149.4	33651.7	57570.6	44139.4	11751.8	25529.1	28497.8	1.84684	0.26643	0.812818
1339	1339	tr|E5RIE1|E5RIE1_HUMAN	Lymphokine-activated killer T-cell-originated protein kinase OS=Homo sapiens GN=PBK PE=2 SV=1	TRUE	-0.0598208	0.95517	109856	112982	100461	89230.9	54813.4	72031.6	-3126.18	0.97233	-0.0121862	0.0199193
1340	1340	tr|D6RA00|D6RA00_HUMAN	Enolase-phosphatase E1 OS=Homo sapiens GN=ENOPH1 PE=2 SV=1	TRUE	-1.88151	0.13305	74974.6	84278.7	77586	82527.4	5818.93	6284.86	-9304.08	0.889603	-0.0508036	0.875985
1341	1341	tr|C9JL85|C9JL85_HUMAN	Myotrophin OS=Homo sapiens GN=MTPN PE=2 SV=1	TRUE	-0.563478	0.6032	403966	444123	402116	494434	46478.7	114353	-40157.3	0.909581	-0.0411588	0.219539
1342	1342	tr|C9J4Z3|C9J4Z3_HUMAN	60S ribosomal protein L37a OS=Homo sapiens GN=RPL37A PE=2 SV=1	TRUE	-0.685828	0.53051	180263	192076	178485	201820	10557.7	27902.6	-11812.9	0.938499	-0.0275662	0.275306
1343	1343	tr|C9J453|C9J453_HUMAN	Midline-1 (Fragment) OS=Homo sapiens GN=MID1 PE=2 SV=1	TRUE	-1.16273	0.30958	3417.09	4364.22	3491.71	4396.74	404.583	1351.63	-947.126	0.782979	-0.10625	0.509227
1344	1344	tr|C9J0I9|C9J0I9_HUMAN	Nuclear-interacting partner of ALK OS=Homo sapiens GN=ZC3HC1 PE=2 SV=1	TRUE	3.6511	0.02175	37539.1	2450.57	36078.6	2642.19	16595.8	1288.28	35088.6	15.3185	1.18522	1.66254
1345	1345	tr|B4DKT0|B4DKT0_HUMAN	Golgi reassembly-stacking protein 2 OS=Homo sapiens GN=GORASP2 PE=2 SV=1	TRUE	-0.518002	0.63179	47955.5	49772.6	48484.3	52937.9	1339.83	5926.31	-1817.1	0.963492	-0.0161519	0.199427
1346	1346	tr|B4DGN5|B4DGN5_HUMAN	Glutamate dehydrogenase OS=Homo sapiens GN=GLUD1 PE=2 SV=1	TRUE	6.48472	0.00292	107595	84601.2	107745	85555.3	3827.12	4803.35	22993.8	1.27179	0.104416	2.53462
1347	1347	tr|B4DFR2|B4DFR2_HUMAN	Dynein light chain roadblock-type 1 OS=Homo sapiens GN=DYNLRB1 PE=2 SV=1	TRUE	-2.13469	0.09968	101514	112895	101482	109939	4134.21	8256.81	-11380.5	0.899193	-0.046147	1.00139
1348	1348	sp|Q9Y3D6|FIS1_HUMAN	Mitochondrial fission 1 protein OS=Homo sapiens GN=FIS1 PE=1 SV=2	TRUE	3.45689	0.02589	123247	37725.3	125754	35426.4	32800.9	27572.2	85521.7	3.26696	0.514144	1.58687
1349	1349	sp|Q9Y3C6|PPIL1_HUMAN	Peptidyl-prolyl cis-trans isomerase-like 1 OS=Homo sapiens GN=PPIL1 PE=1 SV=1	TRUE	0.0353983	0.97346	100481	100111	103367	102055	7063.02	16665	369.913	1.0037	0.00160177	0.0116819
1350	1350	sp|Q9Y2S0|RPAC2_HUMAN	DNA-directed RNA polymerases I and III subunit RPAC2 OS=Homo sapiens GN=POLR1D PE=1 SV=1	TRUE	-3.35143	0.02853	22537.6	27971.2	22711.6	26503.2	454.227	2771.11	-5433.52	0.805746	-0.0938021	1.5447
1351	1351	sp|Q9ULX3|NOB1_HUMAN	RNA-binding protein NOB1 OS=Homo sapiens GN=NOB1 PE=1 SV=1	TRUE	-0.504529	0.64041	104832	109896	109831	117232	11737.3	12823.3	-5063.77	0.953922	-0.0204871	0.193542
1352	1352	sp|Q9UIJ7|KAD3_HUMAN	GTP:AMP phosphotransferase AK3, mitochondrial OS=Homo sapiens GN=AK3 PE=1 SV=4	TRUE	1.65025	0.17424	58722.7	43674.7	63676.5	38617.4	8792.54	13120.1	15048	1.34455	0.128576	0.758852
1353	1353	sp|Q9UBD5|ORC3_HUMAN	Origin recognition complex subunit 3 OS=Homo sapiens GN=ORC3 PE=1 SV=1	TRUE	1.09036	0.33684	9809.4	1961.05	3039.45	1936.14	12410.4	1188.51	7848.35	5.00211	0.699154	0.472576
1354	1354	sp|Q9NQZ2|SAS10_HUMAN	Something about silencing protein 10 OS=Homo sapiens GN=UTP3 PE=1 SV=1	TRUE	-1.76802	0.15179	1214.92	11782.9	863.295	7934.74	836.65	10319	-10567.9	0.103109	-0.986702	0.818757
1355	1355	sp|Q9NQR4|NIT2_HUMAN	Omega-amidase NIT2 OS=Homo sapiens GN=NIT2 PE=1 SV=1	TRUE	-2.61947	0.05883	43607.6	58449	44038.9	57238.1	1427.84	9708.98	-14841.4	0.74608	-0.127214	1.2304
1356	1356	sp|Q9HC52|CBX8_HUMAN	Chromobox protein homolog 8 OS=Homo sapiens GN=CBX8 PE=1 SV=3	TRUE	-3.05539	0.03783	17535.4	20964.1	17811.8	20096	1197.16	1531.23	-3428.69	0.83645	-0.0775602	1.42216
1357	1357	sp|Q9HC36|RMTL1_HUMAN	RNA methyltransferase-like protein 1 OS=Homo sapiens GN=RNMTL1 PE=1 SV=2	TRUE	1.91958	0.12733	7856.1	2542.29	8117.79	2556.63	4615.86	1297.23	5313.81	3.09017	0.489982	0.895069
1358	1358	sp|Q9H444|CHM4B_HUMAN	Charged multivesicular body protein 4b OS=Homo sapiens GN=CHMP4B PE=1 SV=1	TRUE	-1.55079	0.19589	57346.6	69083.1	57250	70189.2	3378.78	12665.4	-11736.5	0.83011	-0.0808644	0.707988
1359	1359	sp|Q9H0U9|TSYL1_HUMAN	Testis-specific Y-encoded-like protein 1 OS=Homo sapiens GN=TSPYL1 PE=1 SV=3	TRUE	0.389764	0.71657	12402	9725.09	13822.4	12750	10255.5	6027.84	2676.92	1.27526	0.105598	0.144741
1360	1360	sp|Q9BV86|NTM1A_HUMAN	N-terminal Xaa-Pro-Lys N-methyltransferase 1 OS=Homo sapiens GN=NTMT1 PE=1 SV=3	TRUE	-0.683829	0.53164	58344.1	61690	61572.6	59787.9	6502.41	5435.04	-3345.9	0.945763	-0.0242178	0.274382
1361	1361	sp|Q9BRS2|RIOK1_HUMAN	Serine/threonine-protein kinase RIO1 OS=Homo sapiens GN=RIOK1 PE=1 SV=2	TRUE	-0.187796	0.86018	90019.9	95045.4	97473.9	107936	14501.4	44023.6	-5025.51	0.947125	-0.0235926	0.0654107
1362	1362	sp|Q9BPZ3|PAIP2_HUMAN	Polyadenylate-binding protein-interacting protein 2 OS=Homo sapiens GN=PAIP2 PE=1 SV=1	TRUE	0.877194	0.42991	19510.9	10256.5	10756.1	11340.7	16137.8	8571.88	9254.37	1.90229	0.279277	0.366622
1363	1363	sp|Q96JP5|ZFP91_HUMAN	E3 ubiquitin-protein ligase ZFP91 OS=Homo sapiens GN=ZFP91 PE=1 SV=1	TRUE	-1.25029	0.27934	11574.4	13737.7	11979	15204.7	1351.74	2674.81	-2163.38	0.842523	-0.0744183	0.553867
1364	1364	sp|Q96FJ2|DYL2_HUMAN	Dynein light chain 2, cytoplasmic OS=Homo sapiens GN=DYNLL2 PE=1 SV=1	TRUE	3.96482	0.01661	156548	130932	156605	135000	5285.83	9863.75	25616.7	1.19565	0.0776039	1.77963
1365	1365	sp|Q96B26|EXOS8_HUMAN	Exosome complex component RRP43 OS=Homo sapiens GN=EXOSC8 PE=1 SV=1	TRUE	-0.42873	0.6902	6309.31	7691.74	6278.01	9680.16	1376.28	5412.72	-1382.43	0.820271	-0.0860427	0.161025
1366	1366	sp|Q92520|FAM3C_HUMAN	Protein FAM3C OS=Homo sapiens GN=FAM3C PE=1 SV=1	TRUE	1.49802	0.20849	252336	109775	235508	20721.2	40357.1	159815	142560	2.29866	0.361474	0.680915
1367	1367	sp|Q8NI22|MCFD2_HUMAN	Multiple coagulation factor deficiency protein 2 OS=Homo sapiens GN=MCFD2 PE=1 SV=1	TRUE	1.34588	0.24956	10318.4	2503.96	8900.91	1426.45	9813.87	2196.25	7814.43	4.12082	0.614984	0.602825
1368	1368	sp|Q8N4Q1|MIA40_HUMAN	Mitochondrial intermembrane space import and assembly protein 40 OS=Homo sapiens GN=CHCHD4 PE=1 SV=1	TRUE	-0.11445	0.9144	26209.2	26555.5	26905.8	28672.2	2373.39	4672.07	-346.269	0.986961	-0.0057002	0.0388638
1369	1369	sp|Q5W0U4|BSPRY_HUMAN	B box and SPRY domain-containing protein OS=Homo sapiens GN=BSPRY PE=2 SV=1	TRUE	-0.120849	0.90964	4921.81	5239.41	4187.68	4467.8	2828.03	3566.94	-317.604	0.939382	-0.0271579	0.0411305
1370	1370	sp|Q59GN2|R39L5_HUMAN	Putative 60S ribosomal protein L39-like 5 OS=Homo sapiens GN=RPL39P5 PE=5 SV=2	TRUE	-0.936067	0.40223	694756	728395	696177	704858	8014.63	61727.2	-33639.8	0.953817	-0.0205351	0.395526
1371	1371	sp|Q15847|ADIRF_HUMAN	Adipogenesis regulatory factor OS=Homo sapiens GN=ADIRF PE=1 SV=1	TRUE	-1.59673	0.18556	474291	556358	434998	543131	82668.2	33029.2	-82067.4	0.852492	-0.0693098	0.731516
1372	1372	sp|Q13501|SQSTM_HUMAN	Sequestosome-1 OS=Homo sapiens GN=SQSTM1 PE=1 SV=1	TRUE	1.26293	0.27522	27602	8641.12	32080.4	3480.23	24381.5	9041.78	18960.9	3.19426	0.504371	0.56032
1373	1373	sp|Q06546|GABPA_HUMAN	GA-binding protein alpha chain OS=Homo sapiens GN=GABPA PE=1 SV=1	TRUE	-0.0301175	0.97742	6341.38	6470.68	4611.44	7580.53	5956.73	4450.49	-129.294	0.980018	-0.00876576	0.00991878
1374	1374	sp|P82932|RT06_HUMAN	28S ribosomal protein S6, mitochondrial OS=Homo sapiens GN=MRPS6 PE=1 SV=3	TRUE	-0.462864	0.66752	24926.4	32152.4	15095.5	32124.1	17226.7	20842.3	-7226	0.775257	-0.110554	0.175536
1375	1375	sp|P62857|RS28_HUMAN	40S ribosomal protein S28 OS=Homo sapiens GN=RPS28 PE=1 SV=1	TRUE	0.0432256	0.96759	3.70534e+06	3.68972e+06	3.39936e+06	3.63719e+06	569765	259349	15623	1.00423	0.00183501	0.0143086
1376	1376	sp|P41227|NAA10_HUMAN	N-alpha-acetyltransferase 10 OS=Homo sapiens GN=NAA10 PE=1 SV=1	TRUE	-1.75894	0.15341	72655.6	88086.6	71613.7	86747.7	5667.05	14098.7	-15431	0.82482	-0.0836407	0.814146
1377	1377	sp|P26885|FKBP2_HUMAN	Peptidyl-prolyl cis-trans isomerase FKBP2 OS=Homo sapiens GN=FKBP2 PE=1 SV=2	TRUE	0.735415	0.50288	13880.7	8678.08	18724.9	7933.88	11593.7	3965.53	5202.59	1.59951	0.203987	0.298536
1378	1378	sp|P15407|FOSL1_HUMAN	Fos-related antigen 1 OS=Homo sapiens GN=FOSL1 PE=1 SV=1	TRUE	2.68807	0.05477	63210.3	36567.8	59959.6	32251.6	11139.8	13061.8	26642.5	1.72858	0.237689	1.26146
1379	1379	sp|P07305|H10_HUMAN	Histone H1.0 OS=Homo sapiens GN=H1F0 PE=1 SV=3	TRUE	1.56505	0.19262	562592	380352	551658	355229	61136.3	192197	182240	1.47913	0.170008	0.715299
1380	1380	sp|P05161|ISG15_HUMAN	Ubiquitin-like protein ISG15 OS=Homo sapiens GN=ISG15 PE=1 SV=5	TRUE	0.486816	0.65186	65217.2	51193	63620.6	28473.6	17142	46860	14024.2	1.27395	0.105152	0.185846
1381	1381	sp|O75947|ATP5H_HUMAN	ATP synthase subunit d, mitochondrial OS=Homo sapiens GN=ATP5H PE=1 SV=3	TRUE	0.317294	0.76689	2467.87	2325.49	2660.37	2076.53	601.512	492.208	142.381	1.06123	0.0258079	0.115267
1382	1382	sp|O75794|CD123_HUMAN	Cell division cycle protein 123 homolog OS=Homo sapiens GN=CDC123 PE=1 SV=1	TRUE	1.84074	0.13948	146332	73334.1	129610	106174	29455	62051.7	72998.2	1.99542	0.300034	0.855488
1383	1383	sp|O75600|KBL_HUMAN	2-amino-3-ketobutyrate coenzyme A ligase, mitochondrial OS=Homo sapiens GN=GCAT PE=1 SV=1	TRUE	1.76234	0.1528	21918.1	12259.5	23511.2	13501.7	6972.54	6441.49	9658.58	1.78785	0.25233	0.815877
1384	1384	sp|O60869|EDF1_HUMAN	Endothelial differentiation-related factor 1 OS=Homo sapiens GN=EDF1 PE=1 SV=1	TRUE	-2.66748	0.05595	372083	434028	379635	432645	18138.8	35900	-61945	0.857279	-0.066878	1.2522
1385	1385	sp|O14773|TPP1_HUMAN	Tripeptidyl-peptidase 1 OS=Homo sapiens GN=TPP1 PE=1 SV=2	TRUE	1.15205	0.31347	68466.1	42031.1	62208	61500.3	18087.8	35389.3	26435	1.62894	0.211905	0.503804
1386	1386	tr|K7ES52|K7ES52_HUMAN	Thymidine kinase OS=Homo sapiens GN=TK1 PE=2 SV=1	TRUE	2.51014	0.06605	579290	235577	519842	280059	105195	212563	343713	2.45903	0.390763	1.18013
1387	1387	tr|H0YEL4|H0YEL4_HUMAN	Polycomb protein EED (Fragment) OS=Homo sapiens GN=EED PE=4 SV=1	TRUE	-1.30568	0.26169	37227.9	43942.9	35349.3	40401.2	4877.37	7453.93	-6715.04	0.847187	-0.0720205	0.582213
1388	1388	sp|Q9H0B6|KLC2_HUMAN	Kinesin light chain 2 OS=Homo sapiens GN=KLC2 PE=1 SV=1	TRUE	-0.414423	0.69982	16947.5	18523.3	17475.8	21954.8	1761.9	6345.76	-1575.77	0.91493	-0.0386119	0.155014
1389	1389	sp|P78406|RAE1L_HUMAN	mRNA export factor OS=Homo sapiens GN=RAE1 PE=1 SV=1	TRUE	-1.63139	0.17814	156464	178647	158145	179104	13125.4	19554.3	-22182.2	0.875832	-0.0575792	0.749239
1390	1390	tr|Q5JXX4|Q5JXX4_HUMAN	Mortality factor 4-like protein 2 OS=Homo sapiens GN=MORF4L2 PE=2 SV=1	TRUE	2.05867	0.10862	119716	99262.5	126217	102458	14231.7	9674.82	20453.9	1.20606	0.0813686	0.96409
1391	1391	sp|Q8NFH4|NUP37_HUMAN	Nucleoporin Nup37 OS=Homo sapiens GN=NUP37 PE=1 SV=1	TRUE	-0.237692	0.8238	40795.6	42814.1	32985.5	42316.9	14595.6	1820.75	-2018.51	0.952854	-0.0209736	0.0841782
1392	1392	sp|Q9H3H3-3|CK068_HUMAN	Isoform 3 of UPF0696 protein C11orf68 OS=Homo sapiens GN=C11orf68	TRUE	0.181753	0.86462	6680.69	6035.89	8609.79	7216.11	4982.49	3596.1	644.795	1.10683	0.0440797	0.0631747
1393	1393	sp|Q9NVX0|HAUS2_HUMAN	HAUS augmin-like complex subunit 2 OS=Homo sapiens GN=HAUS2 PE=1 SV=1	TRUE	1.59362	0.18624	10279	2053.47	11127.7	1367.83	8832.02	1385.29	8225.5	5.00565	0.699461	0.729927
1394	1394	sp|O00151|PDLI1_HUMAN	PDZ and LIM domain protein 1 OS=Homo sapiens GN=PDLIM1 PE=1 SV=4	TRUE	0.732829	0.50429	55336.8	52086.8	55197.2	53258.7	6159.84	4589.22	3250.01	1.0624	0.0262864	0.29732
1395	1395	sp|Q9UBB9|TFP11_HUMAN	Tuftelin-interacting protein 11 OS=Homo sapiens GN=TFIP11 PE=1 SV=1	TRUE	-0.440676	0.68222	23025	30222.2	32365.3	37181.1	18293.5	21576.8	-7197.16	0.761858	-0.118126	0.166076
1396	1396	tr|H0YGL6|H0YGL6_HUMAN	Ras-related protein Rab-6A (Fragment) OS=Homo sapiens GN=RAB6A PE=3 SV=1	TRUE	0.471111	0.66211	48934.2	42107.8	40325.7	33253.2	17858.4	17633.7	6826.36	1.16212	0.0652495	0.17907
1397	1397	tr|H3BTU4|H3BTU4_HUMAN	Uncharacterized protein (Fragment) OS=Homo sapiens PE=4 SV=1	TRUE	-0.208338	0.84514	94680.3	105852	88197.9	126560	46176.4	80589.9	-11172.2	0.894455	-0.0484415	0.0730713
1398	1398	tr|H3BU16|H3BU16_HUMAN	Hematological and neurological-expressed 1-like protein (Fragment) OS=Homo sapiens GN=HN1L PE=2 SV=1	TRUE	-1.64394	0.17553	60049.8	95333	47039	102751	34439.7	13994	-35283.2	0.629895	-0.200732	0.755649
1399	1399	tr|F8VR84|F8VR84_HUMAN	UPF0160 protein MYG1, mitochondrial OS=Homo sapiens GN=C12orf10 PE=2 SV=1	TRUE	-1.21348	0.2917	230731	251106	222034	248202	15917.2	24338.3	-20374.3	0.918862	-0.0367498	0.535064
1400	1400	tr|A4D212|A4D212_HUMAN	DKFZP586J0619 protein OS=Homo sapiens GN=DKFZP586J0619 PE=2 SV=1	TRUE	1.88982	0.13178	7331.8	1802.43	6811.51	1263.14	4904.38	1276.45	5529.38	4.06774	0.609353	0.88015
1401	1401	sp|Q03701|CEBPZ_HUMAN	CCAAT/enhancer-binding protein zeta OS=Homo sapiens GN=CEBPZ PE=1 SV=3	TRUE	-1.39824	0.23459	96806.4	118244	98126.3	128694	2954.56	26391.1	-21437.9	0.818698	-0.0868762	0.629691
1402	1402	tr|E7ERS3|E7ERS3_HUMAN	Zinc finger CCCH domain-containing protein 18 OS=Homo sapiens GN=ZC3H18 PE=2 SV=1	TRUE	-0.736552	0.50226	3684.24	4823.69	3679.07	4335.41	1017.85	2478.64	-1139.45	0.76378	-0.117032	0.299071
1403	1403	tr|E7EPT4|E7EPT4_HUMAN	NADH dehydrogenase [ubiquinone] flavoprotein 2, mitochondrial OS=Homo sapiens GN=NDUFV2 PE=2 SV=1	TRUE	3.77239	0.01956	95426.9	40044.1	84580.1	49321.2	18913.4	16996.7	55382.8	2.38305	0.377133	1.70863
1404	1404	sp|P07858|CATB_HUMAN	Cathepsin B OS=Homo sapiens GN=CTSB PE=1 SV=3	TRUE	-1.0321	0.36034	40392.8	45890.8	43069	41572.2	5291.33	7558.6	-5497.98	0.880194	-0.0554214	0.443288
1405	1405	sp|O15511|ARPC5_HUMAN	Actin-related protein 2/3 complex subunit 5 OS=Homo sapiens GN=ARPC5 PE=1 SV=3	TRUE	-1.65726	0.17281	292646	333825	311768	324503	38284	19660.3	-41178.8	0.876646	-0.057176	0.762431
1406	1406	tr|Q5TCZ7|Q5TCZ7_HUMAN	Copper homeostasis protein cutC homolog (Fragment) OS=Homo sapiens GN=CUTC PE=2 SV=1	TRUE	3.126	0.03532	6588.33	1077.49	7428.59	1198.06	3021.77	438.634	5510.84	6.11451	0.786361	1.45198
853	853	sp|P07954|FUMH_HUMAN	Fumarate hydratase, mitochondrial OS=Homo sapiens GN=FH PE=1 SV=3	TRUE	5.26364	0.00624	88742.5	57766.6	93599.2	55660.5	8567.77	5521.68	30975.9	1.53623	0.186455	2.20482
1408	1408	sp|P04818|TYSY_HUMAN	Thymidylate synthase OS=Homo sapiens GN=TYMS PE=1 SV=3	TRUE	0.821329	0.45759	142906	124172	135251	117183	22757.5	32293.7	18733.9	1.15087	0.0610265	0.339523
1409	1409	tr|H3BSH7|H3BSH7_HUMAN	Cirhin (Fragment) OS=Homo sapiens GN=CIRH1A PE=2 SV=1	TRUE	4.43777	0.01135	138885	54697.3	135010	46867.6	20356.2	25793.4	84188.1	2.53916	0.404691	1.945
1410	1410	tr|G5E9Q2|G5E9Q2_HUMAN	Cold shock domain containing E1, RNA-binding, isoform CRA_d OS=Homo sapiens GN=CSDE1 PE=2 SV=1	TRUE	1.56728	0.19212	174429	89751.3	175108	48769.9	11685.3	92848.2	84678	1.94347	0.288579	0.716427
1411	1411	sp|Q7Z4H8|KDEL2_HUMAN	KDEL motif-containing protein 2 OS=Homo sapiens GN=KDELC2 PE=1 SV=2	TRUE	0.610182	0.57471	19769.1	13382.4	25638.9	16301.4	14264	11189.6	6386.71	1.47725	0.169453	0.240551
1412	1412	sp|P35237|SPB6_HUMAN	Serpin B6 OS=Homo sapiens GN=SERPINB6 PE=1 SV=3	TRUE	1.07259	0.34386	413439	261239	535719	262227	235765	69436.8	152200	1.58261	0.199374	0.463618
1413	1413	sp|Q8WXI9|P66B_HUMAN	Transcriptional repressor p66-beta OS=Homo sapiens GN=GATAD2B PE=1 SV=1	TRUE	-1.00464	0.37191	83080.9	96922.4	85164.4	105240	6886.06	22848.3	-13841.5	0.85719	-0.0669231	0.429562
1414	1414	tr|H7BYZ3|H7BYZ3_HUMAN	Calcineurin subunit B type 1 OS=Homo sapiens GN=PPP3R1 PE=2 SV=1	TRUE	-2.81581	0.04803	110607	154119	101686	158546	19771.8	18040.3	-43512.4	0.717671	-0.144075	1.31849
1415	1415	tr|Q8IVX7|Q8IVX7_HUMAN	EYA3 protein OS=Homo sapiens GN=EYA3 PE=2 SV=1	TRUE	0.755074	0.49223	9978.83	8790.94	9291.09	8429.73	2487.43	1112.56	1187.9	1.13513	0.0550447	0.307832
1416	1416	sp|P20248|CCNA2_HUMAN	Cyclin-A2 OS=Homo sapiens GN=CCNA2 PE=1 SV=2	TRUE	1.31905	0.25759	7137.07	1926.83	5253.43	1098.82	6617.63	1736.1	5210.24	3.70405	0.568677	0.589071
1417	1417	sp|Q13616|CUL1_HUMAN	Cullin-1 OS=Homo sapiens GN=CUL1 PE=1 SV=2	TRUE	1.15716	0.3116	59482.4	53422.8	57017.3	53208.8	8527.21	3090.65	6059.57	1.11343	0.0466616	0.506403
1418	1418	tr|B4E241|B4E241_HUMAN	Serine/arginine-rich-splicing factor 3 OS=Homo sapiens GN=SFRS3 PE=2 SV=1	TRUE	-0.666113	0.54179	2.19403e+06	2.26819e+06	2.18624e+06	2.2396e+06	95603	167461	-74158.4	0.967305	-0.0144366	0.266169
1419	1419	sp|Q9NQG5|RPR1B_HUMAN	Regulation of nuclear pre-mRNA domain-containing protein 1B OS=Homo sapiens GN=RPRD1B PE=1 SV=1	TRUE	-0.072175	0.94593	16245.2	17058.4	9046.3	15752.4	19221.6	3371.58	-813.197	0.952329	-0.0212132	0.024141
1420	1420	tr|Q15136|Q15136_HUMAN	Protein kinase A-alpha (Fragment) OS=Homo sapiens GN=KIN27 PE=2 SV=1	TRUE	0.459781	0.66955	82564.5	69739.3	94266.4	77215.5	42597.7	22796.3	12825.2	1.1839	0.0733155	0.174217
1421	1421	sp|P82673|RT35_HUMAN	28S ribosomal protein S35, mitochondrial OS=Homo sapiens GN=MRPS35 PE=1 SV=1	TRUE	2.92058	0.04322	55617.7	21388.1	50722.6	28717.9	12739.2	15804.9	34229.5	2.6004	0.415039	1.36432
1422	1422	sp|Q14677|EPN4_HUMAN	Clathrin interactor 1 OS=Homo sapiens GN=CLINT1 PE=1 SV=1	TRUE	-0.424319	0.69316	149461	154438	145116	154524	9013.26	18206.4	-4976.86	0.967774	-0.0142259	0.159167
1423	1423	sp|Q9UGN5|PARP2_HUMAN	Poly [ADP-ribose] polymerase 2 OS=Homo sapiens GN=PARP2 PE=1 SV=2	TRUE	1.47418	0.21444	2484.67	690.42	2399.41	394.229	2044.34	514.557	1794.25	3.59877	0.556155	0.668694
1424	1424	sp|Q8IUI8|CRLF3_HUMAN	Cytokine receptor-like factor 3 OS=Homo sapiens GN=CRLF3 PE=1 SV=2	TRUE	-0.000290356	0.99978	14004.1	14005.2	14708.8	17220	3306.59	5938.47	-1.13943	0.999919	-3.53344e-05	9.55553e-05
1425	1425	tr|F5H1X8|F5H1X8_HUMAN	Lipopolysaccharide-responsive and beige-like anchor protein OS=Homo sapiens GN=LRBA PE=2 SV=1	TRUE	-0.857909	0.43931	10022.9	11829.8	11228.3	11902.4	3588.14	659.032	-1806.98	0.847252	-0.0719874	0.357229
1426	1426	sp|Q16740|CLPP_HUMAN	Putative ATP-dependent Clp protease proteolytic subunit, mitochondrial OS=Homo sapiens GN=CLPP PE=1 SV=1	TRUE	2.4475	0.07063	62419.8	42863	57937.7	39834.7	7888.22	11371.9	19556.7	1.45626	0.163239	1.15101
1427	1427	tr|E5RGS4|E5RGS4_HUMAN	Prefoldin subunit 1 OS=Homo sapiens GN=PFDN1 PE=2 SV=1	TRUE	-0.493556	0.64749	222829	294023	252369	160282	84200.5	235225	-71193.4	0.757864	-0.120409	0.188767
1428	1428	tr|F8WEE8|F8WEE8_HUMAN	SUZ domain-containing protein 1 OS=Homo sapiens GN=SZRD1 PE=2 SV=1	TRUE	-2.56112	0.06256	42546.8	52995.9	41945.9	51890.7	1732.48	6850.93	-10449.1	0.802832	-0.0953754	1.2037
1429	1429	tr|C9JX83|C9JX83_HUMAN	U3 small nucleolar ribonucleoprotein protein MPP10 OS=Homo sapiens GN=MPHOSPH10 PE=2 SV=1	TRUE	0.816678	0.45996	51236.9	47429.8	48051.5	48793.3	7209.45	3635.94	3807.16	1.08027	0.0335321	0.33728
1430	1430	sp|Q8N8S7|ENAH_HUMAN	Protein enabled homolog OS=Homo sapiens GN=ENAH PE=1 SV=2	TRUE	-0.244831	0.81863	32586.8	36105.6	38397	31454.8	10898.8	22381.2	-3518.82	0.902541	-0.0445331	0.0869123
1431	1431	tr|H7C0C7|H7C0C7_HUMAN	CCR4-NOT transcription complex subunit 11 (Fragment) OS=Homo sapiens GN=CNOT11 PE=4 SV=1	TRUE	1.57715	0.1899	13833.5	2895.78	15569.6	1537.35	11484.7	3519.69	10937.7	4.77711	0.679165	0.721475
1432	1432	sp|P13284|GILT_HUMAN	Gamma-interferon-inducible lysosomal thiol reductase OS=Homo sapiens GN=IFI30 PE=1 SV=3	TRUE	3.00149	0.03988	29157.1	10796.6	28514.3	13790.3	6175.51	8609.33	18360.5	2.70058	0.431457	1.39924
1433	1433	tr|E7EV56|E7EV56_HUMAN	Methyl-CpG-binding domain protein 1 OS=Homo sapiens GN=PCM1 PE=2 SV=1	TRUE	1.12285	0.32434	9798.13	5147.12	9905.61	3966.12	5270.91	4867.19	4651.01	1.90361	0.279579	0.488999
1434	1434	sp|Q8NI36|WDR36_HUMAN	WD repeat-containing protein 36 OS=Homo sapiens GN=WDR36 PE=1 SV=1	TRUE	1.52651	0.20159	172496	94577.6	159091	123581	29058.7	83497.7	77918.2	1.82385	0.26099	0.695531
1435	1435	tr|G3V529|G3V529_HUMAN	ATP-dependent RNA helicase DDX24 OS=Homo sapiens GN=DDX24 PE=2 SV=1	TRUE	3.19298	0.03312	23386	6215.09	26109.9	2069.98	5400.04	7589.42	17170.9	3.76278	0.575509	1.47991
1436	1436	tr|B7ZC39|B7ZC39_HUMAN	Endophilin-B2 OS=Homo sapiens GN=SH3GLB2 PE=2 SV=1	TRUE	1.52236	0.20258	81135.3	34013.3	71201.7	34660.4	43297.2	31617.4	47122	2.3854	0.377561	0.693403
1437	1437	tr|B1ANR0|B1ANR0_HUMAN	Poly(A) binding protein, cytoplasmic 4 (Inducible form), isoform CRA_e OS=Homo sapiens GN=PABPC4 PE=2 SV=1	TRUE	-0.39322	0.71421	408970	424866	412200	403598	42476	55660.5	-15895.5	0.962587	-0.01656	0.146174
1438	1438	sp|Q9Y3X0|CCDC9_HUMAN	Coiled-coil domain-containing protein 9 OS=Homo sapiens GN=CCDC9 PE=1 SV=1	TRUE	-1.03815	0.35783	2307.26	5133.65	998.681	4680.36	3033.83	3610.02	-2826.39	0.449438	-0.34733	0.446323
1439	1439	sp|Q9Y4C8|RBM19_HUMAN	Probable RNA-binding protein 19 OS=Homo sapiens GN=RBM19 PE=1 SV=3	TRUE	1.93821	0.12463	11271.7	2969.06	13191.9	1220.91	6685.76	3217.23	8302.69	3.7964	0.579372	0.904377
1440	1440	tr|B4DT77|B4DT77_HUMAN	Annexin OS=Homo sapiens GN=ANXA7 PE=2 SV=1	TRUE	-1.43656	0.2242	65484.7	96891.7	68305.3	93441.6	35575.4	12973.4	-31407	0.675854	-0.170147	0.649364
1441	1441	tr|Q5SQT8|Q5SQT8_HUMAN	GTP-binding protein SAR1a OS=Homo sapiens GN=SAR1A PE=2 SV=1	TRUE	-1.93975	0.12441	342020	480331	364700	475942	112777	50337.6	-138311	0.712051	-0.147489	0.905145
1442	1442	sp|Q8TEA8|DTD1_HUMAN	D-tyrosyl-tRNA(Tyr) deacylase 1 OS=Homo sapiens GN=DTD1 PE=1 SV=2	TRUE	-0.708701	0.51763	117786	135951	123353	141045	43384.8	9413.67	-18164.8	0.866387	-0.062288	0.285981
1443	1443	tr|H3BU96|H3BU96_HUMAN	M-phase phosphoprotein 6 OS=Homo sapiens GN=MPHOSPH6 PE=2 SV=1	TRUE	1.10856	0.32978	53933.6	28353.4	45757.7	32337.3	39085.7	8348.98	25580.2	1.90219	0.279254	0.481776
1444	1444	tr|E7EMS6|E7EMS6_HUMAN	Catechol O-methyltransferase (Fragment) OS=Homo sapiens GN=COMT PE=2 SV=1	TRUE	-0.860428	0.43807	87680.3	96086.6	86756.9	87157.4	2560.45	16727	-8406.24	0.912514	-0.0397605	0.358456
1445	1445	tr|H0Y8P4|H0Y8P4_HUMAN	U3 small nucleolar RNA-associated protein 15 homolog (Fragment) OS=Homo sapiens GN=UTP15 PE=4 SV=1	TRUE	2.38094	0.07591	184793	103824	182494	132993	12020.7	57662.9	80969.5	1.77988	0.25039	1.1197
1446	1446	sp|Q9Y2P8|RCL1_HUMAN	RNA 3'-terminal phosphate cyclase-like protein OS=Homo sapiens GN=RCL1 PE=1 SV=3	TRUE	-2.13768	0.09935	47765.8	55710.5	47344.5	56160.5	5428.48	3459.59	-7944.69	0.857393	-0.0668199	1.00283
1447	1447	sp|Q9BPX5|ARP5L_HUMAN	Actin-related protein 2/3 complex subunit 5-like protein OS=Homo sapiens GN=ARPC5L PE=1 SV=1	TRUE	-1.54046	0.19829	306992	356860	330129	351895	52598.6	19421.2	-49867.5	0.86026	-0.0653701	0.702699
1448	1448	sp|O15143|ARC1B_HUMAN	Actin-related protein 2/3 complex subunit 1B OS=Homo sapiens GN=ARPC1B PE=1 SV=3	TRUE	0.790192	0.47362	94131.6	67995.3	86830.5	94589.3	15754.2	55080.5	26136.3	1.38438	0.141257	0.32457
1449	1449	tr|J3QRI7|J3QRI7_HUMAN	60S ribosomal protein L26 (Fragment) OS=Homo sapiens GN=RPL26 PE=2 SV=1	TRUE	-3.06929	0.03732	1.28443e+06	1.40905e+06	1.27615e+06	1.37043e+06	14683.7	68775.9	-124621	0.911557	-0.0402164	1.42806
1450	1450	sp|O60678|ANM3_HUMAN	Protein arginine N-methyltransferase 3 OS=Homo sapiens GN=PRMT3 PE=1 SV=3	TRUE	0.821068	0.45772	51522.6	35562	47262	48870	20269.1	26884.4	15960.6	1.44881	0.161012	0.3394
1451	1451	sp|Q96J02|ITCH_HUMAN	E3 ubiquitin-protein ligase Itchy homolog OS=Homo sapiens GN=ITCH PE=1 SV=2	TRUE	0.909823	0.41438	11546.1	7404.8	8646.38	6509.05	5061.09	6044.86	4141.28	1.55927	0.192921	0.382601
1452	1452	tr|E9PB35|E9PB35_HUMAN	Nucleolar and spindle-associated protein 1 OS=Homo sapiens GN=NUSAP1 PE=2 SV=1	TRUE	0.634018	0.56052	4867.64	3666.61	4037.19	4728.33	1522.67	2906.33	1201.03	1.32756	0.123053	0.251409
1453	1453	sp|Q9Y305|ACOT9_HUMAN	Acyl-coenzyme A thioesterase 9, mitochondrial OS=Homo sapiens GN=ACOT9 PE=1 SV=2	TRUE	4.51233	0.01072	36726	1321.74	32375.1	1336.43	13559.3	910.545	35404.2	27.786	1.44383	1.96981
1454	1454	sp|Q8NAV1|PR38A_HUMAN	Pre-mRNA-splicing factor 38A OS=Homo sapiens GN=PRPF38A PE=1 SV=1	TRUE	1.17793	0.30412	29203.7	16824.3	26476.4	13262.8	10855.3	14611.9	12379.4	1.73581	0.239501	0.516955
1455	1455	sp|Q9NWV4|CA123_HUMAN	UPF0587 protein C1orf123 OS=Homo sapiens GN=C1orf123 PE=1 SV=1	TRUE	-2.19726	0.09294	86327.4	110661	95596.3	110721	17729.7	7320.26	-24333.4	0.780109	-0.107845	1.0318
1456	1456	sp|Q9H6F5|CCD86_HUMAN	Coiled-coil domain-containing protein 86 OS=Homo sapiens GN=CCDC86 PE=1 SV=1	TRUE	0.702241	0.52124	87333.8	82417	91660.3	83911.4	9334.88	7741.48	4916.87	1.05966	0.0251659	0.282962
1457	1457	sp|O75400|PR40A_HUMAN	Pre-mRNA-processing factor 40 homolog A OS=Homo sapiens GN=PRPF40A PE=1 SV=2	TRUE	0.578571	0.59389	110957	92578.8	103092	120257	17159.8	52273.9	18378.2	1.19851	0.0786432	0.226294
1458	1458	sp|P46063|RECQ1_HUMAN	ATP-dependent DNA helicase Q1 OS=Homo sapiens GN=RECQL PE=1 SV=3	TRUE	-1.23074	0.28584	43776	63976	58961.3	62514.4	28102.9	4286.63	-20200	0.684257	-0.164781	0.543877
1459	1459	sp|Q13404-7|UB2V1_HUMAN	Isoform 5 of Ubiquitin-conjugating enzyme E2 variant 1 OS=Homo sapiens GN=UBE2V1	TRUE	0.923581	0.40797	283913	75135.5	58299.3	72231.8	391362	11589.1	208777	3.77868	0.57734	0.389372
1460	1460	tr|A6NJZ9|A6NJZ9_HUMAN	Nucleolar complex protein 3 homolog OS=Homo sapiens GN=NOC3L PE=2 SV=1	TRUE	0.949595	0.39609	69490.3	53663.9	60694.5	61673.3	15275.2	24494.6	15826.4	1.29492	0.112242	0.402206
1461	1461	sp|Q9Y4X5|ARI1_HUMAN	E3 ubiquitin-protein ligase ARIH1 OS=Homo sapiens GN=ARIH1 PE=1 SV=2	TRUE	0.240719	0.82161	54521.8	52757.8	52965.6	49697.6	10092.7	7696.32	1763.98	1.03344	0.0142833	0.0853343
1462	1462	sp|Q14C86|GAPD1_HUMAN	GTPase-activating protein and VPS9 domain-containing protein 1 OS=Homo sapiens GN=GAPVD1 PE=1 SV=2	TRUE	-0.0935828	0.92994	121126	126842	155696	170732	70697.4	78683	-5715.24	0.954942	-0.020023	0.0315451
1463	1463	tr|B4DGX2|B4DGX2_HUMAN	Phosphatidylinositol 5-phosphate 4-kinase type-2 alpha OS=Homo sapiens GN=PIP4K2A PE=2 SV=1	TRUE	1.46997	0.21551	25556.3	6682.48	28578.4	3137.88	21166.2	6822.82	18873.8	3.82437	0.58256	0.666533
1464	1464	sp|Q5VTR2|BRE1A_HUMAN	E3 ubiquitin-protein ligase BRE1A OS=Homo sapiens GN=RNF20 PE=1 SV=2	TRUE	1.25231	0.27868	19088.9	988.142	7263.01	733.009	25029.8	501.656	18100.8	19.318	1.28596	0.554894
1465	1465	sp|P84095|RHOG_HUMAN	Rho-related GTP-binding protein RhoG OS=Homo sapiens GN=RHOG PE=1 SV=1	TRUE	-2.46113	0.06961	10124.1	15130	10890.6	16639.8	1753.99	3055.33	-5005.95	0.669138	-0.174484	1.15733
1466	1466	sp|Q8TF05|PP4R1_HUMAN	Serine/threonine-protein phosphatase 4 regulatory subunit 1 OS=Homo sapiens GN=PPP4R1 PE=1 SV=1	TRUE	-0.108689	0.91868	27710.9	28191.3	27611.8	29031.3	5967.23	4794.97	-480.367	0.98296	-0.00746396	0.0368357
1467	1467	tr|M0QZK8|M0QZK8_HUMAN	Gamma-glutamylcyclotransferase OS=Homo sapiens GN=GGCT PE=4 SV=1	TRUE	-2.86713	0.0456	174214	245110	195681	239723	41138.7	11911.7	-70895.8	0.710759	-0.148278	1.34104
1468	1468	sp|Q96N67|DOCK7_HUMAN	Dedicator of cytokinesis protein 7 OS=Homo sapiens GN=DOCK7 PE=1 SV=4	TRUE	1.09704	0.33423	5511.77	1187.93	2176.05	609.978	6751.27	1011.54	4323.84	4.6398	0.6665	0.475955
1469	1469	sp|P53365|ARFP2_HUMAN	Arfaptin-2 OS=Homo sapiens GN=ARFIP2 PE=1 SV=1	TRUE	-0.737787	0.50158	74905.6	114430	77565	63275	17487.3	91126.4	-39524.6	0.654596	-0.184026	0.29966
1470	1470	sp|P49207|RL34_HUMAN	60S ribosomal protein L34 OS=Homo sapiens GN=RPL34 PE=1 SV=3	TRUE	0.93274	0.40376	1.3919e+06	500772	440540	491813	1.65392e+06	53093.2	891124	2.7795	0.443967	0.393877
1471	1471	sp|Q7Z3K3|POGZ_HUMAN	Pogo transposable element with ZNF domain OS=Homo sapiens GN=POGZ PE=1 SV=2	TRUE	-0.6636	0.54324	1747.84	2390.73	1988.88	2066.82	856.582	1442.88	-642.887	0.731091	-0.136028	0.265008
1472	1472	tr|C9JLU1|C9JLU1_HUMAN	DNA-directed RNA polymerases I, II, and III subunit RPABC3 (Fragment) OS=Homo sapiens GN=POLR2H PE=2 SV=1	TRUE	-0.949325	0.39621	95171.9	101785	96332.7	96769	5554.54	10711.7	-6613.41	0.935026	-0.0291764	0.402075
1473	1473	sp|Q96SB3|NEB2_HUMAN	Neurabin-2 OS=Homo sapiens GN=PPP1R9B PE=1 SV=2	TRUE	0.403078	0.70751	42969.1	37567.6	52947.7	36108.4	18605.6	13876.7	5401.49	1.14378	0.0583426	0.150267
1474	1474	sp|Q13085|ACACA_HUMAN	Acetyl-CoA carboxylase 1 OS=Homo sapiens GN=ACACA PE=1 SV=2	TRUE	0.0656229	0.95083	2810.79	2647.46	780.916	2913.3	3677.98	2248.81	163.332	1.06169	0.0259994	0.0218971
1475	1475	tr|E9PBJ5|E9PBJ5_HUMAN	Succinate dehydrogenase [ubiquinone] flavoprotein subunit, mitochondrial OS=Homo sapiens GN=SDHA PE=2 SV=1	TRUE	1.80303	0.14572	74315.5	66752	72699.2	65657.3	3104.03	6569.28	7563.44	1.11331	0.0466147	0.836481
1476	1476	sp|O95831|AIFM1_HUMAN	Apoptosis-inducing factor 1, mitochondrial OS=Homo sapiens GN=AIFM1 PE=1 SV=1	TRUE	1.14262	0.31694	98388.1	76763.1	102124	92639.3	15234.8	29025.1	21625.1	1.28171	0.10779	0.499023
1477	1477	sp|Q8WWY3|PRP31_HUMAN	U4/U6 small nuclear ribonucleoprotein Prp31 OS=Homo sapiens GN=PRPF31 PE=1 SV=2	TRUE	1.65566	0.17313	61072.1	46538.2	60919.5	48830.6	7025.63	13483.9	14533.9	1.3123	0.118033	0.761628
1478	1478	tr|B4DEK4|B4DEK4_HUMAN	Sorting nexin-2 OS=Homo sapiens GN=SNX2 PE=2 SV=1	TRUE	-1.43952	0.22341	66454.4	80129.5	63355.4	80596.6	15846	4431.82	-13675.1	0.829338	-0.0812687	0.650897
1479	1479	sp|Q9Y376|CAB39_HUMAN	Calcium-binding protein 39 OS=Homo sapiens GN=CAB39 PE=1 SV=1	TRUE	0.478558	0.65724	285600	276158	278262	271562	30621.3	15173	9442.21	1.03419	0.0146009	0.182276
1480	1480	tr|C9JKY3|C9JKY3_HUMAN	Epithelial cell adhesion molecule (Fragment) OS=Homo sapiens GN=EPCAM PE=2 SV=1	TRUE	0.492621	0.6481	107549	102578	102462	99280.1	12426.4	12291.1	4971.05	1.04846	0.0205524	0.188358
1481	1481	tr|G5E988|G5E988_HUMAN	AP-3 complex subunit delta-1 OS=Homo sapiens GN=AP3D1 PE=2 SV=1	TRUE	4.3218	0.01243	28741.9	2341.24	31126.5	1583.89	10375.3	2074.28	26400.6	12.2763	1.08907	1.90553
1482	1482	tr|G3V3F1|G3V3F1_HUMAN	Neural cell expressed, developmentally down-regulated 1, isoform CRA_c OS=Homo sapiens GN=NEDD1 PE=4 SV=1	TRUE	-0.89778	0.42006	7921.22	11611.6	10665	11240.5	6736.8	2303.12	-3690.33	0.682184	-0.166098	0.376689
1483	1483	tr|E9PE82|E9PE82_HUMAN	Short-chain-specific acyl-CoA dehydrogenase, mitochondrial OS=Homo sapiens GN=ACADS PE=2 SV=1	TRUE	1.65593	0.17308	6735.03	1366.2	7000.2	1453.58	5598.44	439.073	5368.82	4.92974	0.692824	0.761753
1484	1484	sp|P52294|IMA5_HUMAN	Importin subunit alpha-5 OS=Homo sapiens GN=KPNA1 PE=1 SV=3	TRUE	0.0833842	0.93755	22511.4	21340.7	12658	25132.6	23166.2	7395.81	1170.72	1.05486	0.0231942	0.0280056
1485	1485	tr|H3BM92|H3BM92_HUMAN	Phosphomannomutase 2 OS=Homo sapiens GN=PMM2 PE=2 SV=1	TRUE	-1.01759	0.36642	207330	228685	197990	214886	17923.4	31622.2	-21354.8	0.906619	-0.0425752	0.436021
1486	1486	sp|P29317|EPHA2_HUMAN	Ephrin type-A receptor 2 OS=Homo sapiens GN=EPHA2 PE=1 SV=2	TRUE	-0.332118	0.75647	6647.01	7367.52	5769.58	6795.16	2781.83	2526.1	-720.518	0.902204	-0.0446955	0.121208
1487	1487	tr|B1AL69|B1AL69_HUMAN	Hsp90 co-chaperone Cdc37-like 1 OS=Homo sapiens GN=CDC37L1 PE=2 SV=1	TRUE	-1.36286	0.24461	8879.03	17959.2	9431.11	15723.8	5235.11	10284.2	-9080.2	0.494399	-0.305922	0.611526
1488	1488	sp|Q12907|LMAN2_HUMAN	Vesicular integral-membrane protein VIP36 OS=Homo sapiens GN=LMAN2 PE=1 SV=1	TRUE	0.515912	0.63312	47064	43133.3	46631.4	43941	789.882	13172.7	3930.68	1.09113	0.037876	0.198514
1489	1489	tr|B4DST5|B4DST5_HUMAN	Tyrosine-protein phosphatase non-receptor type 23 OS=Homo sapiens GN=PTPN23 PE=2 SV=1	TRUE	1.40168	0.23364	15753.9	3656.14	16349.3	3542.9	14676.2	2843.78	12097.7	4.30887	0.634364	0.631453
1490	1490	tr|H7C537|H7C537_HUMAN	NFU1 iron-sulfur cluster scaffold homolog, mitochondrial (Fragment) OS=Homo sapiens GN=NFU1 PE=2 SV=1	TRUE	3.25635	0.03119	30355.1	22187.9	30240.2	20612.8	1522.35	4068.68	8167.25	1.3681	0.136116	1.50598
1491	1491	sp|Q14807|KIF22_HUMAN	Kinesin-like protein KIF22 OS=Homo sapiens GN=KIF22 PE=1 SV=5	TRUE	1.14748	0.31515	81972.8	58544.2	77264.8	74428.5	20135.7	29071.9	23428.6	1.40019	0.146186	0.501483
1492	1492	sp|Q9BRJ2|RM45_HUMAN	39S ribosomal protein L45, mitochondrial OS=Homo sapiens GN=MRPL45 PE=1 SV=2	TRUE	0.70952	0.51717	47758.7	34876.8	56522.6	43372.1	21015.4	23393.4	12881.9	1.36935	0.136516	0.286367
1493	1493	sp|O75330|HMMR_HUMAN	Hyaluronan mediated motility receptor OS=Homo sapiens GN=HMMR PE=1 SV=2	TRUE	-0.627616	0.5643	7671.23	10401.3	7366.19	12206.6	2526.05	7098.32	-2730.12	0.737523	-0.132225	0.24849
1494	1494	sp|Q96SI9|STRBP_HUMAN	Spermatid perinuclear RNA-binding protein OS=Homo sapiens GN=STRBP PE=1 SV=1	TRUE	2.13956	0.09914	82169.8	42684.6	83095.3	29655.8	5741.52	31444.9	39485.2	1.92505	0.284441	1.00375
1495	1495	sp|P49419|AL7A1_HUMAN	Alpha-aminoadipic semialdehyde dehydrogenase OS=Homo sapiens GN=ALDH7A1 PE=1 SV=5	TRUE	0.414361	0.69987	59629.4	54284.9	63932.5	51694.5	21383	6469.96	5344.52	1.09845	0.0407815	0.154983
1496	1496	tr|F8VSL3|F8VSL3_HUMAN	Nuclear transcription factor Y subunit beta (Fragment) OS=Homo sapiens GN=NFYB PE=2 SV=1	TRUE	3.25392	0.03126	21660.4	8881.29	23050.7	8457.28	5740.75	3648.94	12779.1	2.43888	0.38719	1.50501
1497	1497	sp|P49006|MRP_HUMAN	MARCKS-related protein OS=Homo sapiens GN=MARCKSL1 PE=1 SV=2	TRUE	2.57287	0.06179	1452.94	552.744	1549.68	555.963	523.987	304.449	900.198	2.6286	0.419725	1.20908
1498	1498	sp|Q16539-4|MK14_HUMAN	Isoform Exip of Mitogen-activated protein kinase 14 OS=Homo sapiens GN=MAPK14	TRUE	-2.49819	0.0669	204526	251975	208564	253337	13620.4	29945.1	-47448.6	0.811693	-0.0906081	1.17457
1499	1499	sp|Q9H2C0|GAN_HUMAN	Gigaxonin OS=Homo sapiens GN=GAN PE=1 SV=1	TRUE	2.0281	0.11246	3706.02	1495.33	3333.29	1686.64	1662.15	895.4	2210.69	2.47839	0.394171	0.949002
1500	1500	tr|M0QXB5|M0QXB5_HUMAN	Persulfide dioxygenase ETHE1, mitochondrial OS=Homo sapiens GN=ETHE1 PE=4 SV=1	TRUE	2.01493	0.11416	62509.5	33649.3	59697.4	44991.3	14168.7	20364.5	28860.2	1.85768	0.26897	0.942486
1501	1501	tr|H0YB83|H0YB83_HUMAN	Regulator of microtubule dynamics protein 1 (Fragment) OS=Homo sapiens GN=RMDN1 PE=4 SV=1	TRUE	2.9844	0.04056	104632	84309.8	100870	80005.1	6721.75	9691.77	20322.6	1.24105	0.0937882	1.3919
1502	1502	tr|J3QT17|J3QT17_HUMAN	Sulfatase-modifying factor 2 OS=Homo sapiens GN=SUMF2 PE=2 SV=1	TRUE	-0.0437009	0.96724	101416	101962	100142	103968	10042.6	19156.2	-545.714	0.994648	-0.00233065	0.0144658
1506	1506	tr|F5GWX2|F5GWX2_HUMAN	Heme-binding protein 1 OS=Homo sapiens GN=HEBP1 PE=2 SV=1	TRUE	-4.69129	0.00937	29661.5	42474.4	29584.2	44013.6	1109.09	4598.75	-12812.9	0.698338	-0.155934	2.02826
1504	1504	sp|Q6P2E9|EDC4_HUMAN	Enhancer of mRNA-decapping protein 4 OS=Homo sapiens GN=EDC4 PE=1 SV=1	TRUE	0.527322	0.62586	190082	177108	182306	189063	21047.1	37055.1	12974.2	1.07326	0.0307033	0.203523
1505	1505	sp|Q9Y5X3|SNX5_HUMAN	Sorting nexin-5 OS=Homo sapiens GN=SNX5 PE=1 SV=1	TRUE	-1.8609	0.13626	50781.8	60513.6	49001.6	59672.3	4709.76	7737.22	-9731.79	0.83918	-0.0761448	0.865632
1088	1088	tr|R4GMP9|R4GMP9_HUMAN	Lysine-specific histone demethylase 1A (Fragment) OS=Homo sapiens GN=KDM1A PE=4 SV=1	TRUE	-4.68368	0.00942	5810.01	10043.4	5870.36	10837	161.149	1557.2	-4233.35	0.578493	-0.237702	2.02595
1507	1507	sp|Q9NWT1|PK1IP_HUMAN	p21-activated protein kinase-interacting protein 1 OS=Homo sapiens GN=PAK1IP1 PE=1 SV=2	TRUE	0.0286304	0.97853	10335.8	10092.9	13979.2	4100.67	8573.65	11927.4	242.808	1.02406	0.0103242	0.00942586
1508	1508	tr|C9JNV2|C9JNV2_HUMAN	Protein BUD31 homolog OS=Homo sapiens GN=BUD31 PE=2 SV=1	TRUE	1.62726	0.17901	130741	76658.7	125398	88107.6	9356.7	56799	54081.9	1.70549	0.231849	0.747123
1509	1509	tr|H0YIB4|H0YIB4_HUMAN	Serine/arginine-rich-splicing factor 9 (Fragment) OS=Homo sapiens GN=SRSF9 PE=4 SV=1	TRUE	2.6251	0.05849	30401.2	21011.2	31519.5	21826.3	5715.11	2392.19	9390.03	1.44691	0.16044	1.23292
1510	1510	sp|O94905|ERLN2_HUMAN	Erlin-2 OS=Homo sapiens GN=ERLIN2 PE=1 SV=1	TRUE	2.1065	0.1029	27908.7	16911	28086.8	20506.9	4126.63	8046.18	10997.6	1.65032	0.217569	0.987585
715	715	tr|F5GZL7|F5GZL7_HUMAN	Microtubule-actin cross-linking factor 1, isoforms 1/2/3/5 OS=Homo sapiens GN=MACF1 PE=2 SV=1	TRUE	-7.87681	0.0014	58474	156759	69244.3	160452	20341.6	7300.71	-98284.6	0.37302	-0.428268	2.85387
1512	1512	sp|Q9NRD1|FBX6_HUMAN	F-box only protein 6 OS=Homo sapiens GN=FBXO6 PE=1 SV=1	TRUE	-0.140619	0.89497	6767.18	7299.85	4267.09	5981.48	5803.06	3061.44	-532.672	0.92703	-0.0329063	0.0481915
1513	1513	tr|H0Y8J8|H0Y8J8_HUMAN	Receptor expression-enhancing protein 5 (Fragment) OS=Homo sapiens GN=REEP5 PE=4 SV=1	TRUE	2.34668	0.0788	325483	164614	315306	230546	23559.8	116374	160869	1.97725	0.296062	1.10347
1514	1514	sp|Q16222|UAP1_HUMAN	UDP-N-acetylhexosamine pyrophosphorylase OS=Homo sapiens GN=UAP1 PE=1 SV=3	TRUE	1.12014	0.32537	58523.1	38740.9	54553.9	50802.9	12572.2	27885.7	19782.2	1.51063	0.179157	0.487622
1515	1515	sp|Q14139|UBE4A_HUMAN	Ubiquitin conjugation factor E4 A OS=Homo sapiens GN=UBE4A PE=1 SV=2	TRUE	1.56792	0.19197	1241.08	480.102	1602.84	467.228	795.779	270.92	760.975	2.58503	0.412465	0.716767
1516	1516	tr|Q9NSS8|Q9NSS8_HUMAN	Putative uncharacterized protein DKFZp434D199 OS=Homo sapiens GN=DKFZp434D199 PE=2 SV=1	TRUE	4.10352	0.01481	242572	206665	241176	203679	4819.29	14369.2	35906.7	1.17374	0.0695731	1.82944
1517	1517	sp|P51151|RAB9A_HUMAN	Ras-related protein Rab-9A OS=Homo sapiens GN=RAB9A PE=1 SV=1	TRUE	-1.26413	0.27483	3623.21	7336.6	5107.77	6688.8	2705.48	4308.98	-3713.39	0.493854	-0.306402	0.560936
1518	1518	sp|O95721|SNP29_HUMAN	Synaptosomal-associated protein 29 OS=Homo sapiens GN=SNAP29 PE=1 SV=1	TRUE	-0.824765	0.45585	8342.96	18349.6	3930.29	10975.3	10660.7	18109.6	-10006.6	0.454668	-0.342306	0.341178
1519	1519	sp|O95478|NSA2_HUMAN	Ribosome biogenesis protein NSA2 homolog OS=Homo sapiens GN=NSA2 PE=1 SV=1	TRUE	2.02715	0.11258	168932	98685.2	161747	97477	36144	47917.1	70246.4	1.71182	0.233459	0.948539
1520	1520	tr|M0QXM4|M0QXM4_HUMAN	Neutral amino acid transporter B(0) OS=Homo sapiens GN=SLC1A5 PE=4 SV=1	TRUE	1.77558	0.15046	61405.7	29622.1	70858.7	23211.5	21557.4	22283.6	31783.6	2.07297	0.316593	0.822579
1521	1521	sp|P21912|DHSB_HUMAN	Succinate dehydrogenase [ubiquinone] iron-sulfur subunit, mitochondrial OS=Homo sapiens GN=SDHB PE=1 SV=3	TRUE	-0.745839	0.49721	2373.21	6620.53	2392.54	1803.59	1232.25	9786.21	-4247.32	0.358463	-0.445556	0.30346
1522	1522	tr|F5H157|F5H157_HUMAN	Ras-related protein Rab-35 (Fragment) OS=Homo sapiens GN=RAB35 PE=2 SV=1	TRUE	2.16196	0.09668	4402.21	635.556	4914.95	443.937	2993.91	377.809	3766.66	6.92655	0.840517	1.01466
1523	1523	sp|Q01581|HMCS1_HUMAN	Hydroxymethylglutaryl-CoA synthase, cytoplasmic OS=Homo sapiens GN=HMGCS1 PE=1 SV=2	TRUE	-1.25258	0.27859	124656	155444	106417	155809	40593.3	12834.2	-30788.4	0.801933	-0.0958622	0.555034
1524	1524	tr|G3V125|G3V125_HUMAN	Histone acetyltransferase KAT7 OS=Homo sapiens GN=KAT7 PE=4 SV=1	TRUE	1.51634	0.20402	40987.6	28663.9	38672.1	32160.7	9119.02	10723.7	12323.6	1.42994	0.155316	0.690327
1525	1525	sp|Q06124|PTN11_HUMAN	Tyrosine-protein phosphatase non-receptor type 11 OS=Homo sapiens GN=PTPN11 PE=1 SV=2	TRUE	1.38949	0.23703	48875.2	34204.4	47018.5	30629.2	16626.3	7615.81	14670.7	1.42891	0.155006	0.625197
1526	1526	RRRRRsp|Q5H9K5|ZMAT1_HUMAN	REVERSED Zinc finger matrin-type protein 1 OS=Homo sapiens GN=ZMAT1 PE=2 SV=1	TRUE	-0.744259	0.49807	47136.5	60228.9	41466.3	72262.1	11811.3	28086.6	-13092.5	0.782621	-0.106448	0.30271
1527	1527	sp|Q92522|H1X_HUMAN	Histone H1x OS=Homo sapiens GN=H1FX PE=1 SV=1	TRUE	-0.866408	0.43514	77188	84475.1	72547.1	84584.2	14530.5	1042.25	-7287.13	0.913736	-0.0391791	0.361371
1528	1528	sp|P61009|SPCS3_HUMAN	Signal peptidase complex subunit 3 OS=Homo sapiens GN=SPCS3 PE=1 SV=1	TRUE	0.585804	0.58947	39677.5	30128.8	26519.6	31743.2	27082.7	7975.07	9548.65	1.31693	0.119562	0.229538
1529	1529	sp|Q5JWF2|GNAS1_HUMAN	Guanine nucleotide-binding protein G(s) subunit alpha isoforms XLas OS=Homo sapiens GN=GNAS PE=1 SV=2	TRUE	1.23078	0.28583	4340.08	2337.17	4205.09	1077.51	1103.15	2593.8	2002.9	1.85698	0.268807	0.543892
1530	1530	tr|E9PK95|E9PK95_HUMAN	Retinoic acid receptor RXR-beta OS=Homo sapiens GN=RXRB PE=2 SV=1	TRUE	-1.45954	0.21819	962.624	1871.79	1273.62	1470.7	682.293	835.784	-909.165	0.51428	-0.2888	0.661165
1531	1531	sp|P49189|AL9A1_HUMAN	4-trimethylaminobutyraldehyde dehydrogenase OS=Homo sapiens GN=ALDH9A1 PE=1 SV=3	TRUE	-7.91272	0.00138	93249.2	123615	93880.4	121960	5074.81	4292.71	-30365.7	0.754352	-0.122426	2.86012
1532	1532	sp|P11717|MPRI_HUMAN	Cation-independent mannose-6-phosphate receptor OS=Homo sapiens GN=IGF2R PE=1 SV=3	TRUE	-0.598514	0.58174	42994.1	48186.1	50434.2	45858	14102.5	5184.24	-5191.99	0.892251	-0.0495128	0.235271
1533	1533	sp|P04899-4|GNAI2_HUMAN	Isoform sGi2 of Guanine nucleotide-binding protein G(i) subunit alpha-2 OS=Homo sapiens GN=GNAI2	TRUE	2.53126	0.06458	35405.1	28275.9	34286.6	29059.4	4412.45	2080.3	7129.19	1.25213	0.0976492	1.1899
1534	1534	tr|R4GN55|R4GN55_HUMAN	YTH domain family protein 3 OS=Homo sapiens GN=YTHDF3 PE=4 SV=1	TRUE	-0.614797	0.57194	29791.2	31808.7	31695	31853.8	3372.99	4574.88	-2017.51	0.936574	-0.0284581	0.24265
1535	1535	tr|F5H7J5|F5H7J5_HUMAN	Regulatory-associated protein of mTOR OS=Homo sapiens GN=RPTOR PE=2 SV=1	TRUE	-0.461214	0.66861	3447.64	4191.01	4896.1	4622.8	2607.98	995.942	-743.374	0.822627	-0.0847973	0.174827
1536	1536	tr|J3QT73|J3QT73_HUMAN	COP9 signalosome complex subunit 7b (Fragment) OS=Homo sapiens GN=COPS7B PE=2 SV=1	TRUE	-0.666813	0.54139	16098.1	18742	15979.4	19641.1	1598.45	6678.89	-2643.88	0.858933	-0.0660409	0.26649
1537	1537	sp|Q9UBR2|CATZ_HUMAN	Cathepsin Z OS=Homo sapiens GN=CTSZ PE=1 SV=1	TRUE	-1.31006	0.26034	110919	130724	106163	128511	11265.3	23637.3	-19804.9	0.848498	-0.0713492	0.584459
1538	1538	sp|Q969U7|PSMG2_HUMAN	Proteasome assembly chaperone 2 OS=Homo sapiens GN=PSMG2 PE=1 SV=1	TRUE	-0.000670426	0.9995	5888.76	5892.88	1024.08	2331.41	8634.67	6195.98	-4.11367	0.999302	-0.000303276	0.000217202
1539	1539	tr|F5GWK3|F5GWK3_HUMAN	Pre-mRNA-splicing factor RBM22 OS=Homo sapiens GN=RBM22 PE=2 SV=1	TRUE	1.15355	0.31292	70498.3	62956.5	72717.4	59393.1	9219.17	6575.75	7541.81	1.11979	0.0491381	0.504567
