# Supplementary material for: Rearrangement of mitochondrial pyruvate dehydrogenase subunit dihydrolipoamide dehydrogenase protein–protein interactions by the MDM2 ligand nutlin‐3
Source: Proteomics. 2016 Sep 5;16(17):2327–44. doi: 10.1002/pmic.201500501 (PMC5026170; doi:10.1002/pmic.201500501)
Supplement: Supplementary file 3 — Suppl. Table S2 [file PMIC-16-2327-s003.xlsx]

## Sheet: Sheet1
Row	Index	Peak Name	m/z	Ret. Time	Group	Use	t-value	p-value	Mean 1	Mean 2	Median 1	Median 2	Sigma 1	Sigma 2	Delta	Fold Change	Log (Fold Change)	"-log p value"
1053	1053	sp|Q7Z2T5|TRM1L_HUMAN	N/A	N/A	TRMT1-like protein OS=Homo sapiens GN=TRMT1L PE=1 SV=2	TRUE	1.93155	0.12559	16520.8	1514.9	22876.4	1234.31	13434.8	757.014	15005.9	10.9056	1.03765	0.901045
1290	1290	sp|Q14232|EI2BA_HUMAN	N/A	N/A	Translation initiation factor eIF-2B subunit alpha OS=Homo sapiens GN=EIF2B1 PE=1 SV=1	TRUE	7.34476	0.00183	20691.4	2527.29	19939	2853.84	4043.26	1414.28	18164.1	8.18716	0.913133	2.73755
1270	1270	sp|Q9UFC0|LRWD1_HUMAN	N/A	N/A	Leucine-rich repeat and WD repeat-containing protein 1 OS=Homo sapiens GN=LRWD1 PE=1 SV=2	TRUE	5.74657	0.00455	66936.4	8656.52	58556.2	8804.71	17151.6	3792.59	58279.9	7.73248	0.888319	2.34199
1427	1427	tr|E5RGS4|E5RGS4_HUMAN	N/A	N/A	Prefoldin subunit 1 OS=Homo sapiens GN=PFDN1 PE=2 SV=1	TRUE	6.36197	0.00313	422936	54807	400887	64572.2	90362.2	43352.3	368129	7.71683	0.887439	2.50446
1420	1420	tr|Q15136|Q15136_HUMAN	N/A	N/A	Protein kinase A-alpha (Fragment) OS=Homo sapiens GN=KIN27 PE=2 SV=1	TRUE	1.00233	0.3729	630066	96505.1	101320	110141	921700	23674.7	533561	6.52884	0.814836	0.428408
191	191	sp|P12270|TPR_HUMAN	N/A	N/A	Nucleoprotein TPR OS=Homo sapiens GN=TPR PE=1 SV=3	TRUE	1.97728	0.11917	2.8068e+06	487517	3.68814e+06	505655	2.03127e+06	38846	2.31928e+06	5.75734	0.760222	0.923833
1474	1474	sp|Q13085|ACACA_HUMAN	N/A	N/A	Acetyl-CoA carboxylase 1 OS=Homo sapiens GN=ACACA PE=1 SV=2	TRUE	0.85261	0.44192	33921.1	8658.82	7375.89	6941.7	50944.3	6194.16	25262.3	3.91752	0.593011	0.354656
1083	1083	sp|Q96I24|FUBP3_HUMAN	N/A	N/A	Far upstream element-binding protein 3 OS=Homo sapiens GN=FUBP3 PE=1 SV=2	TRUE	2.06438	0.10792	323124	84494.9	425796	86166	200162	4540.33	238629	3.82418	0.582538	0.966898
623	623	sp|Q07666|KHDR1_HUMAN	N/A	N/A	KH domain-containing, RNA-binding, signal transduction-associated protein 1 OS=Homo sapiens GN=KHDRBS1 PE=1 SV=1	TRUE	1.94594	0.12353	3.63486e+06	1.23458e+06	4.82058e+06	1.24719e+06	2.13359e+06	110663	2.40028e+06	2.94421	0.468968	0.908228
1400	1400	tr|A4D212|A4D212_HUMAN	N/A	N/A	DKFZP586J0619 protein OS=Homo sapiens GN=DKFZP586J0619 PE=2 SV=1	TRUE	1.4138	0.23031	5366.15	1829.49	7470.72	1387.6	4227.89	947.543	3536.66	2.93314	0.467333	0.637687
861	861	sp|Q562R1|ACTBL_HUMAN	N/A	N/A	Beta-actin-like protein 2 OS=Homo sapiens GN=ACTBL2 PE=1 SV=2	TRUE	5.10636	0.00695	27062.6	9428.16	27199.4	11451.9	3552.62	4812.19	17634.4	2.8704	0.457942	2.15802
1381	1381	sp|O75947|ATP5H_HUMAN	N/A	N/A	ATP synthase subunit d, mitochondrial OS=Homo sapiens GN=ATP5H PE=1 SV=3	TRUE	2.34077	0.07931	470.3	165.994	466.508	116.169	162.429	155.945	304.306	2.83324	0.452283	1.10067
1493	1493	sp|O75330|HMMR_HUMAN	N/A	N/A	Hyaluronan mediated motility receptor OS=Homo sapiens GN=HMMR PE=1 SV=2	TRUE	4.20297	0.01366	7223.09	2558.71	7241.7	3079.11	1179.98	1517.4	4664.38	2.82294	0.450702	1.86455
667	667	sp|Q14684|RRP1B_HUMAN	N/A	N/A	Ribosomal RNA processing protein 1 homolog B OS=Homo sapiens GN=RRP1B PE=1 SV=3	TRUE	1.2725	0.27213	243379	87777.9	133094	79698.5	210725	21261.9	155601	2.77267	0.442898	0.565224
1529	1529	sp|Q5JWF2|GNAS1_HUMAN	N/A	N/A	Guanine nucleotide-binding protein G(s) subunit alpha isoforms XLas OS=Homo sapiens GN=GNAS PE=1 SV=2	TRUE	1.78218	0.1493	3058.29	1105.07	3833.94	735.044	1628.86	974.815	1953.22	2.7675	0.442088	0.82594
1226	1226	sp|Q8IUF8|MINA_HUMAN	N/A	N/A	Bifunctional lysine-specific demethylase and histidyl-hydroxylase MINA OS=Homo sapiens GN=MINA PE=1 SV=1	TRUE	1.67689	0.16887	31330.3	11881	20755.9	15455.1	18728.2	7268.33	19449.3	2.63702	0.421113	0.772447
1433	1433	tr|E7EV56|E7EV56_HUMAN	N/A	N/A	Methyl-CpG-binding domain protein 1 OS=Homo sapiens GN=PCM1 PE=2 SV=1	TRUE	0.982333	0.38155	7949.39	3019.8	5041.53	525.436	7529.54	4342.17	4929.59	2.63243	0.420356	0.418449
1140	1140	sp|Q5T200|ZC3HD_HUMAN	N/A	N/A	Zinc finger CCCH domain-containing protein 13 OS=Homo sapiens GN=ZC3H13 PE=1 SV=1	TRUE	1.87906	0.13343	26037	10246	26889.9	10884.2	12617.1	7257.53	15790.9	2.54118	0.405035	0.874747
715	715	tr|F5GZL7|F5GZL7_HUMAN	N/A	N/A	Microtubule-actin cross-linking factor 1, isoforms 1/2/3/5 OS=Homo sapiens GN=MACF1 PE=2 SV=1	TRUE	1.23806	0.28339	83721.5	33911.3	55594.8	27572.4	68115.6	14704.2	49810.2	2.46884	0.392493	0.547615
1247	1247	tr|J3QQS1|J3QQS1_HUMAN	N/A	N/A	28S ribosomal protein S7, mitochondrial (Fragment) OS=Homo sapiens GN=MRPS7 PE=4 SV=1	TRUE	2.21427	0.09119	1070.49	441.229	825.849	389.427	457.608	181.317	629.258	2.42615	0.384917	1.04005
1499	1499	sp|Q9H2C0|GAN_HUMAN	N/A	N/A	Gigaxonin OS=Homo sapiens GN=GAN PE=1 SV=1	TRUE	1.67719	0.16881	6415.91	2650.54	6740.93	954.677	2358.77	3091.44	3765.37	2.4206	0.383924	0.772602
127	127	sp|P38646|GRP75_HUMAN	N/A	N/A	Stress-70 protein, mitochondrial OS=Homo sapiens GN=HSPA9 PE=1 SV=2	TRUE	1.18486	0.30166	1.80721e+06	746676	930935	751594	1.54653e+06	108154	1.06054e+06	2.42034	0.383877	0.520482
1315	1315	tr|K7ELG9|K7ELG9_HUMAN	N/A	N/A	Protein LSM12 homolog OS=Homo sapiens GN=LSM12 PE=2 SV=1	TRUE	1.81262	0.14411	53348.8	22592.3	70001.2	23452.9	29201.4	3318.72	30756.5	2.36137	0.373164	0.841306
1523	1523	sp|Q01581|HMCS1_HUMAN	N/A	N/A	Hydroxymethylglutaryl-CoA synthase, cytoplasmic OS=Homo sapiens GN=HMGCS1 PE=1 SV=2	TRUE	2.07801	0.10626	85139.3	36071.6	85528.4	25779.1	19454.2	35975.5	49067.7	2.36029	0.372965	0.97363
1318	1318	tr|J3KPD3|J3KPD3_HUMAN	N/A	N/A	RNA binding motif protein 7, isoform CRA_c OS=Homo sapiens GN=RBM7 PE=2 SV=1	TRUE	3.51279	0.02461	4041.61	1722.07	4010.88	2267.05	421.046	1063.37	2319.54	2.34695	0.370504	1.60889
1203	1203	sp|O75909-4|CCNK_HUMAN	N/A	N/A	Isoform 4 of Cyclin-K OS=Homo sapiens GN=CCNK	TRUE	1.50937	0.20571	23181	9927.43	24954.4	1554.9	3453.54	14811.6	13253.6	2.33505	0.368295	0.686745
1287	1287	sp|Q15404|RSU1_HUMAN	N/A	N/A	Ras suppressor protein 1 OS=Homo sapiens GN=RSU1 PE=1 SV=3	TRUE	0.928224	0.40583	19996.4	8610.96	29131.8	1314.63	16440.7	13455.6	11385.4	2.3222	0.3659	0.391656
1212	1212	tr|E9PL57|E9PL57_HUMAN	N/A	N/A	Protein NEDD8-MDP1 (Fragment) OS=Homo sapiens GN=NEDD8-MDP1 PE=2 SV=1	TRUE	2.89114	0.04451	349992	153061	345185	127429	56982.1	103306	196931	2.28661	0.359193	1.35154
594	594	tr|Q5T5C7|Q5T5C7_HUMAN	N/A	N/A	Serine--tRNA ligase, cytoplasmic OS=Homo sapiens GN=SARS PE=2 SV=1	TRUE	2.20783	0.09185	1.27009e+06	560384	1.28945e+06	259447	42964.9	555104	709704	2.26646	0.355348	1.03692
1019	1019	sp|P09012|SNRPA_HUMAN	N/A	N/A	U1 small nuclear ribonucleoprotein A OS=Homo sapiens GN=SNRPA PE=1 SV=3	TRUE	0.863365	0.43663	7022	3221.98	7865.31	492.605	5969.64	4741.35	3800.02	2.1794	0.338338	0.359886
1391	1391	sp|Q8NFH4|NUP37_HUMAN	N/A	N/A	Nucleoporin Nup37 OS=Homo sapiens GN=NUP37 PE=1 SV=1	TRUE	2.07693	0.10639	43272.5	19966.9	45662.4	27436.6	11656.4	15552.3	23305.6	2.16721	0.335901	0.973099
1069	1069	sp|O95347|SMC2_HUMAN	N/A	N/A	Structural maintenance of chromosomes protein 2 OS=Homo sapiens GN=SMC2 PE=1 SV=2	TRUE	1.39635	0.23511	25009.6	11753.8	20433.1	13508.3	14164.4	8350.5	13255.7	2.12778	0.327927	0.628729
1039	1039	tr|B4DKM5|B4DKM5_HUMAN	N/A	N/A	Voltage-dependent anion-selective channel protein 2 OS=Homo sapiens GN=VDAC2 PE=2 SV=1	TRUE	3.28418	0.03038	205757	98619.4	200952	86773.5	51785	22605.3	107138	2.08638	0.319393	1.51741
1026	1026	tr|J3KN36|J3KN36_HUMAN	N/A	N/A	Nodal modulator 3 OS=Homo sapiens GN=NOMO3 PE=2 SV=1	TRUE	2.44337	0.07095	123772	59673.3	120976	75946.8	5738.03	45074.6	64098.9	2.07416	0.316843	1.14905
1464	1464	sp|Q5VTR2|BRE1A_HUMAN	N/A	N/A	E3 ubiquitin-protein ligase BRE1A OS=Homo sapiens GN=RNF20 PE=1 SV=2	TRUE	1.0007	0.3736	14359.8	6963.74	8906.78	6441.52	10827	6830.08	7396.02	2.06208	0.314305	0.427593
581	581	sp|Q96T88|UHRF1_HUMAN	N/A	N/A	E3 ubiquitin-protein ligase UHRF1 OS=Homo sapiens GN=UHRF1 PE=1 SV=1	TRUE	2.97787	0.04082	27816.2	13498.1	29520.7	15456.1	7584.31	3440.01	14318.1	2.06075	0.314025	1.38913
1295	1295	sp|P61964|WDR5_HUMAN	N/A	N/A	WD repeat-containing protein 5 OS=Homo sapiens GN=WDR5 PE=1 SV=1	TRUE	3.09203	0.0365	99278.1	48790.4	103838	43749.9	8054.67	27110.2	50487.6	2.03479	0.308519	1.43771
1354	1354	sp|Q9NQZ2|SAS10_HUMAN	N/A	N/A	Something about silencing protein 10 OS=Homo sapiens GN=UTP3 PE=1 SV=1	TRUE	1.30949	0.26052	9633.66	4799.12	7694.17	2809.61	4819.92	4202.33	4834.55	2.00738	0.30263	0.584159
1507	1507	sp|Q9NWT1|PK1IP_HUMAN	N/A	N/A	p21-activated protein kinase-interacting protein 1 OS=Homo sapiens GN=PAK1IP1 PE=1 SV=2	TRUE	0.750926	0.49446	11778.5	5918.56	14661.2	772.158	9992.39	9101.81	5859.97	1.9901	0.298875	0.305869
1018	1018	sp|Q9NQW6|ANLN_HUMAN	N/A	N/A	Actin-binding protein anillin OS=Homo sapiens GN=ANLN PE=1 SV=2	TRUE	1.51345	0.20472	188003	94937.3	215416	68459.7	60922.2	87364.8	93066.2	1.98029	0.296729	0.68884
1473	1473	sp|Q96SB3|NEB2_HUMAN	N/A	N/A	Neurabin-2 OS=Homo sapiens GN=PPP1R9B PE=1 SV=2	TRUE	2.40848	0.07368	47808.9	24596.5	52340.5	19123.1	9563.23	13682.3	23212.4	1.94373	0.288635	1.13265
1402	1402	tr|E7ERS3|E7ERS3_HUMAN	N/A	N/A	Zinc finger CCCH domain-containing protein 18 OS=Homo sapiens GN=ZC3H18 PE=2 SV=1	TRUE	3.05446	0.03786	8432.51	4395.25	7506.51	4231.61	2228.5	524.321	4037.26	1.91855	0.282973	1.42182
716	716	tr|A6NL93|A6NL93_HUMAN	N/A	N/A	Non-histone chromosomal protein HMG-14 OS=Homo sapiens GN=HMGN1 PE=2 SV=1	TRUE	0.902665	0.41775	3461.95	1807.54	2452.02	1465.23	3101.04	678.987	1654.4	1.91528	0.282232	0.379084
1028	1028	sp|P49748|ACADV_HUMAN	N/A	N/A	Very long-chain specific acyl-CoA dehydrogenase, mitochondrial OS=Homo sapiens GN=ACADVL PE=1 SV=1	TRUE	3.01985	0.03917	102035	53367.9	94784.1	58968.6	20493.2	18952.1	48667.2	1.91192	0.281469	1.40705
1074	1074	sp|Q14315|FLNC_HUMAN	N/A	N/A	Filamin-C OS=Homo sapiens GN=FLNC PE=1 SV=3	TRUE	1.68246	0.16777	12928.7	6849.6	12246.8	8871.24	2364.33	5794.48	6079.1	1.88751	0.27589	0.775286
992	992	sp|P05556-5|ITB1_HUMAN	N/A	N/A	Isoform Beta-1D of Integrin beta-1 OS=Homo sapiens GN=ITGB1	TRUE	3.61518	0.02245	67391.9	36164.8	64696.4	31899.8	5215.95	14022.4	31227.1	1.86347	0.270322	1.64878
1448	1448	sp|O15143|ARC1B_HUMAN	N/A	N/A	Actin-related protein 2/3 complex subunit 1B OS=Homo sapiens GN=ARPC1B PE=1 SV=3	TRUE	0.609477	0.57513	37024.1	20000.1	17960.4	22928.7	46009.8	14956.8	17024	1.85119	0.267452	0.240234
1178	1178	sp|P47755|CAZA2_HUMAN	N/A	N/A	F-actin-capping protein subunit alpha-2 OS=Homo sapiens GN=CAPZA2 PE=1 SV=3	TRUE	0.666742	0.54143	178643	97775.4	91540	80338.1	204174	49447.4	80867.6	1.82708	0.261756	0.266458
1343	1343	tr|C9J453|C9J453_HUMAN	N/A	N/A	Midline-1 (Fragment) OS=Homo sapiens GN=MID1 PE=2 SV=1	TRUE	1.35178	0.24783	3055.67	1686.85	2678.38	1999.82	1366.27	1099.75	1368.82	1.81147	0.258031	0.605846
1296	1296	sp|P54886|P5CS_HUMAN	N/A	N/A	Delta-1-pyrroline-5-carboxylate synthase OS=Homo sapiens GN=ALDH18A1 PE=1 SV=2	TRUE	0.880417	0.42835	15204.1	8420.32	16812	9241.47	13165.7	2184.6	6783.77	1.80564	0.256632	0.368201
1211	1211	tr|F5H3I5|F5H3I5_HUMAN	N/A	N/A	CDK5 regulatory subunit-associated protein 3 OS=Homo sapiens GN=CDK5RAP3 PE=2 SV=1	TRUE	1.24124	0.28233	23123.6	12822.7	24140.4	7147.83	2128.4	14215.5	10300.9	1.80333	0.256075	0.549243
1146	1146	sp|O43290|SNUT1_HUMAN	N/A	N/A	U4/U6.U5 tri-snRNP-associated protein 1 OS=Homo sapiens GN=SART1 PE=1 SV=1	TRUE	1.93637	0.1249	44570.7	24817.8	45522.7	29702.2	3648.34	17287.9	19753	1.79592	0.254287	0.903438
1000	1000	tr|F8VV04|F8VV04_HUMAN	N/A	N/A	Squamous cell carcinoma antigen recognized by T-cells 3 (Fragment) OS=Homo sapiens GN=SART3 PE=2 SV=1	TRUE	2.73099	0.05239	324572	180800	309500	174506	57126	71069.5	143771	1.79519	0.254111	1.28075
1466	1466	sp|Q8TF05|PP4R1_HUMAN	N/A	N/A	Serine/threonine-protein phosphatase 4 regulatory subunit 1 OS=Homo sapiens GN=PPP4R1 PE=1 SV=1	TRUE	1.48485	0.21176	23843	13402.4	24103.9	16179.5	2208.55	11976.9	10440.6	1.77901	0.250179	0.674156
1513	1513	tr|H0Y8J8|H0Y8J8_HUMAN	N/A	N/A	Receptor expression-enhancing protein 5 (Fragment) OS=Homo sapiens GN=REEP5 PE=4 SV=1	TRUE	0.730603	0.50551	176949	100451	228886	55932.1	135919	120064	76497.9	1.76154	0.245894	0.29627
1179	1179	tr|Q5SRN5|Q5SRN5_HUMAN	N/A	N/A	HLA class I histocompatibility antigen, A-68 alpha chain OS=Homo sapiens GN=HLA-A PE=2 SV=2	TRUE	0.791607	0.47289	3764.99	2152.73	4972.23	2895.22	3079.17	1721.37	1612.26	1.74894	0.242775	0.32524
915	915	sp|Q8NFJ5|RAI3_HUMAN	N/A	N/A	Retinoic acid-induced protein 3 OS=Homo sapiens GN=GPRC5A PE=1 SV=2	TRUE	1.82458	0.14212	61969.6	35442.1	55974.4	27327.4	17742.1	17870.6	26527.4	1.74847	0.242659	0.847345
1282	1282	sp|Q8WVD3|RN138_HUMAN	N/A	N/A	E3 ubiquitin-protein ligase RNF138 OS=Homo sapiens GN=RNF138 PE=1 SV=1	TRUE	1.02431	0.36359	830.637	478.19	656.345	565.241	539.803	252.564	352.447	1.73704	0.239811	0.439388
1266	1266	tr|B4DKY1|B4DKY1_HUMAN	N/A	N/A	Cysteine--tRNA ligase, cytoplasmic OS=Homo sapiens GN=CARS PE=2 SV=1	TRUE	0.868533	0.43411	22936.8	13289.4	23620.3	3755.59	4223.27	18769.7	9647.35	1.72594	0.237027	0.3624
1533	1533	sp|P04899-4|GNAI2_HUMAN	N/A	N/A	Isoform sGi2 of Guanine nucleotide-binding protein G(i) subunit alpha-2 OS=Homo sapiens GN=GNAI2	TRUE	1.34745	0.2491	28026.6	16309.3	25866.4	18990.8	6131.83	13757.1	11717.4	1.71845	0.235137	0.603626
1063	1063	sp|Q02818|NUCB1_HUMAN	N/A	N/A	Nucleobindin-1 OS=Homo sapiens GN=NUCB1 PE=1 SV=4	TRUE	1.5294	0.2009	63279.3	37304.6	61062.9	52564.6	4540.05	29064	25974.7	1.69629	0.229499	0.69702
1102	1102	tr|J3QS36|J3QS36_HUMAN	N/A	N/A	L-xylulose reductase (Fragment) OS=Homo sapiens GN=DCXR PE=3 SV=1	TRUE	0.768215	0.4852	14854.4	8814.94	13938.1	1625.62	4383.75	12891.8	6039.43	1.68514	0.226635	0.314079
1044	1044	sp|Q96IZ0|PAWR_HUMAN	N/A	N/A	PRKC apoptosis WT1 regulator protein OS=Homo sapiens GN=PAWR PE=1 SV=1	TRUE	3.82343	0.01872	21137.1	12563.6	19061	12436.8	3711.19	1145.21	8573.48	1.6824	0.225931	1.72769
1357	1357	sp|Q9HC36|RMTL1_HUMAN	N/A	N/A	RNA methyltransferase-like protein 1 OS=Homo sapiens GN=RNMTL1 PE=1 SV=2	TRUE	1.23203	0.28541	2354.05	1400.95	2196.11	992.969	1068.43	808.614	953.103	1.68033	0.225394	0.544531
1397	1397	tr|H3BTU4|H3BTU4_HUMAN	N/A	N/A	Uncharacterized protein (Fragment) OS=Homo sapiens PE=4 SV=1	TRUE	0.76996	0.48427	81705.8	48683.8	94899.8	53108.5	62653.3	39908.7	33022	1.6783	0.224868	0.314912
1012	1012	tr|E9PHA6|E9PHA6_HUMAN	N/A	N/A	DNA mismatch repair protein Msh2 OS=Homo sapiens GN=MSH2 PE=2 SV=1	TRUE	1.58277	0.18864	338217	202965	323814	126958	32491.9	144398	135252	1.66638	0.221774	0.724366
1323	1323	tr|H0YDX6|H0YDX6_HUMAN	N/A	N/A	CD44 antigen (Fragment) OS=Homo sapiens GN=CD44 PE=4 SV=1	TRUE	1.59526	0.18589	496693	298097	494780	396456	23788.4	214309	198596	1.66621	0.22173	0.730744
278	278	sp|O00567|NOP56_HUMAN	N/A	N/A	Nucleolar protein 56 OS=Homo sapiens GN=NOP56 PE=1 SV=4	TRUE	2.01221	0.11451	1.38058e+06	830085	1.5636e+06	837139	473041	27614.5	550491	1.66317	0.220938	0.941157
825	825	sp|Q9BWF3|RBM4_HUMAN	N/A	N/A	RNA-binding protein 4 OS=Homo sapiens GN=RBM4 PE=1 SV=1	TRUE	0.885154	0.42608	66985.5	40290	52670.4	34492.4	47828.4	21004.5	26695.6	1.66259	0.220784	0.370509
1361	1361	sp|Q9BRS2|RIOK1_HUMAN	N/A	N/A	Serine/threonine-protein kinase RIO1 OS=Homo sapiens GN=RIOK1 PE=1 SV=2	TRUE	1.40862	0.23173	87919.3	53472.5	101969	64140.2	24609.6	34473.3	34446.8	1.6442	0.215954	0.635018
232	232	sp|P20700|LMNB1_HUMAN	N/A	N/A	Lamin-B1 OS=Homo sapiens GN=LMNB1 PE=1 SV=2	TRUE	4.92233	0.00792	1.14625e+06	710650	1.18749e+06	659856	88587.4	125084	435600	1.61296	0.207623	2.10127
1163	1163	sp|Q9BV57|MTND_HUMAN	N/A	N/A	1,2-dihydroxy-3-keto-5-methylthiopentene dioxygenase OS=Homo sapiens GN=ADI1 PE=1 SV=1	TRUE	1.57411	0.19058	85450.8	53081.9	74363.7	57211	34591.2	8484.82	32368.9	1.60979	0.20677	0.719923
1330	1330	tr|F8WAE5|F8WAE5_HUMAN	N/A	N/A	Eukaryotic translation initiation factor 2 subunit 1 OS=Homo sapiens GN=EIF2A PE=2 SV=1	TRUE	1.21215	0.29216	63482	39493.8	63006.9	59055.8	4566.58	33971.6	23988.3	1.60739	0.206122	0.534379
1227	1227	sp|Q7Z7H8|RM10_HUMAN	N/A	N/A	39S ribosomal protein L10, mitochondrial OS=Homo sapiens GN=MRPL10 PE=1 SV=3	TRUE	0.712093	0.51574	7577.71	4728.4	9381.78	5900.32	6048.77	3382.86	2849.3	1.60259	0.204823	0.287569
1480	1480	tr|C9JKY3|C9JKY3_HUMAN	N/A	N/A	Epithelial cell adhesion molecule (Fragment) OS=Homo sapiens GN=EPCAM PE=2 SV=1	TRUE	6.99472	0.0022	82248	51423.2	81139.2	51325.2	5248.33	5542.24	30824.8	1.59943	0.203966	2.65758
1517	1517	sp|P51151|RAB9A_HUMAN	N/A	N/A	Ras-related protein Rab-9A OS=Homo sapiens GN=RAB9A PE=1 SV=1	TRUE	1.30472	0.26199	7775.02	4871.55	8822.84	5331.99	1892.87	3357.65	2903.47	1.59601	0.203035	0.581715
757	757	tr|B4DFG0|B4DFG0_HUMAN	N/A	N/A	Protein DEK OS=Homo sapiens GN=DEK PE=2 SV=1	TRUE	4.76376	0.00888	765676	481244	794903	445331	69650.9	76444.1	284432	1.59104	0.20168	2.05159
1333	1333	tr|F5H8J3|F5H8J3_HUMAN	N/A	N/A	Cleft lip and palate transmembrane protein 1 OS=Homo sapiens GN=CLPTM1 PE=2 SV=1	TRUE	1.05753	0.34991	5641.62	3547.65	4656.15	4804.89	1890.19	2861.67	2093.97	1.59024	0.201463	0.456044
1041	1041	sp|Q9NUQ6-2|SPS2L_HUMAN	N/A	N/A	Isoform 2 of SPATS2-like protein OS=Homo sapiens GN=SPATS2L	TRUE	1.7453	0.15587	10402.1	6556.24	9341.47	5998.42	1987.11	3258.59	3845.87	1.5866	0.200466	0.807237
1033	1033	sp|Q9UKM9|RALY_HUMAN	N/A	N/A	RNA-binding protein Raly OS=Homo sapiens GN=RALY PE=1 SV=1	TRUE	2.68214	0.05511	108981	69454	105089	56984.3	7590.71	24370.5	39526.7	1.56911	0.195652	1.25877
378	378	sp|Q14008|CKAP5_HUMAN	N/A	N/A	Cytoskeleton-associated protein 5 OS=Homo sapiens GN=CKAP5 PE=1 SV=3	TRUE	1.14042	0.31776	272258	173659	205523	190474	145530	35297.3	98598.9	1.56777	0.195283	0.497901
1159	1159	tr|E9PFW3|E9PFW3_HUMAN	N/A	N/A	AP-2 complex subunit mu OS=Homo sapiens GN=AP2M1 PE=2 SV=1	TRUE	1.31332	0.25934	129546	82751.4	126524	87517.8	10288.8	60851.4	46795.1	1.56549	0.19465	0.58613
59	59	sp|O75369|FLNB_HUMAN	N/A	N/A	Filamin-B OS=Homo sapiens GN=FLNB PE=1 SV=2	TRUE	3.15807	0.03425	1.19825e+06	770176	1.25175e+06	742034	162120	169816	428072	1.55581	0.191957	1.46534
1023	1023	sp|P47895|AL1A3_HUMAN	N/A	N/A	Aldehyde dehydrogenase family 1 member A3 OS=Homo sapiens GN=ALDH1A3 PE=1 SV=2	TRUE	1.79635	0.14686	532849	342594	530930	298196	15748.4	182769	190255	1.55534	0.191825	0.833096
1334	1334	tr|F5H7R9|F5H7R9_HUMAN	N/A	N/A	Parathymosin (Fragment) OS=Homo sapiens GN=PTMS PE=2 SV=1	TRUE	2.65958	0.05642	308709	198584	305834	190676	69048.2	19388.9	110125	1.55455	0.191605	1.24857
1306	1306	tr|Q5R363|Q5R363_HUMAN	N/A	N/A	SRSF protein kinase 1 OS=Homo sapiens GN=SRPK1 PE=2 SV=1	TRUE	1.22753	0.28692	12371.4	7978.85	12175.3	10945.5	1653.11	5973.38	4392.54	1.55052	0.190478	0.542239
1108	1108	sp|O75351|VPS4B_HUMAN	N/A	N/A	Vacuolar protein sorting-associated protein 4B OS=Homo sapiens GN=VPS4B PE=1 SV=2	TRUE	6.32017	0.00321	64361	41969	64074	43453.7	4334.11	4344.3	22392	1.53354	0.185694	2.49349
1133	1133	sp|Q14738|2A5D_HUMAN	N/A	N/A	Serine/threonine-protein phosphatase 2A 56 kDa regulatory subunit delta isoform OS=Homo sapiens GN=PPP2R5D PE=1 SV=1	TRUE	0.693673	0.52606	1503.18	985.086	1896.32	605.998	835.801	987.411	518.099	1.52594	0.183538	0.278965
1455	1455	sp|Q9NWV4|CA123_HUMAN	N/A	N/A	UPF0587 protein C1orf123 OS=Homo sapiens GN=C1orf123 PE=1 SV=1	TRUE	1.29439	0.2652	98228	64626.9	94137.3	66404	17837.7	41272.7	33601.1	1.51993	0.181822	0.576426
1244	1244	tr|K7ESQ2|K7ESQ2_HUMAN	N/A	N/A	Kinetochore protein Spc24 (Fragment) OS=Homo sapiens GN=SPC24 PE=2 SV=1	TRUE	0.711661	0.51598	9601.46	6342.08	11139.8	6154.03	7730.89	1778	3259.38	1.51393	0.180105	0.287367
921	921	sp|P35613-2|BASI_HUMAN	N/A	N/A	Isoform 2 of Basigin OS=Homo sapiens GN=BSG	TRUE	4.10325	0.01481	262115	173748	260819	182736	12271	35225.1	88367.1	1.50859	0.178573	1.82944
1392	1392	sp|Q9H3H3-3|CK068_HUMAN	N/A	N/A	Isoform 3 of UPF0696 protein C11orf68 OS=Homo sapiens GN=C11orf68	TRUE	4.80373	0.00862	11281.8	7522.15	11588.3	7403.37	921.949	993.8	3759.64	1.49981	0.176036	2.06449
1141	1141	tr|F8WDV0|F8WDV0_HUMAN	N/A	N/A	Importin-11 OS=Homo sapiens GN=IPO11 PE=2 SV=1	TRUE	1.49862	0.20834	13473.3	9008.73	13795.8	11151.3	2050.77	4734.93	4464.55	1.49558	0.17481	0.681227
773	773	sp|O43491|E41L2_HUMAN	N/A	N/A	Band 4.1-like protein 2 OS=Homo sapiens GN=EPB41L2 PE=1 SV=1	TRUE	4.4288	0.01143	30051.4	20149	29912.6	21944.3	2064.4	3276.57	9902.33	1.49145	0.17361	1.94195
1520	1520	tr|M0QXM4|M0QXM4_HUMAN	N/A	N/A	Neutral amino acid transporter B(0) OS=Homo sapiens GN=SLC1A5 PE=4 SV=1	TRUE	1.07414	0.34324	68981.9	46297.9	61848	42773.3	13785.3	33880.6	22683.9	1.48996	0.173173	0.464402
1325	1325	tr|H0Y6C3|H0Y6C3_HUMAN	N/A	N/A	Pyrroline-5-carboxylate reductase 3 (Fragment) OS=Homo sapiens GN=PYCRL PE=2 SV=1	TRUE	0.846746	0.44482	150953	101577	139694	131893	59407.9	81679.8	49375.5	1.48609	0.172044	0.351816
1308	1308	tr|Q5H909|Q5H909_HUMAN	N/A	N/A	Melanoma-associated antigen D2 OS=Homo sapiens GN=MAGED2 PE=2 SV=1	TRUE	1.34324	0.25034	10451.5	7101.87	9449.77	8585.78	3281.36	2808.62	3349.65	1.47166	0.167807	0.60147
778	778	sp|O95817|BAG3_HUMAN	N/A	N/A	BAG family molecular chaperone regulator 3 OS=Homo sapiens GN=BAG3 PE=1 SV=3	TRUE	2.43683	0.07145	319109	217126	308409	178676	18933.1	69971.2	101983	1.46969	0.167227	1.146
576	576	sp|O43172|PRP4_HUMAN	N/A	N/A	U4/U6 small nuclear ribonucleoprotein Prp4 OS=Homo sapiens GN=PRPF4 PE=1 SV=2	TRUE	2.13412	0.09974	889835	606271	891273	583828	21030.9	229177	283564	1.46772	0.166643	1.00113
496	496	sp|P46087|NOP2_HUMAN	N/A	N/A	Putative ribosomal RNA methyltransferase NOP2 OS=Homo sapiens GN=NOP2 PE=1 SV=2	TRUE	2.98801	0.04042	388578	264953	419381	266253	66972.1	25496.1	123625	1.46659	0.166309	1.3934
1065	1065	tr|E9PIF2|E9PIF2_HUMAN	N/A	N/A	Probable ATP-dependent RNA helicase DDX10 OS=Homo sapiens GN=DDX10 PE=2 SV=1	TRUE	5.36882	0.00581	14073.8	9596.61	14160.2	9586	498.123	1355.8	4477.21	1.46654	0.166294	2.23582
696	696	sp|Q96C19|EFHD2_HUMAN	N/A	N/A	EF-hand domain-containing protein D2 OS=Homo sapiens GN=EFHD2 PE=1 SV=1	TRUE	2.3527	0.07828	244466	167438	228556	172714	42023	38077.7	77028.8	1.46004	0.164366	1.10635
1468	1468	sp|Q96N67|DOCK7_HUMAN	N/A	N/A	Dedicator of cytokinesis protein 7 OS=Homo sapiens GN=DOCK7 PE=1 SV=4	TRUE	0.928498	0.40571	13586.1	9308.7	15171.2	11666.8	2977.25	7402.96	4277.4	1.45951	0.164206	0.391784
609	609	sp|Q9Y6H1|CHCH2_HUMAN	N/A	N/A	Coiled-coil-helix-coiled-coil-helix domain-containing protein 2, mitochondrial OS=Homo sapiens GN=CHCHD2 PE=1 SV=1	TRUE	6.86152	0.00236	796283	546411	780486	537055	51671.4	36173.6	249872	1.4573	0.163548	2.62709
1056	1056	tr|B0UX83|B0UX83_HUMAN	N/A	N/A	HLA-B associated transcript 3, isoform CRA_a OS=Homo sapiens GN=BAG6 PE=4 SV=1	TRUE	1.10721	0.3303	627017	435340	601899	573234	111684	278272	191677	1.44029	0.158451	0.481091
311	311	sp|P23921|RIR1_HUMAN	N/A	N/A	Ribonucleoside-diphosphate reductase large subunit OS=Homo sapiens GN=RRM1 PE=1 SV=1	TRUE	1.8498	0.13802	762397	529350	816780	560076	208814	63351.1	233047	1.44025	0.158438	0.860058
1230	1230	sp|Q13442|HAP28_HUMAN	N/A	N/A	28 kDa heat- and acid-stable phosphoprotein OS=Homo sapiens GN=PDAP1 PE=1 SV=1	TRUE	2.24261	0.08837	95679.1	66442.8	97490.5	74095.4	17729.4	13983.4	29236.2	1.44002	0.158369	1.0537
693	693	sp|Q9UHV9|PFD2_HUMAN	N/A	N/A	Prefoldin subunit 2 OS=Homo sapiens GN=PFDN2 PE=1 SV=1	TRUE	2.62515	0.05848	936773	650627	924906	564209	66085.5	176853	286146	1.4398	0.158302	1.23299
874	874	tr|E9PRZ9|E9PRZ9_HUMAN	N/A	N/A	Small acidic protein (Fragment) OS=Homo sapiens GN=C11orf58 PE=2 SV=1	TRUE	3.2763	0.03061	79333.5	55445.9	80445.8	56713.3	4412.22	11832.5	23887.5	1.43083	0.155587	1.51414
1221	1221	sp|Q9BVK6|TMED9_HUMAN	N/A	N/A	Transmembrane emp24 domain-containing protein 9 OS=Homo sapiens GN=TMED9 PE=1 SV=2	TRUE	2.70713	0.0537	63981.6	44733.2	69212	40522.3	9155.85	8236.37	19248.4	1.43029	0.155425	1.27003
1489	1489	tr|B4DST5|B4DST5_HUMAN	N/A	N/A	Tyrosine-protein phosphatase non-receptor type 23 OS=Homo sapiens GN=PTPN23 PE=2 SV=1	TRUE	0.904731	0.41677	21268.3	14904.9	19774	19088.6	3059.56	11791.8	6363.36	1.42693	0.154403	0.380104
932	932	tr|H0YJW7|H0YJW7_HUMAN	N/A	N/A	SRA stem-loop-interacting RNA-binding protein, mitochondrial (Fragment) OS=Homo sapiens GN=SLIRP PE=2 SV=1	TRUE	0.409332	0.70327	163463	115216	222797	26086.3	122830	163065	48246.5	1.41875	0.151905	0.152878
1398	1398	tr|H3BU16|H3BU16_HUMAN	N/A	N/A	Hematological and neurological-expressed 1-like protein (Fragment) OS=Homo sapiens GN=HN1L PE=2 SV=1	TRUE	0.824124	0.45617	88427.2	62329.6	82489.5	57725.6	24636.5	49004.7	26097.6	1.4187	0.151892	0.340873
1192	1192	tr|Q6ZT62|Q6ZT62_HUMAN	N/A	N/A	SH3 domain-binding protein 1 OS=Homo sapiens GN=SH3BP1 PE=2 SV=1	TRUE	1.45763	0.21868	132278	93469.7	140642	104972	31675.4	33515.3	38808.7	1.4152	0.150818	0.660191
1085	1085	sp|A0MZ66|SHOT1_HUMAN	N/A	N/A	Shootin-1 OS=Homo sapiens GN=KIAA1598 PE=1 SV=4	TRUE	2.53981	0.06399	23669.5	16778.4	22842.5	16558.8	4671.19	514.738	6891.11	1.41071	0.149439	1.19389
607	607	tr|B4DPX4|B4DPX4_HUMAN	N/A	N/A	Chromaffin granule amine transporter OS=Homo sapiens GN=VAT1 PE=2 SV=1	TRUE	1.80857	0.14479	579442	411060	552524	413175	116885	111094	168382	1.40963	0.149104	0.839261
1487	1487	tr|B1AL69|B1AL69_HUMAN	N/A	N/A	Hsp90 co-chaperone Cdc37-like 1 OS=Homo sapiens GN=CDC37L1 PE=2 SV=1	TRUE	0.757153	0.49111	12305.9	8749.05	11047.1	12406.6	3932.7	7123	3556.83	1.40654	0.148152	0.308821
1112	1112	sp|Q96CT7|CC124_HUMAN	N/A	N/A	Coiled-coil domain-containing protein 124 OS=Homo sapiens GN=CCDC124 PE=1 SV=1	TRUE	2.11793	0.10158	140187	99838.2	147875	93379.2	21516.8	25017.2	40348.9	1.40414	0.147411	0.993192
1261	1261	tr|E9PD43|E9PD43_HUMAN	N/A	N/A	Negative elongation factor E (Fragment) OS=Homo sapiens GN=NELFE PE=2 SV=1	TRUE	1.41206	0.23079	14330.1	10221.2	15308	12300.1	2961.02	4078.44	4108.84	1.40199	0.146745	0.636783
1368	1368	sp|Q8N4Q1|MIA40_HUMAN	N/A	N/A	Mitochondrial intermembrane space import and assembly protein 40 OS=Homo sapiens GN=CHCHD4 PE=1 SV=1	TRUE	2.35709	0.07791	21943.3	15674.7	23785.1	14858.3	4022.31	2244.69	6268.52	1.39991	0.146101	1.10841
912	912	sp|Q9NZL9|MAT2B_HUMAN	N/A	N/A	Methionine adenosyltransferase 2 subunit beta OS=Homo sapiens GN=MAT2B PE=1 SV=1	TRUE	2.38591	0.0755	438734	313792	442039	266063	17991.6	88899.3	124942	1.39817	0.145559	1.12205
1366	1366	sp|Q92520|FAM3C_HUMAN	N/A	N/A	Protein FAM3C OS=Homo sapiens GN=FAM3C PE=1 SV=1	TRUE	0.70304	0.52079	191279	137056	244620	126573	100038	88532	54222.9	1.39563	0.144769	0.283337
1442	1442	sp|Q8TEA8|DTD1_HUMAN	N/A	N/A	D-tyrosyl-tRNA(Tyr) deacylase 1 OS=Homo sapiens GN=DTD1 PE=1 SV=2	TRUE	2.39343	0.07489	144858	103796	149413	92096.1	12957.2	26741.8	41062.4	1.39561	0.144763	1.12558
837	837	sp|Q99805|TM9S2_HUMAN	N/A	N/A	Transmembrane 9 superfamily member 2 OS=Homo sapiens GN=TM9SF2 PE=1 SV=1	TRUE	1.19423	0.29837	408612	294102	405352	386677	25331.5	164137	114510	1.38936	0.142813	0.525245
230	230	sp|P04843|RPN1_HUMAN	N/A	N/A	Dolichyl-diphosphooligosaccharide--protein glycosyltransferase subunit 1 OS=Homo sapiens GN=RPN1 PE=1 SV=1	TRUE	4.93153	0.00786	739680	536020	736779	516844	15584.8	69810.9	203660	1.37995	0.139863	2.10458
772	772	sp|Q14980|NUMA1_HUMAN	N/A	N/A	Nuclear mitotic apparatus protein 1 OS=Homo sapiens GN=NUMA1 PE=1 SV=2	TRUE	1.91185	0.12847	166967	121412	166465	135284	3100.12	41154.1	45554.9	1.37521	0.138369	0.891198
795	795	sp|P18583-5|SON_HUMAN	N/A	N/A	Isoform D of Protein SON OS=Homo sapiens GN=SON	TRUE	0.780059	0.47894	25808	18771.2	24053.9	26252.1	4626.83	14923.8	7036.82	1.37487	0.138263	0.319719
682	682	sp|Q01469|FABP5_HUMAN	N/A	N/A	Fatty acid-binding protein, epidermal OS=Homo sapiens GN=FABP5 PE=1 SV=3	TRUE	1.91608	0.12785	3.51094e+06	2.55425e+06	3.51128e+06	2.36896e+06	125010	855726	956694	1.37455	0.138161	0.893299
1467	1467	tr|M0QZK8|M0QZK8_HUMAN	N/A	N/A	Gamma-glutamylcyclotransferase OS=Homo sapiens GN=GGCT PE=4 SV=1	TRUE	2.12448	0.10083	226852	165141	222902	140444	6940.28	49830.4	61710.4	1.37368	0.137886	0.99641
669	669	sp|P62979|RS27A_HUMAN	N/A	N/A	Ubiquitin-40S ribosomal protein S27a OS=Homo sapiens GN=RPS27A PE=1 SV=2	TRUE	1.76939	0.15155	6.56695e+06	4.79724e+06	6.55213e+06	4.55063e+06	153677	1.72554e+06	1.76972e+06	1.3689	0.136373	0.819444
1311	1311	tr|M0QXD6|M0QXD6_HUMAN	N/A	N/A	General transcription factor IIF subunit 1 (Fragment) OS=Homo sapiens GN=GTF2F1 PE=4 SV=1	TRUE	2.40022	0.07434	43783.1	32065	46303.2	34880.9	6580.71	5310.22	11718.1	1.36545	0.135275	1.12878
1327	1327	tr|G3XAN0|G3XAN0_HUMAN	N/A	N/A	40S ribosomal protein S20 OS=Homo sapiens GN=RPS20 PE=4 SV=1	TRUE	2.34021	0.07936	2.61676e+06	1.92467e+06	2.64917e+06	1.63426e+06	58703.7	508855	692084	1.35959	0.133406	1.1004
971	971	sp|Q9Y2T3|GUAD_HUMAN	N/A	N/A	Guanine deaminase OS=Homo sapiens GN=GDA PE=1 SV=1	TRUE	0.49696	0.64529	47376	34895.5	52682.2	22323.8	20793.6	38206.6	12480.6	1.35766	0.13279	0.190245
751	751	tr|H7C2Q8|H7C2Q8_HUMAN	N/A	N/A	EBNA1 binding protein 2, isoform CRA_d OS=Homo sapiens GN=EBNA1BP2 PE=2 SV=1	TRUE	0.845947	0.44522	550088	406212	504516	490637	130857	263923	143876	1.35419	0.13168	0.351425
1509	1509	tr|H0YIB4|H0YIB4_HUMAN	N/A	N/A	Serine/arginine-rich-splicing factor 9 (Fragment) OS=Homo sapiens GN=SRSF9 PE=4 SV=1	TRUE	0.823006	0.45674	42589.7	31460.4	54501.8	26861.6	21772.8	8633.79	11129.3	1.35376	0.131541	0.340331
767	767	tr|F5H897|F5H897_HUMAN	N/A	N/A	Heat shock protein 75 kDa, mitochondrial OS=Homo sapiens GN=TRAP1 PE=2 SV=1	TRUE	1.75212	0.15463	181587	134236	168337	138834	44721.2	13821	47350.7	1.35274	0.131215	0.810706
1094	1094	tr|M0R192|M0R192_HUMAN	N/A	N/A	Flavin reductase (NADPH) OS=Homo sapiens GN=BLVRB PE=4 SV=1	TRUE	1.57775	0.18976	625540	463275	626655	407621	2721.24	178112	162264	1.35026	0.130416	0.721795
1363	1363	sp|Q96JP5|ZFP91_HUMAN	N/A	N/A	E3 ubiquitin-protein ligase ZFP91 OS=Homo sapiens GN=ZFP91 PE=1 SV=1	TRUE	1.7603	0.15316	9865.22	7313.07	10781	7232.8	2155.58	1288.26	2552.15	1.34898	0.130007	0.814855
760	760	sp|Q9H8H0|NOL11_HUMAN	N/A	N/A	Nucleolar protein 11 OS=Homo sapiens GN=NOL11 PE=1 SV=1	TRUE	1.57971	0.18932	174568	130168	196082	137125	47077.3	12390.7	44399	1.34109	0.127458	0.722804
1478	1478	tr|B4DEK4|B4DEK4_HUMAN	N/A	N/A	Sorting nexin-2 OS=Homo sapiens GN=SNX2 PE=2 SV=1	TRUE	1.44262	0.2226	103049	76995.4	97995.4	87229	23152.1	21035.3	26053.9	1.33838	0.12658	0.652475
768	768	tr|S4R3H4|S4R3H4_HUMAN	N/A	N/A	Apoptotic chromatin condensation inducer in the nucleus OS=Homo sapiens GN=ACIN1 PE=4 SV=1	TRUE	2.05726	0.10879	212488	159662	236496	162160	42984.6	11419.4	52826.5	1.33086	0.124134	0.963411
1171	1171	sp|Q13619|CUL4A_HUMAN	N/A	N/A	Cullin-4A OS=Homo sapiens GN=CUL4A PE=1 SV=3	TRUE	0.784718	0.47649	33351	25076.6	32955.6	33967.2	1837.9	18170.7	8274.37	1.32996	0.12384	0.321946
360	360	sp|Q9P2E9|RRBP1_HUMAN	N/A	N/A	Ribosome-binding protein 1 OS=Homo sapiens GN=RRBP1 PE=1 SV=4	TRUE	1.05466	0.35107	183988	138981	211539	113524	54963.6	49420	45007.1	1.32384	0.121835	0.454606
643	643	sp|Q9UBS4|DJB11_HUMAN	N/A	N/A	DnaJ homolog subfamily B member 11 OS=Homo sapiens GN=DNAJB11 PE=1 SV=1	TRUE	2.57793	0.06146	562229	424935	571619	381259	35076.3	85315.5	137294	1.32309	0.121591	1.21141
440	440	tr|E9PHV5|E9PHV5_HUMAN	N/A	N/A	Sperm-specific antigen 2 OS=Homo sapiens GN=SSFA2 PE=2 SV=1	TRUE	3.56484	0.02348	315914	239106	322331	226289	21811	30281.4	76807.8	1.32123	0.120978	1.6293
1111	1111	sp|Q13112|CAF1B_HUMAN	N/A	N/A	Chromatin assembly factor 1 subunit B OS=Homo sapiens GN=CHAF1B PE=1 SV=1	TRUE	6.17444	0.00349	77364.9	58600.2	75793.7	59850.6	3587.84	3851.7	18764.7	1.32022	0.120645	2.45717
22	22	sp|Q09666|AHNK_HUMAN	N/A	N/A	Neuroblast differentiation-associated protein AHNAK OS=Homo sapiens GN=AHNAK PE=1 SV=2	TRUE	3.69877	0.02086	2.67017e+06	2.02382e+06	2.68169e+06	1.94757e+06	28705.6	301310	646357	1.31938	0.120368	1.68069
466	466	sp|Q06210|GFPT1_HUMAN	N/A	N/A	Glutamine--fructose-6-phosphate aminotransferase [isomerizing] 1 OS=Homo sapiens GN=GFPT1 PE=1 SV=3	TRUE	4.74797	0.00898	447691	342264	448111	355854	16184.7	34888.2	105427	1.30803	0.116617	2.04672
1488	1488	sp|Q12907|LMAN2_HUMAN	N/A	N/A	Vesicular integral-membrane protein VIP36 OS=Homo sapiens GN=LMAN2 PE=1 SV=1	TRUE	4.70647	0.00926	43618.9	33411.4	43234.9	34011.3	3412.72	1569.92	10207.5	1.30551	0.11578	2.03339
745	745	sp|P49792|RBP2_HUMAN	N/A	N/A	E3 SUMO-protein ligase RanBP2 OS=Homo sapiens GN=RANBP2 PE=1 SV=2	TRUE	2.62905	0.05824	272925	209750	273932	187608	11655.2	39955.4	63175.2	1.30119	0.114342	1.23478
504	504	tr|F8W914|F8W914_HUMAN	N/A	N/A	Reticulon OS=Homo sapiens GN=RTN4 PE=2 SV=1	TRUE	1.59629	0.18566	467482	361710	471015	412069	19431.2	113112	105773	1.29242	0.111405	0.731282
673	673	tr|J3QK90|J3QK90_HUMAN	N/A	N/A	NSFL1 cofactor p47 OS=Homo sapiens GN=NSFL1C PE=2 SV=1	TRUE	2.36286	0.07742	249246	193092	261281	206386	33984.1	23225.9	56153.9	1.29081	0.110864	1.11115
1458	1458	sp|P46063|RECQ1_HUMAN	N/A	N/A	ATP-dependent DNA helicase Q1 OS=Homo sapiens GN=RECQL PE=1 SV=3	TRUE	1.09015	0.33692	62594.1	48518.3	66949.7	38598.4	8365.68	20740.3	14075.8	1.29011	0.110628	0.472473
589	589	tr|Q567R9|Q567R9_HUMAN	N/A	N/A	CIP29 protein OS=Homo sapiens GN=CIP29 PE=2 SV=1	TRUE	1.53685	0.19914	857543	664891	748791	673577	214622	32841.8	192651	1.28975	0.110505	0.700841
1021	1021	sp|Q9NRX1|PNO1_HUMAN	N/A	N/A	RNA-binding protein PNO1 OS=Homo sapiens GN=PNO1 PE=1 SV=1	TRUE	0.711103	0.51629	108832	84915.3	83268.1	88528.7	57899.9	6420.5	23916.8	1.28166	0.107771	0.287106
288	288	sp|O43399-4|TPD54_HUMAN	N/A	N/A	Isoform 4 of Tumor protein D54 OS=Homo sapiens GN=TPD52L2	TRUE	2.91246	0.04357	2.08195e+06	1.62456e+06	2.09289e+06	1.59587e+06	27628.4	270605	457390	1.28155	0.107734	1.36081
689	689	tr|J3KNF8|J3KNF8_HUMAN	N/A	N/A	Cytochrome b5 type B OS=Homo sapiens GN=CYB5B PE=2 SV=1	TRUE	4.61803	0.0099	372908	291000	365076	287695	27625.3	13439.2	81908.4	1.28147	0.107709	2.00436
1352	1352	sp|Q9UIJ7|KAD3_HUMAN	N/A	N/A	GTP:AMP phosphotransferase AK3, mitochondrial OS=Homo sapiens GN=AK3 PE=1 SV=4	TRUE	0.3037	0.7765	18645.3	14604.4	11838.6	6396.31	15730.4	16842.5	4040.91	1.27669	0.106086	0.109859
1214	1214	tr|B1AMU7|B1AMU7_HUMAN	N/A	N/A	Exosome complex component CSL4 (Fragment) OS=Homo sapiens GN=EXOSC1 PE=2 SV=2	TRUE	2.217	0.09091	52743.5	41358	50910.2	40457.5	6853.89	5669.64	11385.5	1.27529	0.105609	1.04139
1050	1050	sp|P51116|FXR2_HUMAN	N/A	N/A	Fragile X mental retardation syndrome-related protein 2 OS=Homo sapiens GN=FXR2 PE=1 SV=2	TRUE	1.79062	0.14784	18484	14502.7	19961.6	14448.3	3806.01	587.514	3981.32	1.27452	0.105348	0.830208
428	428	tr|A6NFX8|A6NFX8_HUMAN	N/A	N/A	ADP-sugar pyrophosphatase OS=Homo sapiens GN=NUDT5 PE=2 SV=1	TRUE	2.95788	0.04164	693405	544466	706945	525782	57852.5	65264.7	148939	1.27355	0.105016	1.38049
582	582	tr|B1AHD1|B1AHD1_HUMAN	N/A	N/A	NHP2-like protein 1 OS=Homo sapiens GN=NHP2L1 PE=2 SV=1	TRUE	3.03628	0.03854	834988	656072	856484	649731	60317.5	82332.3	178916	1.27271	0.104729	1.41409
1355	1355	sp|Q9NQR4|NIT2_HUMAN	N/A	N/A	Omega-amidase NIT2 OS=Homo sapiens GN=NIT2 PE=1 SV=1	TRUE	2.55741	0.06281	60072.8	47299.5	61876.1	46972.4	8374.3	2170.29	12773.3	1.27005	0.103821	1.20197
632	632	sp|O75821|EIF3G_HUMAN	N/A	N/A	Eukaryotic translation initiation factor 3 subunit G OS=Homo sapiens GN=EIF3G PE=1 SV=2	TRUE	1.68287	0.16769	553970	436351	575501	473745	51891.6	109371	117619	1.26955	0.103651	0.775493
1510	1510	sp|O94905|ERLN2_HUMAN	N/A	N/A	Erlin-2 OS=Homo sapiens GN=ERLIN2 PE=1 SV=1	TRUE	0.404295	0.70668	9457.83	7464.36	13259.9	8349.91	6625.95	5388.23	1993.47	1.26707	0.102799	0.150777
514	514	sp|P62913|RL11_HUMAN	N/A	N/A	60S ribosomal protein L11 OS=Homo sapiens GN=RPL11 PE=1 SV=2	TRUE	2.6739	0.05558	3.29804e+06	2.60825e+06	3.29633e+06	2.45557e+06	44166	444631	689790	1.26446	0.101907	1.25508
492	492	sp|Q9Y617|SERC_HUMAN	N/A	N/A	Phosphoserine aminotransferase OS=Homo sapiens GN=PSAT1 PE=1 SV=2	TRUE	2.71417	0.05331	1.58525e+06	1.25586e+06	1.61788e+06	1.19861e+06	76877.5	195633	329383	1.26228	0.101155	1.27319
1057	1057	sp|P11387|TOP1_HUMAN	N/A	N/A	DNA topoisomerase 1 OS=Homo sapiens GN=TOP1 PE=1 SV=2	TRUE	4.35424	0.01212	100808	79884	100338	80425.3	6714.29	4919.15	20924.5	1.26194	0.101037	1.9165
450	450	sp|Q7L014|DDX46_HUMAN	N/A	N/A	Probable ATP-dependent RNA helicase DDX46 OS=Homo sapiens GN=DDX46 PE=1 SV=2	TRUE	2.97802	0.04082	261619	207797	266237	209328	17100.4	26219.9	53822	1.25901	0.10003	1.38913
624	624	sp|Q9UKY7|CDV3_HUMAN	N/A	N/A	Protein CDV3 homolog OS=Homo sapiens GN=CDV3 PE=1 SV=1	TRUE	2.8288	0.0474	208658	166078	210284	158372	17789.5	19058.9	42579.7	1.25638	0.0991222	1.32422
35	35	sp|P46940|IQGA1_HUMAN	N/A	N/A	Ras GTPase-activating-like protein IQGAP1 OS=Homo sapiens GN=IQGAP1 PE=1 SV=1	TRUE	2.03771	0.11123	2.06281e+06	1.64221e+06	2.17833e+06	1.49469e+06	209553	289651	420595	1.25611	0.0990293	0.953778
732	732	sp|Q13243|SRSF5_HUMAN	N/A	N/A	Serine/arginine-rich splicing factor 5 OS=Homo sapiens GN=SRSF5 PE=1 SV=1	TRUE	3.80412	0.01904	113919	90724.8	117217	94175.8	5757.55	8852.75	23193.7	1.25565	0.0988684	1.72033
1286	1286	sp|Q27J81|INF2_HUMAN	N/A	N/A	Inverted formin-2 OS=Homo sapiens GN=INF2 PE=1 SV=2	TRUE	1.35658	0.24643	7973.2	6362.33	7207.49	6587.49	1803.69	988.326	1610.87	1.25319	0.0980166	0.608306
1091	1091	tr|D6REB4|D6REB4_HUMAN	N/A	N/A	Polyadenylate-binding protein-interacting protein 1 OS=Homo sapiens GN=PAIP1 PE=2 SV=1	TRUE	4.35805	0.01208	131921	105274	134783	109052	6819.41	8103.2	26647.8	1.25313	0.0979959	1.91793
512	512	sp|Q13177|PAK2_HUMAN	N/A	N/A	Serine/threonine-protein kinase PAK 2 OS=Homo sapiens GN=PAK2 PE=1 SV=3	TRUE	3.13493	0.03502	403800	322352	418392	332286	26241.1	36557	81448	1.25267	0.0978358	1.45568
1435	1435	tr|G3V529|G3V529_HUMAN	N/A	N/A	ATP-dependent RNA helicase DDX24 OS=Homo sapiens GN=DDX24 PE=2 SV=1	TRUE	0.579758	0.59316	19227.5	15350.3	20181.5	19404.8	1812.51	11440.8	3877.28	1.25259	0.0978079	0.226828
797	797	sp|P19623|SPEE_HUMAN	N/A	N/A	Spermidine synthase OS=Homo sapiens GN=SRM PE=1 SV=1	TRUE	3.75842	0.0198	815961	651744	822218	621636	11977.5	74724.7	164217	1.25197	0.0975922	1.70333
1426	1426	sp|Q16740|CLPP_HUMAN	N/A	N/A	Putative ATP-dependent Clp protease proteolytic subunit, mitochondrial OS=Homo sapiens GN=CLPP PE=1 SV=1	TRUE	1.79503	0.14709	18033.8	14451.2	19165.1	14622.2	2474.77	2413.69	3582.64	1.24791	0.0961843	0.832417
980	980	sp|Q14847|LASP1_HUMAN	N/A	N/A	LIM and SH3 domain protein 1 OS=Homo sapiens GN=LASP1 PE=1 SV=2	TRUE	1.84153	0.13935	687827	551488	690330	480656	5272.22	128125	136339	1.24722	0.0959431	0.855893
1358	1358	sp|Q9H444|CHM4B_HUMAN	N/A	N/A	Charged multivesicular body protein 4b OS=Homo sapiens GN=CHMP4B PE=1 SV=1	TRUE	3.82219	0.01874	59157	47477.4	61805.9	48087.4	4874.68	2061.51	11679.6	1.246	0.0955189	1.72723
142	142	tr|K7EJ81|K7EJ81_HUMAN	N/A	N/A	116 kDa U5 small nuclear ribonucleoprotein component OS=Homo sapiens GN=EFTUD2 PE=2 SV=1	TRUE	8.44892	0.00108	1.20072e+06	968810	1.21826e+06	958343	37794.6	28839.9	231906	1.23937	0.0932016	2.96658
574	574	sp|Q9P258|RCC2_HUMAN	N/A	N/A	Protein RCC2 OS=Homo sapiens GN=RCC2 PE=1 SV=2	TRUE	2.03421	0.11168	842769	680757	832847	642322	25123	135640	162011	1.23799	0.0927161	0.952025
1482	1482	tr|G3V3F1|G3V3F1_HUMAN	N/A	N/A	Neural cell expressed, developmentally down-regulated 1, isoform CRA_c OS=Homo sapiens GN=NEDD1 PE=4 SV=1	TRUE	0.7047	0.51986	11404.2	9219.76	11779.3	11936.8	1835.79	5045.34	2184.4	1.23693	0.0923437	0.284114
855	855	sp|Q9NZN4|EHD2_HUMAN	N/A	N/A	EH domain-containing protein 2 OS=Homo sapiens GN=EHD2 PE=1 SV=2	TRUE	1.87623	0.13386	92370.1	74698.5	93120.9	69949.9	3706.9	15886.9	17671.6	1.23657	0.0922197	0.873349
196	196	sp|O60841|IF2P_HUMAN	N/A	N/A	Eukaryotic translation initiation factor 5B OS=Homo sapiens GN=EIF5B PE=1 SV=4	TRUE	1.99894	0.11626	904833	733780	979691	728519	146572	22003.7	171053	1.23311	0.0910027	0.93457
756	756	sp|P63173|RL38_HUMAN	N/A	N/A	60S ribosomal protein L38 OS=Homo sapiens GN=RPL38 PE=1 SV=2	TRUE	1.43215	0.22537	1.71971e+06	1.39559e+06	1.71194e+06	1.29662e+06	19844.3	391501	324128	1.23225	0.0906998	0.647104
231	231	sp|Q9NYU2|UGGG1_HUMAN	N/A	N/A	UDP-glucose:glycoprotein glucosyltransferase 1 OS=Homo sapiens GN=UGGT1 PE=1 SV=3	TRUE	0.646114	0.55341	438888	356365	363259	359260	219818	24885.4	82523.3	1.23157	0.090459	0.256953
631	631	sp|P51148-2|RAB5C_HUMAN	N/A	N/A	Isoform 2 of Ras-related protein Rab-5C OS=Homo sapiens GN=RAB5C	TRUE	3.29058	0.0302	359166	291792	352029	290429	20594.7	28870.7	67374.3	1.2309	0.0902222	1.51999
929	929	tr|J3QRS9|J3QRS9_HUMAN	N/A	N/A	Zinc finger protein 207 OS=Homo sapiens GN=ZNF207 PE=2 SV=1	TRUE	1.63678	0.17702	929429	755789	940428	754680	60330.4	173561	173641	1.22975	0.0898161	0.751978
591	591	sp|P43034|LIS1_HUMAN	N/A	N/A	Platelet-activating factor acetylhydrolase IB subunit alpha OS=Homo sapiens GN=PAFAH1B1 PE=1 SV=2	TRUE	3.15966	0.0342	407073	331189	428221	331230	39997.4	11426.4	75883.4	1.22912	0.0895957	1.46597
1430	1430	sp|Q8N8S7|ENAH_HUMAN	N/A	N/A	Protein enabled homolog OS=Homo sapiens GN=ENAH PE=1 SV=2	TRUE	1.24252	0.28191	30480.4	24820	32933.7	25641.9	7502.78	2443.01	5660.39	1.22806	0.0892188	0.54989
363	363	sp|P11388-4|TOP2A_HUMAN	N/A	N/A	Isoform 4 of DNA topoisomerase 2-alpha OS=Homo sapiens GN=TOP2A	TRUE	0.62196	0.56766	136289	111266	138997	114560	62563.7	30689.5	25023.3	1.2249	0.088099	0.245912
319	319	sp|Q9HB71|CYBP_HUMAN	N/A	N/A	Calcyclin-binding protein OS=Homo sapiens GN=CACYBP PE=1 SV=2	TRUE	2.68469	0.05496	3.58878e+06	2.93178e+06	3.58336e+06	2.74106e+06	34974.3	422423	656998	1.2241	0.0878152	1.25995
1153	1153	tr|Q5JB52|Q5JB52_HUMAN	N/A	N/A	Heterogeneous nuclear ribonucleoprotein L-like OS=Homo sapiens GN=HNRNPLL PE=2 SV=1	TRUE	0.770441	0.48402	38823.6	31738.2	37525.1	38970.5	5599.69	14912.1	7085.38	1.22324	0.0875133	0.315137
1428	1428	tr|F8WEE8|F8WEE8_HUMAN	N/A	N/A	SUZ domain-containing protein 1 OS=Homo sapiens GN=SZRD1 PE=2 SV=1	TRUE	3.05482	0.03785	35208.7	28793.1	36384.1	27734.8	2674.15	2465.96	6415.61	1.22282	0.0873618	1.42193
7	7	sp|P21333|FLNA_HUMAN	N/A	N/A	Filamin-A OS=Homo sapiens GN=FLNA PE=1 SV=4	TRUE	5.15803	0.00671	2.62477e+06	2.14824e+06	2.62675e+06	2.13835e+06	25472	157977	476531	1.22182	0.0870086	2.17328
1196	1196	sp|Q9H814|PHAX_HUMAN	N/A	N/A	Phosphorylated adapter RNA export protein OS=Homo sapiens GN=PHAX PE=1 SV=1	TRUE	1.62483	0.17952	29499.8	24169.6	29309.7	23274.8	4324.99	3684.95	5330.2	1.22053	0.0865496	0.745887
734	734	tr|C9JAB2|C9JAB2_HUMAN	N/A	N/A	Serine/arginine-rich-splicing factor 7 OS=Homo sapiens GN=SRSF7 PE=2 SV=1	TRUE	2.28479	0.08434	129657	106276	130072	108746	5065.01	16985.8	23381.3	1.22001	0.0863618	1.07397
654	654	sp|P68371|TBB4B_HUMAN	N/A	N/A	Tubulin beta-4B chain OS=Homo sapiens GN=TUBB4B PE=1 SV=1	TRUE	2.44073	0.07115	8.88862e+06	7.31221e+06	8.93917e+06	6.74231e+06	103470	1.1139e+06	1.57641e+06	1.21559	0.0847858	1.14783
695	695	sp|Q99471|PFD5_HUMAN	N/A	N/A	Prefoldin subunit 5 OS=Homo sapiens GN=PFDN5 PE=1 SV=2	TRUE	0.561382	0.6045	340848	280591	284685	275098	108617	150885	60257.2	1.21475	0.0844872	0.218604
310	310	sp|P37837|TALDO_HUMAN	N/A	N/A	Transaldolase OS=Homo sapiens GN=TALDO1 PE=1 SV=2	TRUE	2.20763	0.09187	3.03079e+06	2.49526e+06	3.06355e+06	2.35885e+06	72656.2	413835	535533	1.21462	0.0844405	1.03683
602	602	sp|P29373|RABP2_HUMAN	N/A	N/A	Cellular retinoic acid-binding protein 2 OS=Homo sapiens GN=CRABP2 PE=1 SV=2	TRUE	1.67013	0.17021	1.32056e+06	1.08826e+06	1.31231e+06	1.1333e+06	30465.4	238975	232297	1.21346	0.0840243	0.769015
967	967	tr|H3BVG0|H3BVG0_HUMAN	N/A	N/A	Nuclear pore complex protein Nup93 OS=Homo sapiens GN=NUP93 PE=2 SV=1	TRUE	1.80569	0.14527	160783	132513	152762	134141	26306.1	6584.7	28270.6	1.21334	0.0839834	0.837824
842	842	sp|P14174|MIF_HUMAN	N/A	N/A	Macrophage migration inhibitory factor OS=Homo sapiens GN=MIF PE=1 SV=4	TRUE	3.18747	0.0333	7.42288e+06	6.11878e+06	7.46528e+06	6.16435e+06	130531	696516	1.3041e+06	1.21313	0.0839077	1.47756
353	353	sp|O00154-7|BACH_HUMAN	N/A	N/A	Isoform 7 of Cytosolic acyl coenzyme A thioester hydrolase OS=Homo sapiens GN=ACOT7	TRUE	2.83192	0.04725	2.84876e+06	2.35609e+06	2.97826e+06	2.30273e+06	234677	189004	492668	1.2091	0.0824637	1.3256
551	551	tr|B4DP11|B4DP11_HUMAN	N/A	N/A	Prostaglandin E synthase 3 OS=Homo sapiens GN=PTGES3 PE=2 SV=1	TRUE	2.28523	0.0843	3.59951e+06	2.98149e+06	3.59821e+06	2.74695e+06	37449.7	466916	618016	1.20728	0.0818095	1.07417
426	426	tr|E9PGT1|E9PGT1_HUMAN	N/A	N/A	Translin OS=Homo sapiens GN=TSN PE=2 SV=1	TRUE	2.22992	0.08962	1.17252e+06	971270	1.16768e+06	951376	10442.9	155969	201252	1.20721	0.081781	1.0476
256	256	tr|E9PKU4|E9PKU4_HUMAN	N/A	N/A	60S ribosomal protein L8 (Fragment) OS=Homo sapiens GN=RPL8 PE=2 SV=1	TRUE	1.88007	0.13327	1.69654e+06	1.40554e+06	1.72541e+06	1.42698e+06	153594	219730	291001	1.20704	0.0817214	0.875268
1314	1314	tr|K7ELR8|K7ELR8_HUMAN	N/A	N/A	HEAT repeat-containing protein 6 OS=Homo sapiens GN=HEATR6 PE=2 SV=1	TRUE	0.460817	0.66887	4625.63	3832.31	5088.07	4595.87	1575.12	2531.81	793.313	1.20701	0.0817096	0.174658
665	665	sp|Q9H3P7|GCP60_HUMAN	N/A	N/A	Golgi resident protein GCP60 OS=Homo sapiens GN=ACBD3 PE=1 SV=4	TRUE	1.19653	0.29756	173116	143691	187580	140163	33916.2	25768.3	29425.2	1.20478	0.0809081	0.526425
619	619	tr|B4DLN1|B4DLN1_HUMAN	N/A	N/A	Mitochondrial dicarboxylate carrier OS=Homo sapiens GN=SLC25A10 PE=2 SV=1	TRUE	1.56437	0.19278	113461	94190.6	107525	101674	11289.9	18103.9	19270.2	1.20459	0.0808383	0.714938
982	982	sp|P63279|UBC9_HUMAN	N/A	N/A	SUMO-conjugating enzyme UBC9 OS=Homo sapiens GN=UBE2I PE=1 SV=1	TRUE	2.50572	0.06636	194873	161932	195967	156779	8431.17	21151.7	32941	1.20342	0.080419	1.17809
687	687	tr|K7ERT8|K7ERT8_HUMAN	N/A	N/A	60S ribosomal protein L23a (Fragment) OS=Homo sapiens GN=RPL23A PE=2 SV=1	TRUE	1.27563	0.27113	1.5648e+06	1.30161e+06	1.44171e+06	1.29734e+06	325170	148242	263195	1.20221	0.0799795	0.566822
890	890	sp|Q9BWU0|NADAP_HUMAN	N/A	N/A	Kanadaptin OS=Homo sapiens GN=SLC4A1AP PE=1 SV=1	TRUE	0.894356	0.42168	15078.7	12551.8	15637.5	12627.5	4672.5	1455.06	2526.95	1.20132	0.0796595	0.375017
753	753	sp|Q96PK6|RBM14_HUMAN	N/A	N/A	RNA-binding protein 14 OS=Homo sapiens GN=RBM14 PE=1 SV=2	TRUE	3.59771	0.0228	546550	455220	556539	458540	29854.2	32280	91329.8	1.20063	0.0794084	1.64207
931	931	tr|J3KMY5|J3KMY5_HUMAN	N/A	N/A	Epididymal secretory protein E1 OS=Homo sapiens GN=NPC2 PE=2 SV=1	TRUE	0.998984	0.37434	365166	304180	363545	279375	23915.5	102997	60985.5	1.20049	0.0793591	0.426734
844	844	tr|B0QYK0|B0QYK0_HUMAN	N/A	N/A	RNA-binding protein EWS OS=Homo sapiens GN=EWSR1 PE=2 SV=1	TRUE	2.00644	0.11527	737144	614164	696322	603889	78663.3	71291.3	122980	1.20024	0.0792681	0.938284
448	448	tr|F5GX11|F5GX11_HUMAN	N/A	N/A	Proteasome subunit alpha type-1 OS=Homo sapiens GN=PSMA1 PE=2 SV=1	TRUE	10.4411	0.00048	2.15824e+06	1.79836e+06	2.15692e+06	1.81191e+06	14175.4	57993.6	359887	1.20012	0.0792246	3.31876
1235	1235	sp|O95163|ELP1_HUMAN	N/A	N/A	Elongator complex protein 1 OS=Homo sapiens GN=IKBKAP PE=1 SV=3	TRUE	2.73974	0.05192	86016.3	71685.1	84077.3	75249.1	4932.81	7599.55	14331.2	1.19992	0.0791519	1.28467
1356	1356	sp|Q9HC52|CBX8_HUMAN	N/A	N/A	Chromobox protein homolog 8 OS=Homo sapiens GN=CBX8 PE=1 SV=3	TRUE	1.83404	0.14057	22701.7	18923.9	23958.8	18939.3	3165.25	1646.24	3777.84	1.19963	0.0790484	0.852107
1506	1506	tr|F5GWX2|F5GWX2_HUMAN	N/A	N/A	Heme-binding protein 1 OS=Homo sapiens GN=HEBP1 PE=2 SV=1	TRUE	1.37934	0.23989	32593.4	27171	35999.7	27615.4	5951.7	3307.42	5422.37	1.19956	0.0790236	0.619988
882	882	sp|Q5SRE5|NU188_HUMAN	N/A	N/A	Nucleoporin NUP188 homolog OS=Homo sapiens GN=NUP188 PE=1 SV=1	TRUE	1.93545	0.12503	24909	20771.3	25006	21200.8	2384.94	2832.54	4137.71	1.1992	0.0788926	0.902986
790	790	tr|E5RJ85|E5RJ85_HUMAN	N/A	N/A	Copine-3 (Fragment) OS=Homo sapiens GN=CPNE3 PE=2 SV=1	TRUE	0.797855	0.46964	206551	172341	201667	147187	33841.5	66108.7	34210.6	1.19851	0.0786399	0.328235
1032	1032	sp|Q9H2W6|RM46_HUMAN	N/A	N/A	39S ribosomal protein L46, mitochondrial OS=Homo sapiens GN=MRPL46 PE=1 SV=1	TRUE	0.555551	0.60812	42881.6	35795.8	43232.9	40752.3	11739.7	18714.2	7085.85	1.19795	0.0784395	0.216011
1346	1346	tr|B4DGN5|B4DGN5_HUMAN	N/A	N/A	Glutamate dehydrogenase OS=Homo sapiens GN=GLUD1 PE=2 SV=1	TRUE	2.87826	0.04509	37495.7	31323	38548.9	32606.1	2157.1	3024.05	6172.72	1.19707	0.0781184	1.34592
1369	1369	sp|Q5W0U4|BSPRY_HUMAN	N/A	N/A	B box and SPRY domain-containing protein OS=Homo sapiens GN=BSPRY PE=2 SV=1	TRUE	0.356384	0.73956	3153.59	2635.49	3981.88	2821.37	2282.7	1062.78	518.095	1.19658	0.0779432	0.131027
941	941	sp|Q15067-3|ACOX1_HUMAN	N/A	N/A	Isoform 3 of Peroxisomal acyl-coenzyme A oxidase 1 OS=Homo sapiens GN=ACOX1	TRUE	1.41282	0.23058	87640.3	73251.5	94666.9	74146.9	17307.7	3407.24	14388.7	1.19643	0.0778869	0.637178
964	964	tr|H0YCY6|H0YCY6_HUMAN	N/A	N/A	FAD-AMP lyase (cyclizing) (Fragment) OS=Homo sapiens GN=DAK PE=2 SV=1	TRUE	0.398397	0.71069	94354	78880.2	100254	102383	10453.3	66455.6	15473.7	1.19617	0.0777919	0.14832
340	340	sp|Q15424|SAFB1_HUMAN	N/A	N/A	Scaffold attachment factor B1 OS=Homo sapiens GN=SAFB PE=1 SV=4	TRUE	5.72044	0.00462	953193	797092	950724	797187	29648.1	36809.6	156101	1.19584	0.0776724	2.33536
739	739	tr|H0YNW5|H0YNW5_HUMAN	N/A	N/A	Deoxyuridine 5'-triphosphate nucleotidohydrolase, mitochondrial OS=Homo sapiens GN=DUT PE=2 SV=1	TRUE	1.53774	0.19893	1.25184e+06	1.04684e+06	1.23373e+06	1.02273e+06	43269.8	226812	204999	1.19583	0.0776681	0.7013
1193	1193	tr|F5H2S7|F5H2S7_HUMAN	N/A	N/A	Dynactin subunit 2 OS=Homo sapiens GN=DCTN2 PE=2 SV=1	TRUE	0.267877	0.80204	57392.6	48011.9	61447.7	56335.9	42734.1	43043.5	9380.75	1.19538	0.0775074	0.095804
681	681	sp|Q12904|AIMP1_HUMAN	N/A	N/A	Aminoacyl tRNA synthase complex-interacting multifunctional protein 1 OS=Homo sapiens GN=AIMP1 PE=1 SV=2	TRUE	1.29198	0.26596	610925	511362	620937	491179	46419.7	125144	99562.7	1.1947	0.0772593	0.575184
442	442	tr|Q96Q25|Q96Q25_HUMAN	N/A	N/A	KM-PA-2 protein OS=Homo sapiens GN=KM-PA-2 PE=2 SV=1	TRUE	2.59458	0.06039	317046	265801	314938	257324	5218.42	33809.1	51245.3	1.1928	0.0765661	1.21903
1045	1045	sp|Q9Y5L4|TIM13_HUMAN	N/A	N/A	Mitochondrial import inner membrane translocase subunit Tim13 OS=Homo sapiens GN=TIMM13 PE=1 SV=1	TRUE	0.776532	0.48079	505460	423937	549121	355609	95091.1	154992	81523.1	1.1923	0.0763856	0.318045
1350	1350	sp|Q9Y2S0|RPAC2_HUMAN	N/A	N/A	DNA-directed RNA polymerases I and III subunit RPAC2 OS=Homo sapiens GN=POLR1D PE=1 SV=1	TRUE	0.589055	0.58748	18838.1	15808.7	23611.6	15634.7	8483.74	2715	3029.39	1.19163	0.0761407	0.231007
1008	1008	sp|Q9UKD2|MRT4_HUMAN	N/A	N/A	mRNA turnover protein 4 homolog OS=Homo sapiens GN=MRTO4 PE=1 SV=2	TRUE	4.19151	0.01379	582122	489635	589057	477261	30967.9	22396.7	92486.7	1.18889	0.0751414	1.86044
260	260	sp|P26196|DDX6_HUMAN	N/A	N/A	Probable ATP-dependent RNA helicase DDX6 OS=Homo sapiens GN=DDX6 PE=1 SV=2	TRUE	1.11044	0.32906	1.38634e+06	1.16622e+06	1.35437e+06	1.27642e+06	67778	336583	220120	1.18875	0.0750894	0.482725
1526	1526	RRRRRsp|Q5H9K5|ZMAT1_HUMAN	N/A	N/A	REVERSED Zinc finger matrin-type protein 1 OS=Homo sapiens GN=ZMAT1 PE=2 SV=1	TRUE	0.960054	0.3914	63940.3	53805.2	59194.8	46266.1	12392.8	13444.4	10135	1.18837	0.07495	0.407379
1006	1006	sp|Q9BTE3|MCMBP_HUMAN	N/A	N/A	Mini-chromosome maintenance complex-binding protein OS=Homo sapiens GN=MCMBP PE=1 SV=2	TRUE	3.23957	0.03169	198417	167217	195993	168234	11385.4	12191.4	31199.7	1.18658	0.0742979	1.49908
219	219	sp|P35221|CTNA1_HUMAN	N/A	N/A	Catenin alpha-1 OS=Homo sapiens GN=CTNNA1 PE=1 SV=1	TRUE	1.76598	0.15215	262047	220930	261417	218750	21310.3	34235.5	41116.2	1.1861	0.074123	0.817728
1498	1498	sp|Q16539-4|MK14_HUMAN	N/A	N/A	Isoform Exip of Mitogen-activated protein kinase 14 OS=Homo sapiens GN=MAPK14	TRUE	1.86611	0.13544	212566	179445	218505	174087	20178.1	23192.7	33121.1	1.18458	0.0735627	0.868253
482	482	sp|P25398|RS12_HUMAN	N/A	N/A	40S ribosomal protein S12 OS=Homo sapiens GN=RPS12 PE=1 SV=3	TRUE	1.98707	0.11784	3.51055e+06	2.96887e+06	3.45768e+06	2.9179e+06	133402	452918	541674	1.18245	0.0727831	0.928707
511	511	sp|O00487|PSDE_HUMAN	N/A	N/A	26S proteasome non-ATPase regulatory subunit 14 OS=Homo sapiens GN=PSMD14 PE=1 SV=1	TRUE	2.00607	0.11531	516931	437468	532736	406962	30294.2	61557.8	79462.6	1.18164	0.072486	0.938133
659	659	tr|E9PF82|E9PF82_HUMAN	N/A	N/A	Calcium/calmodulin-dependent protein kinase type II subunit delta OS=Homo sapiens GN=CAMK2D PE=2 SV=1	TRUE	3.48514	0.02523	320080	270900	310589	267494	20941.9	12602.5	49179.9	1.18154	0.0724495	1.59808
655	655	sp|P55795|HNRH2_HUMAN	N/A	N/A	Heterogeneous nuclear ribonucleoprotein H2 OS=Homo sapiens GN=HNRNPH2 PE=1 SV=1	TRUE	1.256	0.27747	316543	267918	329953	284249	32441.9	58684.9	48625.3	1.18149	0.0724311	0.556784
1027	1027	sp|O43765|SGTA_HUMAN	N/A	N/A	Small glutamine-rich tetratricopeptide repeat-containing protein alpha OS=Homo sapiens GN=SGTA PE=1 SV=1	TRUE	1.91821	0.12753	821262	695292	787291	645256	65769.9	92801.3	125969	1.18117	0.0723141	0.894388
1342	1342	tr|C9J4Z3|C9J4Z3_HUMAN	N/A	N/A	60S ribosomal protein L37a OS=Homo sapiens GN=RPL37A PE=2 SV=1	TRUE	1.87785	0.13361	136267	115539	138167	116251	3308.79	18830.9	20728.8	1.17941	0.071665	0.874161
1387	1387	tr|H0YEL4|H0YEL4_HUMAN	N/A	N/A	Polycomb protein EED (Fragment) OS=Homo sapiens GN=EED PE=4 SV=1	TRUE	2.10833	0.10268	38566.9	32732.1	36697.9	31298.6	3930.22	2744.19	5834.81	1.17826	0.0712409	0.988514
1181	1181	sp|Q93034|CUL5_HUMAN	N/A	N/A	Cullin-5 OS=Homo sapiens GN=CUL5 PE=1 SV=4	TRUE	0.30275	0.77717	5238	4446.01	3794.37	4066.29	4060.57	2010.42	791.988	1.17813	0.0711949	0.109484
765	765	sp|P46778|RL21_HUMAN	N/A	N/A	60S ribosomal protein L21 OS=Homo sapiens GN=RPL21 PE=1 SV=2	TRUE	1.05921	0.34923	124905	106053	121161	116961	13964.9	27483.1	18852.2	1.17776	0.0710574	0.456888
990	990	sp|Q8WUA2|PPIL4_HUMAN	N/A	N/A	Peptidyl-prolyl cis-trans isomerase-like 4 OS=Homo sapiens GN=PPIL4 PE=1 SV=1	TRUE	1.45469	0.21944	69362.4	58908.3	69673.6	61479	4660.9	11541.7	10454.1	1.17746	0.0709477	0.658684
1030	1030	sp|P14854|CX6B1_HUMAN	N/A	N/A	Cytochrome c oxidase subunit 6B1 OS=Homo sapiens GN=COX6B1 PE=1 SV=2	TRUE	3.2779	0.03056	380659	323353	371201	316140	25747.3	15936.9	57305.8	1.17722	0.0708589	1.51485
1155	1155	sp|Q8WWM7-3|ATX2L_HUMAN	N/A	N/A	Isoform 3 of Ataxin-2-like protein OS=Homo sapiens GN=ATXN2L	TRUE	2.44979	0.07046	144607	122838	150823	124097	15166.9	2615.49	21768.4	1.17721	0.0708547	1.15206
1062	1062	sp|P13984|T2FB_HUMAN	N/A	N/A	General transcription factor IIF subunit 2 OS=Homo sapiens GN=GTF2F2 PE=1 SV=2	TRUE	1.7986	0.14648	170981	145260	178592	142612	24135.7	5565.69	25720.8	1.17707	0.0708014	0.834222
73	73	sp|P02545|LMNA_HUMAN	N/A	N/A	Prelamin-A/C OS=Homo sapiens GN=LMNA PE=1 SV=1	TRUE	3.0902	0.03657	1.15168e+06	981423	1.19052e+06	1.01398e+06	76891.1	56519.1	170257	1.17348	0.0694755	1.43688
9	9	sp|O43707|ACTN4_HUMAN	N/A	N/A	Alpha-actinin-4 OS=Homo sapiens GN=ACTN4 PE=1 SV=2	TRUE	3.33478	0.02898	2.9523e+06	2.51686e+06	2.86308e+06	2.50015e+06	216743	64587.6	435437	1.17301	0.0693009	1.5379
730	730	sp|Q01970|PLCB3_HUMAN	N/A	N/A	1-phosphatidylinositol 4,5-bisphosphate phosphodiesterase beta-3 OS=Homo sapiens GN=PLCB3 PE=1 SV=2	TRUE	1.20831	0.29347	40870.4	34877.6	38403.9	35773	7792.16	3616.29	5992.84	1.17183	0.0688628	0.532436
316	316	sp|P27695|APEX1_HUMAN	N/A	N/A	DNA-(apurinic or apyrimidinic site) lyase OS=Homo sapiens GN=APEX1 PE=1 SV=2	TRUE	2.63474	0.0579	1.41174e+06	1.20488e+06	1.46309e+06	1.20531e+06	106984	83947.3	206860	1.17169	0.068811	1.23732
565	565	sp|P56537|IF6_HUMAN	N/A	N/A	Eukaryotic translation initiation factor 6 OS=Homo sapiens GN=EIF6 PE=1 SV=1	TRUE	0.865699	0.43549	217464	185656	201429	186569	31229.9	55450.8	31808.2	1.17133	0.0686788	0.361022
548	548	tr|G5E9W3|G5E9W3_HUMAN	N/A	N/A	Cleavage and polyadenylation specific factor 3, 73kDa, isoform CRA_b OS=Homo sapiens GN=CPSF3 PE=2 SV=1	TRUE	0.914215	0.41233	143930	122880	148915	105480	16697.2	36217.7	21050.2	1.17131	0.0686706	0.384755
942	942	sp|Q04837|SSBP_HUMAN	N/A	N/A	Single-stranded DNA-binding protein, mitochondrial OS=Homo sapiens GN=SSBP1 PE=1 SV=1	TRUE	0.737788	0.50158	40062.8	34218.8	41781.2	33359.1	5527.1	12557	5844.03	1.17078	0.0684769	0.29966
508	508	tr|H9KV28|H9KV28_HUMAN	N/A	N/A	Protein diaphanous homolog 1 OS=Homo sapiens GN=DIAPH1 PE=2 SV=1	TRUE	0.27297	0.79839	306039	261506	215526	180211	210417	188607	44533.4	1.1703	0.0682958	0.0977849
1262	1262	tr|E7EQ69|E7EQ69_HUMAN	N/A	N/A	N-alpha-acetyltransferase 50 OS=Homo sapiens GN=NAA50 PE=2 SV=1	TRUE	2.26329	0.08637	180459	154279	173206	150239	18293	8170.63	26179.7	1.16969	0.0680708	1.06364
838	838	sp|Q06203|PUR1_HUMAN	N/A	N/A	Amidophosphoribosyltransferase OS=Homo sapiens GN=PPAT PE=1 SV=1	TRUE	1.39386	0.23581	308612	264011	302587	254889	13353	53790.3	44601.3	1.16894	0.0677912	0.627438
1256	1256	tr|F5H740|F5H740_HUMAN	N/A	N/A	Voltage-dependent anion-selective channel protein 3 OS=Homo sapiens GN=VDAC3 PE=2 SV=1	TRUE	0.686887	0.5299	106438	91176.1	106139	77482.3	4466.53	38223.1	15261.4	1.16738	0.0672139	0.275806
850	850	tr|J3QK89|J3QK89_HUMAN	N/A	N/A	Calcium homeostasis endoplasmic reticulum protein OS=Homo sapiens GN=CHERP PE=2 SV=1	TRUE	1.10962	0.32937	257990	220999	251130	243298	14387.4	55919.5	36991.1	1.16738	0.0672127	0.482316
1461	1461	sp|Q9Y4X5|ARI1_HUMAN	N/A	N/A	E3 ubiquitin-protein ligase ARIH1 OS=Homo sapiens GN=ARIH1 PE=1 SV=2	TRUE	1.08458	0.3391	54151.8	46465.9	55993.3	48252.9	3223.47	11843.5	7685.96	1.16541	0.066479	0.469672
1124	1124	sp|Q7KZ85|SPT6H_HUMAN	N/A	N/A	Transcription elongation factor SPT6 OS=Homo sapiens GN=SUPT6H PE=1 SV=2	TRUE	1.09023	0.33689	32520.1	27922	36130.9	27463	6297.87	3701.55	4598.16	1.16468	0.0662061	0.472512
84	84	sp|P12268|IMDH2_HUMAN	N/A	N/A	Inosine-5'-monophosphate dehydrogenase 2 OS=Homo sapiens GN=IMPDH2 PE=1 SV=2	TRUE	2.01599	0.11402	3.92363e+06	3.37045e+06	3.8775e+06	3.27953e+06	87954	467060	553182	1.16413	0.0660005	0.943019
1040	1040	sp|A0AVT1|UBA6_HUMAN	N/A	N/A	Ubiquitin-like modifier-activating enzyme 6 OS=Homo sapiens GN=UBA6 PE=1 SV=1	TRUE	1.51593	0.20412	199123	171158	202211	170320	5973.91	31388.7	27965.2	1.16339	0.0657248	0.690114
186	186	sp|P14923|PLAK_HUMAN	N/A	N/A	Junction plakoglobin OS=Homo sapiens GN=JUP PE=1 SV=3	TRUE	3.39715	0.02735	678933	583950	675004	600421	31903.7	36432.8	94982.3	1.16265	0.0654508	1.56304
239	239	sp|Q9BQG0-2|MBB1A_HUMAN	N/A	N/A	Isoform 2 of Myb-binding protein 1A OS=Homo sapiens GN=MYBBP1A	TRUE	0.315681	0.76803	1.22027e+06	1.04978e+06	1.20076e+06	701667	573165	739222	170484	1.1624	0.0653553	0.114622
1446	1446	sp|Q9Y2P8|RCL1_HUMAN	N/A	N/A	RNA 3'-terminal phosphate cyclase-like protein OS=Homo sapiens GN=RCL1 PE=1 SV=3	TRUE	3.70208	0.0208	45657.8	39307.3	46817.3	39578.6	2523.01	1569.03	6350.42	1.16156	0.0650409	1.68194
433	433	sp|O15355|PPM1G_HUMAN	N/A	N/A	Protein phosphatase 1G OS=Homo sapiens GN=PPM1G PE=1 SV=1	TRUE	2.40074	0.0743	298289	257153	298875	259309	14893.2	25670.8	41136	1.15997	0.0644458	1.12901
907	907	tr|B4E3S0|B4E3S0_HUMAN	N/A	N/A	Coronin OS=Homo sapiens GN=CORO1C PE=2 SV=1	TRUE	1.54775	0.1966	306905	264842	301862	264962	11532.5	45637.4	42063.3	1.15882	0.0640176	0.706416
671	671	sp|O14745|NHRF1_HUMAN	N/A	N/A	Na(+)/H(+) exchange regulatory cofactor NHE-RF1 OS=Homo sapiens GN=SLC9A3R1 PE=1 SV=4	TRUE	2.10124	0.10351	482112	416104	500121	410879	33269.5	43054.2	66008.5	1.15863	0.0639465	0.985018
1267	1267	tr|A6NKB8|A6NKB8_HUMAN	N/A	N/A	Aminopeptidase B OS=Homo sapiens GN=RNPEP PE=2 SV=1	TRUE	1.32009	0.25728	137605	118897	146198	117009	24028	5017.17	18708.1	1.15735	0.0634634	0.589594
951	951	sp|O75937|DNJC8_HUMAN	N/A	N/A	DnaJ homolog subfamily C member 8 OS=Homo sapiens GN=DNAJC8 PE=1 SV=2	TRUE	2.80682	0.04847	69631	60169.2	72437.1	60235	5464.6	2056.53	9461.84	1.15725	0.0634287	1.31453
373	373	tr|E9PEB5|E9PEB5_HUMAN	N/A	N/A	Far upstream element-binding protein 1 OS=Homo sapiens GN=FUBP1 PE=2 SV=1	TRUE	2.76347	0.05067	988698	855815	998760	882645	47985.9	68073.6	132883	1.15527	0.0626838	1.29525
457	457	sp|P00441|SODC_HUMAN	N/A	N/A	Superoxide dismutase [Cu-Zn] OS=Homo sapiens GN=SOD1 PE=1 SV=2	TRUE	2.6789	0.05529	6.65471e+06	5.76713e+06	6.46468e+06	5.62993e+06	457810	346030	887584	1.1539	0.0621696	1.25735
749	749	sp|Q9UBB4|ATX10_HUMAN	N/A	N/A	Ataxin-10 OS=Homo sapiens GN=ATXN10 PE=1 SV=1	TRUE	2.06855	0.10741	190187	164999	188015	155130	9975.05	18582.5	25188	1.15266	0.0616995	0.968955
250	250	sp|P30086|PEBP1_HUMAN	N/A	N/A	Phosphatidylethanolamine-binding protein 1 OS=Homo sapiens GN=PEBP1 PE=1 SV=3	TRUE	2.23828	0.08879	2.89615e+06	2.51373e+06	2.95709e+06	2.38291e+06	157701	250414	382427	1.15214	0.0615036	1.05164
974	974	tr|F8W6L6|F8W6L6_HUMAN	N/A	N/A	Myosin-10 OS=Homo sapiens GN=MYH10 PE=2 SV=1	TRUE	0.408314	0.70396	51444	44690.2	44390.9	29865.9	12563.5	25748	6753.87	1.15113	0.0611231	0.152452
849	849	tr|Q5VWC4|Q5VWC4_HUMAN	N/A	N/A	26S proteasome non-ATPase regulatory subunit 4 OS=Homo sapiens GN=PSMD4 PE=2 SV=1	TRUE	0.333494	0.75551	44448	38630.4	41466.1	54098.5	11199.3	28062.3	5817.58	1.1506	0.0609229	0.12176
247	247	tr|Q5TCU3|Q5TCU3_HUMAN	N/A	N/A	Tropomyosin beta chain OS=Homo sapiens GN=TPM2 PE=2 SV=1	TRUE	1.66909	0.17042	650087	565150	648379	523450	13955.9	87029.3	84937.1	1.15029	0.0608078	0.768479
818	818	tr|C9JA08|C9JA08_HUMAN	N/A	N/A	60S ribosomal export protein NMD3 OS=Homo sapiens GN=NMD3 PE=2 SV=1	TRUE	1.01161	0.36894	127731	111135	143517	112071	27487.7	7201.39	16596.1	1.14933	0.060446	0.433044
1285	1285	sp|Q5JTJ3|COA6_HUMAN	N/A	N/A	Cytochrome c oxidase assembly factor 6 homolog OS=Homo sapiens GN=COA6 PE=1 SV=1	TRUE	0.419241	0.69658	51763.6	45050.3	60826	53177.9	23700.6	14405.6	6713.26	1.14902	0.0603264	0.157029
827	827	tr|F8W727|F8W727_HUMAN	N/A	N/A	60S ribosomal protein L32 OS=Homo sapiens GN=RPL32 PE=2 SV=1	TRUE	1.39729	0.23485	1.32576e+06	1.15474e+06	1.32765e+06	1.07587e+06	8327.47	211833	171023	1.1481	0.0599816	0.629209
1158	1158	tr|E9PGM4|E9PGM4_HUMAN	N/A	N/A	1,4-alpha-glucan-branching enzyme OS=Homo sapiens GN=GBE1 PE=2 SV=1	TRUE	1.90629	0.1293	86462.4	75459.9	85905.6	75501.3	5565.77	8304.19	11002.5	1.14581	0.0591111	0.888401
1015	1015	sp|Q8WX93|PALLD_HUMAN	N/A	N/A	Palladin OS=Homo sapiens GN=PALLD PE=1 SV=3	TRUE	1.02515	0.36324	62621.9	54687.2	65759.8	56488.8	11046	7596.79	7934.72	1.14509	0.0588407	0.439806
309	309	tr|J9JID7|J9JID7_HUMAN	N/A	N/A	Lamin B2, isoform CRA_a OS=Homo sapiens GN=LMNB2 PE=2 SV=1	TRUE	0.644093	0.55459	519595	453920	518851	401520	22783.2	175134	65675.5	1.14469	0.0586861	0.256028
1384	1384	sp|O60869|EDF1_HUMAN	N/A	N/A	Endothelial differentiation-related factor 1 OS=Homo sapiens GN=EDF1 PE=1 SV=1	TRUE	2.76567	0.05055	315871	276266	320061	278317	14871	19850.8	39604.9	1.14336	0.0581822	1.29628
371	371	sp|P62906|RL10A_HUMAN	N/A	N/A	60S ribosomal protein L10a OS=Homo sapiens GN=RPL10A PE=1 SV=2	TRUE	1.30479	0.26197	5.63865e+06	4.93218e+06	5.71918e+06	4.58416e+06	146665	926268	706470	1.14324	0.0581362	0.581748
599	599	sp|P62851|RS25_HUMAN	N/A	N/A	40S ribosomal protein S25 OS=Homo sapiens GN=RPS25 PE=1 SV=1	TRUE	1.67356	0.16953	2.07957e+06	1.82153e+06	2.08957e+06	1.71466e+06	28101.4	265570	258035	1.14166	0.0575361	0.770753
1089	1089	tr|Q5VTU3|Q5VTU3_HUMAN	N/A	N/A	Dynein light chain Tctex-type 1 OS=Homo sapiens GN=DYNLT1 PE=2 SV=1	TRUE	1.57706	0.18991	35913.8	31464.1	36684.9	30919.8	2470.16	4216.72	4449.68	1.14142	0.0574457	0.721452
1077	1077	tr|Q5QPR4|Q5QPR4_HUMAN	N/A	N/A	Cyclin-dependent kinase 11A OS=Homo sapiens GN=CDK11A PE=2 SV=1	TRUE	2.06179	0.10823	95466.5	83673.3	95963.9	84006.9	6004.57	7880.12	11793.2	1.14094	0.0572642	0.965652
1338	1338	tr|E7ETU3|E7ETU3_HUMAN	N/A	N/A	Cell division control protein 42 homolog OS=Homo sapiens GN=CDC42 PE=2 SV=1	TRUE	0.431862	0.6881	49831.8	43714.1	44016.8	53524.6	10944.5	21959.8	6117.7	1.13995	0.056885	0.162348
564	564	sp|P20042|IF2B_HUMAN	N/A	N/A	Eukaryotic translation initiation factor 2 subunit 2 OS=Homo sapiens GN=EIF2S2 PE=1 SV=2	TRUE	3.25898	0.03111	443859	389538	452488	398968	23187.9	17198.5	54320.7	1.13945	0.0566949	1.5071
902	902	tr|F5H5A9|F5H5A9_HUMAN	N/A	N/A	Suppressor of G2 allele of SKP1 homolog OS=Homo sapiens GN=SUGT1 PE=2 SV=1	TRUE	3.08228	0.03685	1.10628e+06	972028	1.10449e+06	993993	38795.7	64704.3	134256	1.13812	0.056188	1.43356
388	388	sp|P07384|CAN1_HUMAN	N/A	N/A	Calpain-1 catalytic subunit OS=Homo sapiens GN=CAPN1 PE=1 SV=1	TRUE	1.27508	0.27131	2.89048e+06	2.54164e+06	2.86202e+06	2.53362e+06	99026.5	463394	348838	1.13725	0.0558555	0.566534
502	502	tr|B4DIH5|B4DIH5_HUMAN	N/A	N/A	COP9 signalosome complex subunit 2 OS=Homo sapiens GN=COPS2 PE=2 SV=1	TRUE	1.41985	0.22867	297625	261760	288808	259603	24108.5	36510.2	35865.4	1.13702	0.0557668	0.640791
1396	1396	tr|H0YGL6|H0YGL6_HUMAN	N/A	N/A	Ras-related protein Rab-6A (Fragment) OS=Homo sapiens GN=RAB6A PE=3 SV=1	TRUE	0.24543	0.8182	204549	179968	168518	105901	94052.5	145766	24581.3	1.13659	0.0556027	0.0871405
11	11	sp|Q02952|AKA12_HUMAN	N/A	N/A	A-kinase anchor protein 12 OS=Homo sapiens GN=AKAP12 PE=1 SV=4	TRUE	3.16743	0.03394	2.97228e+06	2.61589e+06	3.00828e+06	2.52422e+06	64596	183871	356394	1.13624	0.0554709	1.46929
712	712	sp|P25788|PSA3_HUMAN	N/A	N/A	Proteasome subunit alpha type-3 OS=Homo sapiens GN=PSMA3 PE=1 SV=2	TRUE	1.45928	0.21825	1.84486e+06	1.62411e+06	1.84764e+06	1.60654e+06	17671.2	261415	220749	1.13592	0.0553478	0.661046
1251	1251	tr|H3BT22|H3BT22_HUMAN	N/A	N/A	Origin recognition complex subunit 6 OS=Homo sapiens GN=ORC6 PE=2 SV=1	TRUE	0.775565	0.48131	6316.3	5563.19	6677.5	5735.87	1244.08	1131.83	753.106	1.13537	0.0551386	0.317575
533	533	sp|O75607|NPM3_HUMAN	N/A	N/A	Nucleoplasmin-3 OS=Homo sapiens GN=NPM3 PE=1 SV=3	TRUE	1.95408	0.12238	1.0288e+06	906218	1.04395e+06	903126	65500.5	86694.8	122585	1.13527	0.0550997	0.91229
161	161	tr|E7EVA0|E7EVA0_HUMAN	N/A	N/A	Microtubule-associated protein OS=Homo sapiens GN=MAP4 PE=2 SV=1	TRUE	2.66843	0.0559	2.03486e+06	1.79306e+06	2.04549e+06	1.76062e+06	45693.5	150150	241798	1.13485	0.0549392	1.25259
64	64	sp|P07814|SYEP_HUMAN	N/A	N/A	Bifunctional glutamate/proline--tRNA ligase OS=Homo sapiens GN=EPRS PE=1 SV=5	TRUE	0.846028	0.44518	1.70317e+06	1.50422e+06	1.65019e+06	1.45977e+06	379776	147179	198946	1.13226	0.0539456	0.351464
577	577	sp|Q15459|SF3A1_HUMAN	N/A	N/A	Splicing factor 3A subunit 1 OS=Homo sapiens GN=SF3A1 PE=1 SV=1	TRUE	2.67758	0.05537	548805	484707	551839	467313	11075.9	39956.5	64098.1	1.13224	0.0539388	1.25673
413	413	sp|O00267|SPT5H_HUMAN	N/A	N/A	Transcription elongation factor SPT5 OS=Homo sapiens GN=SUPT5H PE=1 SV=1	TRUE	1.22836	0.28664	173229	153054	167934	146575	18491.5	21617.7	20174.8	1.13181	0.0537753	0.542663
957	957	sp|O00425|IF2B3_HUMAN	N/A	N/A	Insulin-like growth factor 2 mRNA-binding protein 3 OS=Homo sapiens GN=IGF2BP3 PE=1 SV=2	TRUE	0.562638	0.60372	73343	64835.9	70274	66150.9	25869	4079.55	8507.11	1.13121	0.0535432	0.219164
1376	1376	sp|P41227|NAA10_HUMAN	N/A	N/A	N-alpha-acetyltransferase 10 OS=Homo sapiens GN=NAA10 PE=1 SV=1	TRUE	2.73049	0.05242	72176.9	63814.5	74319.4	62576.3	3922.76	3570.79	8362.41	1.13104	0.0534789	1.2805
1522	1522	tr|F5H157|F5H157_HUMAN	N/A	N/A	Ras-related protein Rab-35 (Fragment) OS=Homo sapiens GN=RAB35 PE=2 SV=1	TRUE	0.131832	0.90148	2947.4	2606.34	2657.46	610.029	2416.62	3773.45	341.06	1.13086	0.053408	0.0450439
944	944	sp|P62834|RAP1A_HUMAN	N/A	N/A	Ras-related protein Rap-1A OS=Homo sapiens GN=RAP1A PE=1 SV=1	TRUE	2.05615	0.10893	181425	160502	181587	155568	708.095	17611.3	20923.6	1.13036	0.0532182	0.962852
611	611	sp|Q6NZI2|PTRF_HUMAN	N/A	N/A	Polymerase I and transcript release factor OS=Homo sapiens GN=PTRF PE=1 SV=1	TRUE	1.31187	0.25979	765583	677408	768985	617994	29199.2	112696	88175.5	1.13017	0.0531423	0.585378
1013	1013	sp|P62310|LSM3_HUMAN	N/A	N/A	U6 snRNA-associated Sm-like protein LSm3 OS=Homo sapiens GN=LSM3 PE=1 SV=2	TRUE	2.69364	0.05445	521325	461429	520106	461465	17273.2	34422.9	59895.4	1.1298	0.0530032	1.264
304	304	sp|O14818|PSA7_HUMAN	N/A	N/A	Proteasome subunit alpha type-7 OS=Homo sapiens GN=PSMA7 PE=1 SV=1	TRUE	1.58676	0.18776	2.11603e+06	1.87341e+06	2.0787e+06	1.76616e+06	102829	244062	242623	1.12951	0.0528897	0.726397
894	894	sp|P62995|TRA2B_HUMAN	N/A	N/A	Transformer-2 protein homolog beta OS=Homo sapiens GN=TRA2B PE=1 SV=1	TRUE	1.42456	0.2274	699006	619212	709263	584870	29341.4	92474.6	79794.2	1.12886	0.0526416	0.64321
86	86	sp|P49736|MCM2_HUMAN	N/A	N/A	DNA replication licensing factor MCM2 OS=Homo sapiens GN=MCM2 PE=1 SV=4	TRUE	0.956774	0.39286	2.85667e+06	2.53169e+06	2.68806e+06	2.47548e+06	484298	334014	324979	1.12836	0.0524495	0.405762
859	859	sp|O43396|TXNL1_HUMAN	N/A	N/A	Thioredoxin-like protein 1 OS=Homo sapiens GN=TXNL1 PE=1 SV=3	TRUE	1.4932	0.20968	153789	136387	156526	125995	5534.62	19413	17402.8	1.1276	0.0521548	0.678443
1215	1215	tr|A6NNE7|A6NNE7_HUMAN	N/A	N/A	Peptidyl-prolyl cis-trans isomerase OS=Homo sapiens GN=PPIH PE=2 SV=1	TRUE	0.623483	0.56676	615861	546301	630183	633972	49083	186901	69559.7	1.12733	0.0520505	0.246601
40	40	sp|P11021|GRP78_HUMAN	N/A	N/A	78 kDa glucose-regulated protein OS=Homo sapiens GN=HSPA5 PE=1 SV=2	TRUE	3.96398	0.01662	9.81478e+06	8.70906e+06	9.82069e+06	8.45546e+06	170190	452173	1.10572e+06	1.12696	0.0519092	1.77937
1105	1105	sp|P42704|LPPRC_HUMAN	N/A	N/A	Leucine-rich PPR motif-containing protein, mitochondrial OS=Homo sapiens GN=LRPPRC PE=1 SV=3	TRUE	0.277285	0.7953	1209.48	1073.45	1423.23	1173.18	672.914	518.916	136.038	1.12673	0.0518201	0.099469
406	406	sp|Q92734|TFG_HUMAN	N/A	N/A	Protein TFG OS=Homo sapiens GN=TFG PE=1 SV=2	TRUE	2.97944	0.04076	962141	854487	960306	849668	43378.6	45109.8	107654	1.12599	0.051533	1.38977
1404	1404	sp|P07858|CATB_HUMAN	N/A	N/A	Cathepsin B OS=Homo sapiens GN=CTSB PE=1 SV=3	TRUE	0.956197	0.39312	67512.5	59989.2	67140.9	60377.3	10038.5	9216.57	7523.35	1.12541	0.0513114	0.405475
410	410	sp|P51858-3|HDGF_HUMAN	N/A	N/A	Isoform 3 of Hepatoma-derived growth factor OS=Homo sapiens GN=HDGF	TRUE	2.41189	0.0734	940125	835411	941758	806083	19673.9	72579	104714	1.12534	0.0512852	1.1343
590	590	sp|P14550|AK1A1_HUMAN	N/A	N/A	Alcohol dehydrogenase [NADP(+)] OS=Homo sapiens GN=AKR1A1 PE=1 SV=3	TRUE	1.32806	0.25487	698844	621472	699697	594484	8577.89	100543	77372.4	1.1245	0.0509589	0.593681
1002	1002	sp|Q13573|SNW1_HUMAN	N/A	N/A	SNW domain-containing protein 1 OS=Homo sapiens GN=SNW1 PE=1 SV=1	TRUE	2.42215	0.07259	283253	251906	288317	252417	20175.2	9768.54	31346.8	1.12444	0.0509357	1.13912
537	537	sp|O43818|U3IP2_HUMAN	N/A	N/A	U3 small nucleolar RNA-interacting protein 2 OS=Homo sapiens GN=RRP9 PE=1 SV=1	TRUE	2.40045	0.07432	171072	152241	176320	153983	12528.8	5258.45	18831	1.12369	0.0506472	1.12889
877	877	sp|P35637|FUS_HUMAN	N/A	N/A	RNA-binding protein FUS OS=Homo sapiens GN=FUS PE=1 SV=1	TRUE	3.37665	0.02787	834446	742749	835248	738955	22651.1	41222.7	91697.1	1.12346	0.0505562	1.55486
789	789	sp|Q6IBS0|TWF2_HUMAN	N/A	N/A	Twinfilin-2 OS=Homo sapiens GN=TWF2 PE=1 SV=2	TRUE	1.17022	0.30688	158318	140920	161498	141308	22719.8	12118.7	17397.2	1.12345	0.0505553	0.513031
675	675	tr|E9PDL6|E9PDL6_HUMAN	N/A	N/A	Protein NDRG1 OS=Homo sapiens GN=NDRG1 PE=2 SV=2	TRUE	3.10081	0.03619	499203	444505	496096	430955	8123.77	29453.8	54698.5	1.12306	0.050401	1.44141
1534	1534	sp|Q9UBR2|CATZ_HUMAN	N/A	N/A	Cathepsin Z OS=Homo sapiens GN=CTSZ PE=1 SV=1	TRUE	1.7846	0.14888	110027	97999.1	113372	99038.3	9817.74	6315.22	12027.7	1.12273	0.0502763	0.827164
1414	1414	tr|H7BYZ3|H7BYZ3_HUMAN	N/A	N/A	Calcineurin subunit B type 1 OS=Homo sapiens GN=PPP3R1 PE=2 SV=1	TRUE	1.06951	0.34508	125586	111874	114156	114414	21555.4	5338.51	13712.2	1.12257	0.0502127	0.46208
165	165	sp|Q9BUF5|TBB6_HUMAN	N/A	N/A	Tubulin beta-6 chain OS=Homo sapiens GN=TUBB6 PE=1 SV=1	TRUE	2.7836	0.04964	2.08437e+06	1.85762e+06	2.07371e+06	1.87711e+06	92309.8	106705	226751	1.12207	0.0500181	1.30417
491	491	sp|Q9Y266|NUDC_HUMAN	N/A	N/A	Nuclear migration protein nudC OS=Homo sapiens GN=NUDC PE=1 SV=1	TRUE	2.73483	0.05218	2.02094e+06	1.80208e+06	2.01467e+06	1.73587e+06	11942.7	138099	218866	1.12145	0.0497808	1.2825
627	627	tr|E5RJD8|E5RJD8_HUMAN	N/A	N/A	Tubulin-specific chaperone A OS=Homo sapiens GN=TBCA PE=2 SV=1	TRUE	1.22985	0.28614	1.92984e+06	1.7227e+06	1.84682e+06	1.61189e+06	147017	251969	207139	1.12024	0.0493115	0.543421
989	989	sp|Q8WUA4|TF3C2_HUMAN	N/A	N/A	General transcription factor 3C polypeptide 2 OS=Homo sapiens GN=GTF3C2 PE=1 SV=2	TRUE	0.182467	0.86409	4855.45	4334.37	2889.12	4237.17	3707.83	3273.85	521.081	1.12022	0.0493036	0.063441
567	567	tr|Q5SRQ6|Q5SRQ6_HUMAN	N/A	N/A	Casein kinase 2, beta polypeptide, isoform CRA_d OS=Homo sapiens GN=CSNK2B PE=2 SV=2	TRUE	2.21624	0.09099	406280	362833	412653	364430	33288	6700.47	43447.8	1.11975	0.0491195	1.04101
178	178	sp|O75083|WDR1_HUMAN	N/A	N/A	WD repeat-containing protein 1 OS=Homo sapiens GN=WDR1 PE=1 SV=4	TRUE	1.83396	0.14058	1.38228e+06	1.23549e+06	1.40145e+06	1.2431e+06	66056	121887	146793	1.11881	0.0487575	0.852076
680	680	sp|Q9BQ70|TCF25_HUMAN	N/A	N/A	Transcription factor 25 OS=Homo sapiens GN=TCF25 PE=1 SV=1	TRUE	0.702831	0.52091	135752	121417	123945	127822	32389	14107.1	14335.3	1.11807	0.0484678	0.283237
306	306	sp|P06493|CDK1_HUMAN	N/A	N/A	Cyclin-dependent kinase 1 OS=Homo sapiens GN=CDK1 PE=1 SV=3	TRUE	0.661194	0.54463	775589	694440	780977	617329	105313	184658	81149.7	1.11686	0.0479974	0.263898
621	621	sp|Q5T4S7|UBR4_HUMAN	N/A	N/A	E3 ubiquitin-protein ligase UBR4 OS=Homo sapiens GN=UBR4 PE=1 SV=1	TRUE	1.6073	0.18327	72036.7	64531.2	74398.6	65525.2	6216.97	5173.53	7505.5	1.11631	0.047784	0.736909
395	395	sp|Q9UMS4|PRP19_HUMAN	N/A	N/A	Pre-mRNA-processing factor 19 OS=Homo sapiens GN=PRPF19 PE=1 SV=1	TRUE	5.8246	0.00433	1.57241e+06	1.40872e+06	1.559e+06	1.40264e+06	36822	31834.3	163687	1.1162	0.0477402	2.36351
684	684	sp|P54725|RD23A_HUMAN	N/A	N/A	UV excision repair protein RAD23 homolog A OS=Homo sapiens GN=RAD23A PE=1 SV=1	TRUE	0.807156	0.46484	102482	91843.7	109848	86701.5	17382.9	14798.1	10638.4	1.11583	0.0475988	0.332697
600	600	sp|Q8TDN6|BRX1_HUMAN	N/A	N/A	Ribosome biogenesis protein BRX1 homolog OS=Homo sapiens GN=BRIX1 PE=1 SV=2	TRUE	1.67762	0.16873	434136	389161	434548	386282	4746.28	46191.1	44975.1	1.11557	0.0474966	0.772808
314	314	sp|P16989|YBOX3_HUMAN	N/A	N/A	Y-box-binding protein 3 OS=Homo sapiens GN=YBX3 PE=1 SV=4	TRUE	1.53185	0.20032	861662	772554	898756	777952	96058.4	30398	89107.7	1.11534	0.0474079	0.698276
1389	1389	sp|P78406|RAE1L_HUMAN	N/A	N/A	mRNA export factor OS=Homo sapiens GN=RAE1 PE=1 SV=1	TRUE	1.33921	0.25154	191252	171481	198885	166182	18124	18039.1	19771.6	1.1153	0.0473914	0.599393
1166	1166	sp|P02545-2|LMNA_HUMAN	N/A	N/A	Isoform C of Prelamin-A/C OS=Homo sapiens GN=LMNA	TRUE	1.48053	0.21284	127298	114202	128555	112172	2967.8	15030.2	13095.7	1.11467	0.0471467	0.671947
1029	1029	sp|P51571|SSRD_HUMAN	N/A	N/A	Translocon-associated protein subunit delta OS=Homo sapiens GN=SSR4 PE=1 SV=1	TRUE	0.159337	0.88112	43366.8	38909.6	48142.6	55443.8	35472.3	33004.4	4457.24	1.11455	0.0471011	0.0549649
1301	1301	sp|O95197|RTN3_HUMAN	N/A	N/A	Reticulon-3 OS=Homo sapiens GN=RTN3 PE=1 SV=2	TRUE	0.816369	0.46012	65614.4	58907.7	67068.5	65339.3	2961.07	13917.9	6706.74	1.11385	0.0468274	0.337129
1135	1135	sp|P08237|K6PF_HUMAN	N/A	N/A	6-phosphofructokinase, muscle type OS=Homo sapiens GN=PFKM PE=1 SV=2	TRUE	0.324447	0.76186	169183	151908	166993	147449	90708.7	16637	17275	1.11372	0.0467761	0.118125
1447	1447	sp|Q9BPX5|ARP5L_HUMAN	N/A	N/A	Actin-related protein 2/3 complex subunit 5-like protein OS=Homo sapiens GN=ARPC5L PE=1 SV=1	TRUE	0.534198	0.62151	294529	264469	301367	304026	14354.6	96403.2	30060.4	1.11366	0.0467539	0.206552
362	362	tr|G3V5Z7|G3V5Z7_HUMAN	N/A	N/A	Proteasome subunit alpha type OS=Homo sapiens GN=PSMA6 PE=2 SV=1	TRUE	3.10041	0.03621	2.63976e+06	2.37109e+06	2.61838e+06	2.3367e+06	65905.6	134852	268675	1.11331	0.0466171	1.44117
644	644	sp|Q08209|PP2BA_HUMAN	N/A	N/A	Serine/threonine-protein phosphatase 2B catalytic subunit alpha isoform OS=Homo sapiens GN=PPP3CA PE=1 SV=1	TRUE	1.07769	0.34183	376167	337960	386807	347880	22262	57228.1	38206.9	1.11305	0.0465152	0.46619
1370	1370	sp|Q59GN2|R39L5_HUMAN	N/A	N/A	Putative 60S ribosomal protein L39-like 5 OS=Homo sapiens GN=RPL39P5 PE=5 SV=2	TRUE	7.38704	0.00179	602633	542019	601650	541718	6280.95	12749	60614	1.11183	0.0460384	2.74715
550	550	tr|H0Y711|H0Y711_HUMAN	N/A	N/A	Methylosome protein 50 (Fragment) OS=Homo sapiens GN=WDR77 PE=4 SV=1	TRUE	2.36392	0.07733	345671	310940	345418	299367	9013.33	23797.5	34730.6	1.1117	0.0459858	1.11165
1237	1237	sp|O94776|MTA2_HUMAN	N/A	N/A	Metastasis-associated protein MTA2 OS=Homo sapiens GN=MTA2 PE=1 SV=1	TRUE	0.963832	0.38971	28152.3	25324.7	29317.2	26028.3	4868	1456.35	2827.52	1.11165	0.0459682	0.409258
848	848	sp|O95336|6PGL_HUMAN	N/A	N/A	6-phosphogluconolactonase OS=Homo sapiens GN=PGLS PE=1 SV=2	TRUE	1.66232	0.17178	253491	228226	251676	221981	15312.4	21413.7	25265.4	1.1107	0.0455981	0.765027
634	634	tr|B4DNJ6|B4DNJ6_HUMAN	N/A	N/A	Serine-threonine kinase receptor-associated protein OS=Homo sapiens GN=STRAP PE=2 SV=1	TRUE	5.49357	0.00535	456429	411116	462768	410903	13938.8	3133.22	45312.9	1.11022	0.0454088	2.27165
866	866	sp|P30533|AMRP_HUMAN	N/A	N/A	Alpha-2-macroglobulin receptor-associated protein OS=Homo sapiens GN=LRPAP1 PE=1 SV=1	TRUE	0.681287	0.53309	77759.8	70097.6	87033.2	70886.6	19000.2	4295.49	7662.16	1.10931	0.0450517	0.273199
1081	1081	sp|O75348|VATG1_HUMAN	N/A	N/A	V-type proton ATPase subunit G 1 OS=Homo sapiens GN=ATP6V1G1 PE=1 SV=3	TRUE	1.86154	0.13616	90719.9	81795.7	91555.3	80063.8	5491.19	6228.5	8924.22	1.1091	0.0449722	0.86595
36	36	sp|P17987|TCPA_HUMAN	N/A	N/A	T-complex protein 1 subunit alpha OS=Homo sapiens GN=TCP1 PE=1 SV=1	TRUE	2.0851	0.10541	7.03573e+06	6.34717e+06	7.06704e+06	6.16057e+06	148919	552247	688560	1.10848	0.044729	0.977118
349	349	tr|E7EX17|E7EX17_HUMAN	N/A	N/A	Eukaryotic translation initiation factor 4B OS=Homo sapiens GN=EIF4B PE=2 SV=1	TRUE	1.01113	0.36915	1.13175e+06	1.02278e+06	1.12198e+06	1.06641e+06	32478	183820	108972	1.10654	0.0439689	0.432797
333	333	tr|H0Y7A7|H0Y7A7_HUMAN	N/A	N/A	Calmodulin (Fragment) OS=Homo sapiens GN=CALM2 PE=2 SV=1	TRUE	4.01581	0.01592	2.84334e+06	2.5704e+06	2.84321e+06	2.52015e+06	60011.7	101277	272942	1.10619	0.0438284	1.79806
402	402	tr|J3QSV6|J3QSV6_HUMAN	N/A	N/A	Ribosomal L1 domain-containing protein 1 (Fragment) OS=Homo sapiens GN=RSL1D1 PE=2 SV=1	TRUE	2.91697	0.04337	1.04284e+06	942748	1.03749e+06	935266	27959.7	52448.5	100096	1.10617	0.0438238	1.36281
750	750	sp|Q8WXX5|DNJC9_HUMAN	N/A	N/A	DnaJ homolog subfamily C member 9 OS=Homo sapiens GN=DNAJC9 PE=1 SV=1	TRUE	1.08413	0.33928	199544	180452	211832	185254	23864.1	18998.5	19092.6	1.1058	0.0436784	0.469442
1413	1413	sp|Q8WXI9|P66B_HUMAN	N/A	N/A	Transcriptional repressor p66-beta OS=Homo sapiens GN=GATAD2B PE=1 SV=1	TRUE	0.806906	0.46496	84995.4	76867.4	82957	85072.1	4030.58	16975.1	8128.01	1.10574	0.0436533	0.332584
443	443	sp|P37802|TAGL2_HUMAN	N/A	N/A	Transgelin-2 OS=Homo sapiens GN=TAGLN2 PE=1 SV=3	TRUE	2.34193	0.07921	1.79526e+06	1.62365e+06	1.78802e+06	1.62688e+06	90478.3	89002.6	171606	1.10569	0.0436338	1.10122
719	719	sp|P51149|RAB7A_HUMAN	N/A	N/A	Ras-related protein Rab-7a OS=Homo sapiens GN=RAB7A PE=1 SV=1	TRUE	1.45422	0.21956	178876	161828	178179	159855	17097.9	10951.8	17047.8	1.10534	0.0434978	0.658447
334	334	sp|P09382|LEG1_HUMAN	N/A	N/A	Galectin-1 OS=Homo sapiens GN=LGALS1 PE=1 SV=2	TRUE	3.59639	0.02283	1.91325e+06	1.73297e+06	1.91458e+06	1.73575e+06	57563.2	65001	180282	1.10403	0.0429813	1.64149
48	48	sp|P49368|TCPG_HUMAN	N/A	N/A	T-complex protein 1 subunit gamma OS=Homo sapiens GN=CCT3 PE=1 SV=4	TRUE	1.95382	0.12242	1.26649e+07	1.1477e+07	1.26137e+07	1.12125e+07	183530	1.03696e+06	1.18791e+06	1.1035	0.0427735	0.912148
1025	1025	sp|Q9UN86|G3BP2_HUMAN	N/A	N/A	Ras GTPase-activating protein-binding protein 2 OS=Homo sapiens GN=G3BP2 PE=1 SV=2	TRUE	3.00501	0.03975	227175	206173	226276	204026	10694	5672.33	21001.9	1.10187	0.0421287	1.40066
546	546	sp|P39019|RS19_HUMAN	N/A	N/A	40S ribosomal protein S19 OS=Homo sapiens GN=RPS19 PE=1 SV=2	TRUE	2.39904	0.07443	4.58188e+06	4.15867e+06	4.54665e+06	4.04273e+06	81133.8	294581	423212	1.10177	0.0420895	1.12825
1269	1269	sp|Q9Y3Y2|CHTOP_HUMAN	N/A	N/A	Chromatin target of PRMT1 protein OS=Homo sapiens GN=CHTOP PE=1 SV=2	TRUE	1.03788	0.35795	71001.7	64451.3	71252.6	63191.7	10059.3	4278.89	6550.38	1.10163	0.0420369	0.446178
586	586	sp|P62314|SMD1_HUMAN	N/A	N/A	Small nuclear ribonucleoprotein Sm D1 OS=Homo sapiens GN=SNRPD1 PE=1 SV=1	TRUE	1.14771	0.31507	1.19064e+06	1.08087e+06	1.18559e+06	1.05027e+06	37914.4	161264	109771	1.10156	0.0420076	0.501593
39	39	sp|P08727|K1C19_HUMAN	N/A	N/A	Keratin, type I cytoskeletal 19 OS=Homo sapiens GN=KRT19 PE=1 SV=4	TRUE	3.29183	0.03016	2.02293e+07	1.83687e+07	2.03311e+07	1.83359e+07	521471	828573	1.86065e+06	1.10129	0.0419035	1.52057
156	156	tr|B4DWW4|B4DWW4_HUMAN	N/A	N/A	DNA replication licensing factor MCM3 OS=Homo sapiens GN=MCM3 PE=2 SV=1	TRUE	1.69908	0.16453	2.13712e+06	1.94392e+06	2.13944e+06	2.00727e+06	5945.19	196863	193203	1.09939	0.0411511	0.783755
523	523	tr|E9PQY2|E9PQY2_HUMAN	N/A	N/A	Prefoldin subunit 4 OS=Homo sapiens GN=PFDN4 PE=2 SV=1	TRUE	3.16722	0.03395	540310	491686	537296	481045	7742.03	25438.5	48623.4	1.09889	0.0409547	1.46916
540	540	sp|P40939|ECHA_HUMAN	N/A	N/A	Trifunctional enzyme subunit alpha, mitochondrial OS=Homo sapiens GN=HADHA PE=1 SV=2	TRUE	0.306435	0.77456	35968.4	32735	38045.7	38320	14455.6	11181.9	3233.33	1.09877	0.0409079	0.110945
28	28	sp|P50990|TCPQ_HUMAN	N/A	N/A	T-complex protein 1 subunit theta OS=Homo sapiens GN=CCT8 PE=1 SV=4	TRUE	1.43482	0.22466	1.08191e+07	9.84818e+06	1.08149e+07	1.02969e+07	102061	1.16759e+06	970916	1.09859	0.040835	0.648474
435	435	sp|P11216|PYGB_HUMAN	N/A	N/A	Glycogen phosphorylase, brain form OS=Homo sapiens GN=PYGB PE=1 SV=5	TRUE	1.36416	0.24423	929510	846119	952488	817089	49554	93567.7	83390.8	1.09856	0.0408225	0.612201
202	202	sp|P04792|HSPB1_HUMAN	N/A	N/A	Heat shock protein beta-1 OS=Homo sapiens GN=HSPB1 PE=1 SV=2	TRUE	2.57519	0.06164	1.18643e+07	1.08053e+07	1.18723e+07	1.05981e+07	176901	690000	1.05906e+06	1.09801	0.0406076	1.21014
17	17	sp|P14625|ENPL_HUMAN	N/A	N/A	Endoplasmin OS=Homo sapiens GN=HSP90B1 PE=1 SV=1	TRUE	3.16235	0.03411	1.45934e+07	1.32915e+07	1.45333e+07	1.30208e+07	127564	701573	1.30192e+06	1.09795	0.0405831	1.46712
646	646	tr|E9PFH4|E9PFH4_HUMAN	N/A	N/A	Transportin-3 OS=Homo sapiens GN=TNPO3 PE=2 SV=1	TRUE	0.457851	0.67083	140644	128151	150224	110983	29875	36617.9	12492.4	1.09748	0.0403972	0.173388
819	819	sp|Q13885|TBB2A_HUMAN	N/A	N/A	Tubulin beta-2A chain OS=Homo sapiens GN=TUBB2A PE=1 SV=1	TRUE	0.470449	0.66254	1.39812e+06	1.27422e+06	1.21222e+06	1.21341e+06	436813	131540	123907	1.09724	0.0403024	0.178788
479	479	tr|H3BT71|H3BT71_HUMAN	N/A	N/A	RNA-binding motif protein, X chromosome, N-terminally processed OS=Homo sapiens GN=RBMX PE=2 SV=1	TRUE	1.38517	0.23824	2.10088e+06	1.9157e+06	2.1397e+06	1.85569e+06	71117.6	220354	185174	1.09666	0.0400725	0.622985
674	674	tr|F5GZ78|F5GZ78_HUMAN	N/A	N/A	Paxillin OS=Homo sapiens GN=PXN PE=2 SV=1	TRUE	1.0629	0.34774	169323	154436	173326	154366	17226.6	17079.7	14886.6	1.09639	0.0399662	0.458745
668	668	sp|Q05682|CALD1_HUMAN	N/A	N/A	Caldesmon OS=Homo sapiens GN=CALD1 PE=1 SV=3	TRUE	1.98048	0.11874	214389	195587	217477	195293	12724.2	10415.6	18802.1	1.09613	0.0398628	0.925403
116	116	sp|Q9Y4L1|HYOU1_HUMAN	N/A	N/A	Hypoxia up-regulated protein 1 OS=Homo sapiens GN=HYOU1 PE=1 SV=1	TRUE	1.75753	0.15366	1.57189e+06	1.43427e+06	1.49755e+06	1.43792e+06	134964	13338.7	137617	1.09595	0.0397904	0.813439
129	129	sp|P60174|TPIS_HUMAN	N/A	N/A	Triosephosphate isomerase OS=Homo sapiens GN=TPI1 PE=1 SV=3	TRUE	5.21906	0.00643	1.26736e+07	1.15662e+07	1.26904e+07	1.14579e+07	143091	338514	1.1074e+06	1.09575	0.0397095	2.19179
884	884	tr|E9PDE4|E9PDE4_HUMAN	N/A	N/A	DNA-directed RNA polymerase I subunit RPA34 OS=Homo sapiens GN=CAST PE=2 SV=1	TRUE	0.245338	0.81827	110209	100625	108250	65137.8	24140	63207.4	9583.8	1.09524	0.0395104	0.0871034
677	677	tr|C9JJ34|C9JJ34_HUMAN	N/A	N/A	Ran-specific GTPase-activating protein (Fragment) OS=Homo sapiens GN=RANBP1 PE=2 SV=1	TRUE	2.7646	0.05061	2.22731e+06	2.0357e+06	2.20786e+06	1.973e+06	35934.8	114543	191613	1.09413	0.0390676	1.29576
91	91	sp|P35232|PHB_HUMAN	N/A	N/A	Prohibitin OS=Homo sapiens GN=PHB PE=1 SV=1	TRUE	1.70548	0.1633	9.39045e+06	8.58532e+06	9.42144e+06	8.9297e+06	126342	807857	805131	1.09378	0.03893	0.787014
815	815	tr|J3KQ96|J3KQ96_HUMAN	N/A	N/A	Treacle protein (Fragment) OS=Homo sapiens GN=TCOF1 PE=2 SV=1	TRUE	1.46453	0.21691	174077	159235	173250	165609	12296.9	12525.2	14841.6	1.09321	0.0387016	0.66372
318	318	sp|P22087|FBRL_HUMAN	N/A	N/A	rRNA 2'-O-methyltransferase fibrillarin OS=Homo sapiens GN=FBL PE=1 SV=2	TRUE	3.68671	0.02108	2.3828e+06	2.18083e+06	2.38069e+06	2.13745e+06	12597.1	94045	201965	1.09261	0.0384648	1.67613
182	182	tr|E9PC52|E9PC52_HUMAN	N/A	N/A	Histone-binding protein RBBP7 OS=Homo sapiens GN=RBBP7 PE=2 SV=1	TRUE	1.09893	0.3335	842388	771166	813719	813899	81746	76933.6	71222	1.09236	0.0383643	0.476904
374	374	sp|P78417|GSTO1_HUMAN	N/A	N/A	Glutathione S-transferase omega-1 OS=Homo sapiens GN=GSTO1 PE=1 SV=2	TRUE	0.897849	0.42002	2.44829e+06	2.24169e+06	2.26832e+06	2.26339e+06	395925	45704.8	206600	1.09216	0.0382873	0.37673
396	396	tr|B1AK85|B1AK85_HUMAN	N/A	N/A	F-actin-capping protein subunit beta OS=Homo sapiens GN=CAPZB PE=2 SV=1	TRUE	1.43724	0.22402	769291	704558	762977	710947	65705.3	42055.1	64733.3	1.09188	0.0381741	0.649713
488	488	sp|P25685|DNJB1_HUMAN	N/A	N/A	DnaJ homolog subfamily B member 1 OS=Homo sapiens GN=DNAJB1 PE=1 SV=4	TRUE	1.40039	0.23399	475302	435327	497043	440448	44308.5	21941.7	39975.9	1.09183	0.0381549	0.630803
1405	1405	sp|O15511|ARPC5_HUMAN	N/A	N/A	Actin-related protein 2/3 complex subunit 5 OS=Homo sapiens GN=ARPC5 PE=1 SV=3	TRUE	1.23066	0.28587	322203	295289	320823	281759	17198.4	33750.2	26914.3	1.09115	0.0378827	0.543831
417	417	tr|E9PAV3|E9PAV3_HUMAN	N/A	N/A	Nascent polypeptide-associated complex subunit alpha OS=Homo sapiens GN=NACA PE=2 SV=1	TRUE	0.912951	0.41292	4.11966e+06	3.77851e+06	4.1135e+06	4.09296e+06	78212	642478	341145	1.09029	0.0375403	0.384134
531	531	sp|P30419|NMT1_HUMAN	N/A	N/A	Glycylpeptide N-tetradecanoyltransferase 1 OS=Homo sapiens GN=NMT1 PE=1 SV=2	TRUE	0.70828	0.51786	258935	237665	268815	240204	43556.1	28431.6	21270	1.0895	0.0372255	0.285788
453	453	sp|Q7L576|CYFP1_HUMAN	N/A	N/A	Cytoplasmic FMR1-interacting protein 1 OS=Homo sapiens GN=CYFIP1 PE=1 SV=1	TRUE	1.11551	0.32712	232753	213695	232372	216901	3094.79	29428.9	19057.9	1.08918	0.0371008	0.485293
658	658	tr|D6RGI3|D6RGI3_HUMAN	N/A	N/A	Septin 11, isoform CRA_b OS=Homo sapiens GN=SEPT11 PE=2 SV=1	TRUE	0.855104	0.44069	405387	372248	376063	367479	66228.6	10937.1	33139.5	1.08903	0.037038	0.355867
1170	1170	sp|P62140|PP1B_HUMAN	N/A	N/A	Serine/threonine-protein phosphatase PP1-beta catalytic subunit OS=Homo sapiens GN=PPP1CB PE=1 SV=3	TRUE	0.171115	0.87244	64020.5	58806.6	66293.1	80321.2	24962	46499	5213.87	1.08866	0.0368928	0.0592644
93	93	sp|P33993|MCM7_HUMAN	N/A	N/A	DNA replication licensing factor MCM7 OS=Homo sapiens GN=MCM7 PE=1 SV=4	TRUE	2.50052	0.06673	1.95881e+06	1.79942e+06	1.99255e+06	1.83434e+06	80221.5	75856.3	159392	1.08858	0.0368602	1.17568
270	270	tr|Q96CG1|Q96CG1_HUMAN	N/A	N/A	ETF1 protein OS=Homo sapiens GN=ETF1 PE=2 SV=1	TRUE	6.20244	0.00344	1.69762e+06	1.55972e+06	1.68729e+06	1.5615e+06	36907.4	10990.3	137900	1.08841	0.0367939	2.46344
359	359	tr|B7Z4B8|B7Z4B8_HUMAN	N/A	N/A	Heterogeneous nuclear ribonucleoprotein U-like protein 1 OS=Homo sapiens GN=HNRNPUL1 PE=2 SV=1	TRUE	1.07689	0.34215	503207	462391	538977	457832	65002.6	9175.7	40815.4	1.08827	0.0367367	0.465783
527	527	tr|K7EM18|K7EM18_HUMAN	N/A	N/A	Eukaryotic translation initiation factor 1 OS=Homo sapiens GN=EIF1 PE=2 SV=1	TRUE	2.27151	0.08558	941579	866078	947329	857491	14864.3	55618.6	75501.3	1.08718	0.0362999	1.06763
1341	1341	tr|C9JL85|C9JL85_HUMAN	N/A	N/A	Myotrophin OS=Homo sapiens GN=MTPN PE=2 SV=1	TRUE	1.41227	0.23073	379041	348796	383541	351529	35923.2	9242.08	30244.6	1.08671	0.0361142	0.636896
1115	1115	tr|B5MDQ0|B5MDQ0_HUMAN	N/A	N/A	DNA excision repair protein ERCC-6-like OS=Homo sapiens GN=ERCC6L PE=2 SV=1	TRUE	0.194818	0.85503	26054.4	23976.5	20151.8	29768.8	14680.4	11214.9	2077.91	1.08666	0.0360955	0.0680186
237	237	sp|Q08J23|NSUN2_HUMAN	N/A	N/A	tRNA (cytosine(34)-C(5))-methyltransferase OS=Homo sapiens GN=NSUN2 PE=1 SV=2	TRUE	1.12686	0.32282	335494	308821	343370	310036	27641.7	30278.8	26673.4	1.08637	0.0359784	0.49104
296	296	sp|P49321|NASP_HUMAN	N/A	N/A	Nuclear autoantigenic sperm protein OS=Homo sapiens GN=NASP PE=1 SV=2	TRUE	2.96657	0.04128	1.444e+06	1.33004e+06	1.44998e+06	1.30394e+06	14245.6	64993.9	113961	1.08568	0.0357027	1.38426
991	991	sp|Q09028|RBBP4_HUMAN	N/A	N/A	Histone-binding protein RBBP4 OS=Homo sapiens GN=RBBP4 PE=1 SV=3	TRUE	0.498451	0.64433	403293	371708	407403	353818	36644.4	103458	31585.7	1.08497	0.0354196	0.190892
973	973	sp|Q9H8S9|MOB1A_HUMAN	N/A	N/A	MOB kinase activator 1A OS=Homo sapiens GN=MOB1A PE=1 SV=4	TRUE	0.973652	0.38536	198232	182729	204142	175592	24512.7	12637.8	15503	1.08484	0.0353664	0.414133
240	240	sp|P34897|GLYM_HUMAN	N/A	N/A	Serine hydroxymethyltransferase, mitochondrial OS=Homo sapiens GN=SHMT2 PE=1 SV=3	TRUE	0.787026	0.47528	490645	452601	483781	452723	48003.3	68596.7	38043.7	1.08406	0.0350516	0.32305
1401	1401	sp|Q03701|CEBPZ_HUMAN	N/A	N/A	CCAAT/enhancer-binding protein zeta OS=Homo sapiens GN=CEBPZ PE=1 SV=3	TRUE	0.527117	0.62599	87154.1	80436.4	91827.7	72975.6	14519.7	16626	6717.69	1.08352	0.0348352	0.203433
1313	1313	tr|K7ERU8|K7ERU8_HUMAN	N/A	N/A	Deoxyhypusine hydroxylase (Fragment) OS=Homo sapiens GN=DOHH PE=4 SV=1	TRUE	0.487348	0.65151	89251.5	82462.7	84582.6	75649	11744.7	21076.5	6788.88	1.08233	0.0343584	0.186079
45	45	sp|P06576|ATPB_HUMAN	N/A	N/A	ATP synthase subunit beta, mitochondrial OS=Homo sapiens GN=ATP5B PE=1 SV=3	TRUE	2.29793	0.08313	1.669e+06	1.54206e+06	1.68698e+06	1.53626e+06	85013.5	43898.1	126937	1.08232	0.0343544	1.08024
522	522	sp|Q8IYB3|SRRM1_HUMAN	N/A	N/A	Serine/arginine repetitive matrix protein 1 OS=Homo sapiens GN=SRRM1 PE=1 SV=2	TRUE	0.708346	0.51783	520937	481457	518026	515501	6408.76	96324.2	39480.2	1.082	0.0342279	0.285813
657	657	sp|O00629|IMA3_HUMAN	N/A	N/A	Importin subunit alpha-3 OS=Homo sapiens GN=KPNA4 PE=1 SV=1	TRUE	1.28885	0.26694	195981	181180	201937	179205	15897.5	11955.7	14801.5	1.0817	0.0341049	0.573586
966	966	sp|P17931|LEG3_HUMAN	N/A	N/A	Galectin-3 OS=Homo sapiens GN=LGALS3 PE=1 SV=5	TRUE	0.393328	0.71414	125072	115632	125808	128597	32075.1	26445.1	9440.28	1.08164	0.0340831	0.146217
1340	1340	tr|D6RA00|D6RA00_HUMAN	N/A	N/A	Enolase-phosphatase E1 OS=Homo sapiens GN=ENOPH1 PE=2 SV=1	TRUE	1.26767	0.27369	74822.5	69205.8	72040.4	68539.3	7420.77	1956.04	5616.7	1.08116	0.0338897	0.562741
187	187	sp|P12004|PCNA_HUMAN	N/A	N/A	Proliferating cell nuclear antigen OS=Homo sapiens GN=PCNA PE=1 SV=1	TRUE	1.944	0.12381	5.77012e+06	5.33943e+06	5.77646e+06	5.16739e+06	129523	361215	430693	1.08066	0.0336902	0.907244
305	305	sp|P33176|KINH_HUMAN	N/A	N/A	Kinesin-1 heavy chain OS=Homo sapiens GN=KIF5B PE=1 SV=1	TRUE	1.40448	0.23286	747073	691453	753786	688438	49172.2	47822.9	55620.2	1.08044	0.0336004	0.632905
20	20	sp|P05787-2|K2C8_HUMAN	N/A	N/A	Isoform 2 of Keratin, type II cytoskeletal 8 OS=Homo sapiens GN=KRT8	TRUE	2.48689	0.06771	7.68207e+07	7.11029e+07	7.71487e+07	6.93955e+07	2.12436e+06	3.36833e+06	5.71778e+06	1.08042	0.0335908	1.16935
774	774	sp|Q2TAY7|SMU1_HUMAN	N/A	N/A	WD40 repeat-containing protein SMU1 OS=Homo sapiens GN=SMU1 PE=1 SV=2	TRUE	1.0383	0.35777	382090	353750	381894	331584	14249.1	45078.7	28340.8	1.08012	0.0334702	0.446396
562	562	sp|Q9NUJ1|ABHDA_HUMAN	N/A	N/A	Mycophenolic acid acyl-glucuronide esterase, mitochondrial OS=Homo sapiens GN=ABHD10 PE=1 SV=1	TRUE	0.370186	0.73001	335924	311054	300508	311591	83888.6	80641	24869.8	1.07995	0.033405	0.136671
170	170	sp|P23526|SAHH_HUMAN	N/A	N/A	Adenosylhomocysteinase OS=Homo sapiens GN=AHCY PE=1 SV=4	TRUE	3.46328	0.02574	9.01934e+06	8.35169e+06	9.0434e+06	8.21794e+06	126202	309140	667658	1.07994	0.0334008	1.58939
262	262	sp|Q14444|CAPR1_HUMAN	N/A	N/A	Caprin-1 OS=Homo sapiens GN=CAPRIN1 PE=1 SV=2	TRUE	1.05327	0.35163	943263	873521	995376	863652	101737	52938.1	69741.6	1.07984	0.0333592	0.453914
323	323	tr|B4DVB8|B4DVB8_HUMAN	N/A	N/A	ELAV-like protein 1 OS=Homo sapiens GN=ELAVL1 PE=2 SV=1	TRUE	1.42017	0.22858	2.07297e+06	1.92036e+06	2.03001e+06	1.90937e+06	84671	165749	152609	1.07947	0.0332101	0.640962
439	439	sp|Q15056|IF4H_HUMAN	N/A	N/A	Eukaryotic translation initiation factor 4H OS=Homo sapiens GN=EIF4H PE=1 SV=5	TRUE	1.47561	0.21408	1.84057e+06	1.70554e+06	1.88486e+06	1.74335e+06	108002	116000	135028	1.07917	0.03309	0.669424
886	886	tr|A6NJ11|A6NJ11_HUMAN	N/A	N/A	Ubiquitin fusion degradation protein 1 homolog OS=Homo sapiens GN=UFD1L PE=2 SV=1	TRUE	0.963089	0.39004	233736	216683	240151	223081	22197.7	21161.9	17053	1.0787	0.0329008	0.408891
799	799	sp|Q9H223|EHD4_HUMAN	N/A	N/A	EH domain-containing protein 4 OS=Homo sapiens GN=EHD4 PE=1 SV=1	TRUE	0.588306	0.58794	135813	125936	146024	119928	25242.7	14437.3	9877.18	1.07843	0.0327921	0.230667
871	871	tr|B4DDD2|B4DDD2_HUMAN	N/A	N/A	Dihydrofolate reductase OS=Homo sapiens GN=DHFR PE=2 SV=1	TRUE	0.777958	0.48004	191780	178058	198251	178374	14506	26888.4	13722.4	1.07707	0.0322429	0.318723
69	69	sp|P33991|MCM4_HUMAN	N/A	N/A	DNA replication licensing factor MCM4 OS=Homo sapiens GN=MCM4 PE=1 SV=5	TRUE	1.50493	0.20679	2.38997e+06	2.22e+06	2.47498e+06	2.19978e+06	182019	71680.3	169973	1.07656	0.0320399	0.68447
781	781	tr|C9JIF9|C9JIF9_HUMAN	N/A	N/A	Acylamino-acid-releasing enzyme OS=Homo sapiens GN=APEH PE=2 SV=1	TRUE	2.67216	0.05568	671214	623554	666267	623877	28806.3	11161.2	47660.7	1.07643	0.0319874	1.2543
58	58	sp|P63244|GBLP_HUMAN	N/A	N/A	Guanine nucleotide-binding protein subunit beta-2-like 1 OS=Homo sapiens GN=GNB2L1 PE=1 SV=3	TRUE	2.39511	0.07475	9.91228e+06	9.21477e+06	9.8753e+06	9.11698e+06	227118	450389	697511	1.07569	0.0316891	1.12639
330	330	sp|P62241|RS8_HUMAN	N/A	N/A	40S ribosomal protein S8 OS=Homo sapiens GN=RPS8 PE=1 SV=2	TRUE	1.30713	0.26124	6.10505e+06	5.67574e+06	6.07108e+06	5.59569e+06	269033	501231	429310	1.07564	0.0316667	0.58296
83	83	sp|P07355|ANXA2_HUMAN	N/A	N/A	Annexin A2 OS=Homo sapiens GN=ANXA2 PE=1 SV=2	TRUE	4.21412	0.01354	1.52635e+07	1.41942e+07	1.52822e+07	1.39634e+07	82473.4	431678	1.06928e+06	1.07533	0.0315426	1.86838
336	336	tr|G8JLA2|G8JLA2_HUMAN	N/A	N/A	Myosin light polypeptide 6 OS=Homo sapiens GN=MYL6 PE=2 SV=1	TRUE	2.40798	0.07372	3.92312e+06	3.64885e+06	3.96648e+06	3.563e+06	93173.7	173889	274265	1.07516	0.031475	1.13241
111	111	sp|Q15393|SF3B3_HUMAN	N/A	N/A	Splicing factor 3B subunit 3 OS=Homo sapiens GN=SF3B3 PE=1 SV=4	TRUE	0.938352	0.40119	1.84158e+06	1.713e+06	1.92394e+06	1.70259e+06	164448	171126	128577	1.07506	0.0314325	0.39665
109	109	sp|Q13263|TIF1B_HUMAN	N/A	N/A	Transcription intermediary factor 1-beta OS=Homo sapiens GN=TRIM28 PE=1 SV=5	TRUE	4.21201	0.01356	4.59847e+06	4.27828e+06	4.64626e+06	4.26184e+06	127900	31269	320188	1.07484	0.031344	1.86774
566	566	sp|Q9GZL7|WDR12_HUMAN	N/A	N/A	Ribosome biogenesis protein WDR12 OS=Homo sapiens GN=WDR12 PE=1 SV=2	TRUE	1.38511	0.23826	690062	642079	696203	616124	37925.9	46495.8	47983.2	1.07473	0.0312998	0.622949
970	970	sp|P30447|1A23_HUMAN	N/A	N/A	HLA class I histocompatibility antigen, A-23 alpha chain OS=Homo sapiens GN=HLA-A PE=1 SV=1	TRUE	0.12162	0.90907	1206.63	1123.91	1202.23	1032.53	813.312	852.285	82.7213	1.0736	0.0308432	0.0414027
1456	1456	sp|Q9H6F5|CCD86_HUMAN	N/A	N/A	Coiled-coil domain-containing protein 86 OS=Homo sapiens GN=CCDC86 PE=1 SV=1	TRUE	0.194119	0.85554	50224.7	46843.6	63766.8	40340.3	26470.3	14472	3381.08	1.07218	0.0302669	0.0677597
923	923	sp|P23258|TBG1_HUMAN	N/A	N/A	Tubulin gamma-1 chain OS=Homo sapiens GN=TUBG1 PE=1 SV=2	TRUE	0.149138	0.88866	17338.7	16178.5	15324.9	19850.9	4196.05	12803.8	1160.17	1.07171	0.0300774	0.0512644
430	430	sp|Q15942|ZYX_HUMAN	N/A	N/A	Zyxin OS=Homo sapiens GN=ZYX PE=1 SV=1	TRUE	0.896071	0.42087	316167	295243	327284	287680	34346	21355.1	20923.4	1.07087	0.0297361	0.375852
339	339	tr|B4DVY1|B4DVY1_HUMAN	N/A	N/A	Eukaryotic translation initiation factor 3 subunit D OS=Homo sapiens GN=EIF3D PE=2 SV=1	TRUE	1.56331	0.19302	1.97439e+06	1.84512e+06	2.02162e+06	1.89681e+06	89744.4	111618	129269	1.07006	0.0294082	0.714398
94	94	sp|Q12905|ILF2_HUMAN	N/A	N/A	Interleukin enhancer-binding factor 2 OS=Homo sapiens GN=ILF2 PE=1 SV=2	TRUE	2.31536	0.08155	3.97719e+06	3.71681e+06	3.97677e+06	3.74901e+06	14315.9	194251	260374	1.07005	0.0294053	1.08858
43	43	sp|Q12906|ILF3_HUMAN	N/A	N/A	Interleukin enhancer-binding factor 3 OS=Homo sapiens GN=ILF3 PE=1 SV=3	TRUE	1.47201	0.215	3.8164e+06	3.56943e+06	3.78643e+06	3.44334e+06	116867	266062	246968	1.06919	0.0290548	0.667562
605	605	sp|P35249|RFC4_HUMAN	N/A	N/A	Replication factor C subunit 4 OS=Homo sapiens GN=RFC4 PE=1 SV=2	TRUE	0.369599	0.73042	609163	569851	649134	567952	136174	124086	39312.4	1.06899	0.0289725	0.136427
236	236	sp|P17655|CAN2_HUMAN	N/A	N/A	Calpain-2 catalytic subunit OS=Homo sapiens GN=CAPN2 PE=1 SV=6	TRUE	1.45022	0.22061	1.41521e+06	1.32397e+06	1.40439e+06	1.33438e+06	70988.9	82680.4	91242.6	1.06892	0.0289436	0.656375
1250	1250	tr|H3BV80|H3BV80_HUMAN	N/A	N/A	RNA-binding protein with serine-rich domain 1 OS=Homo sapiens GN=RNPS1 PE=4 SV=2	TRUE	1.6454	0.17523	108474	101532	104827	102420	6748.54	2804.15	6942.34	1.06838	0.0287242	0.756392
885	885	tr|E7EWR4|E7EWR4_HUMAN	N/A	N/A	Cleavage stimulation factor subunit 2 OS=Homo sapiens GN=CSTF2 PE=2 SV=1	TRUE	0.735397	0.50289	203016	190049	187739	188227	27435.9	13415.3	12966.8	1.06823	0.0286642	0.298527
212	212	sp|P54136|SYRC_HUMAN	N/A	N/A	Arginine--tRNA ligase, cytoplasmic OS=Homo sapiens GN=RARS PE=1 SV=2	TRUE	1.24673	0.28052	1.79256e+06	1.67978e+06	1.78288e+06	1.60532e+06	20599.3	155315	112774	1.06714	0.0282199	0.552036
968	968	sp|P61457|PHS_HUMAN	N/A	N/A	Pterin-4-alpha-carbinolamine dehydratase OS=Homo sapiens GN=PCBD1 PE=1 SV=2	TRUE	0.273835	0.79777	110265	103340	118941	97860.7	42623.5	10093.2	6925.09	1.06701	0.0281696	0.0981223
18	18	sp|Q08211|DHX9_HUMAN	N/A	N/A	ATP-dependent RNA helicase A OS=Homo sapiens GN=DHX9 PE=1 SV=4	TRUE	1.47903	0.21322	3.78443e+06	3.5486e+06	3.77985e+06	3.59218e+06	156849	227316	235833	1.06646	0.0279437	0.671172
1437	1437	tr|B1ANR0|B1ANR0_HUMAN	N/A	N/A	Poly(A) binding protein, cytoplasmic 4 (Inducible form), isoform CRA_e OS=Homo sapiens GN=PABPC4 PE=2 SV=1	TRUE	7.32834	0.00185	317107	297422	317445	295057	1993.67	4203.57	19684.3	1.06618	0.0278318	2.73283
160	160	sp|P18206|VINC_HUMAN	N/A	N/A	Vinculin OS=Homo sapiens GN=VCL PE=1 SV=4	TRUE	0.850784	0.44282	1.39593e+06	1.31005e+06	1.40963e+06	1.29724e+06	71994.1	159324	85879	1.06555	0.0275754	0.353773
372	372	sp|P42166|LAP2A_HUMAN	N/A	N/A	Lamina-associated polypeptide 2, isoform alpha OS=Homo sapiens GN=TMPO PE=1 SV=2	TRUE	0.670684	0.53916	580338	545206	606333	569862	47858.3	77081.5	35132.5	1.06444	0.0271208	0.268282
377	377	sp|O43242|PSMD3_HUMAN	N/A	N/A	26S proteasome non-ATPase regulatory subunit 3 OS=Homo sapiens GN=PSMD3 PE=1 SV=2	TRUE	1.1288	0.3221	1.07094e+06	1.0062e+06	1.04384e+06	1.03479e+06	85150.5	51164.1	64740.7	1.06434	0.0270811	0.492009
259	259	sp|Q9Y3I0|RTCB_HUMAN	N/A	N/A	tRNA-splicing ligase RtcB homolog OS=Homo sapiens GN=RTCB PE=1 SV=1	TRUE	1.99968	0.11616	1.18854e+06	1.11674e+06	1.2118e+06	1.11382e+06	51107	35440.7	71802.9	1.0643	0.0270629	0.934943
328	328	tr|H0Y3P2|H0Y3P2_HUMAN	N/A	N/A	Eukaryotic translation initiation factor 4 gamma 2 OS=Homo sapiens GN=EIF4G2 PE=2 SV=1	TRUE	0.522571	0.62888	1.00736e+06	946595	1.0027e+06	1.00321e+06	12799	200990	60762.8	1.06419	0.0270195	0.201432
140	140	tr|E9PLK3|E9PLK3_HUMAN	N/A	N/A	Puromycin-sensitive aminopeptidase OS=Homo sapiens GN=NPEPPS PE=2 SV=1	TRUE	0.818192	0.45919	1.70548e+06	1.60314e+06	1.69203e+06	1.6098e+06	101190	191546	102333	1.06383	0.0268734	0.338008
421	421	sp|P50502|F10A1_HUMAN	N/A	N/A	Hsc70-interacting protein OS=Homo sapiens GN=ST13 PE=1 SV=2	TRUE	4.3665	0.012	3.73317e+06	3.51016e+06	3.71423e+06	3.5082e+06	75998.8	45272.7	223011	1.06353	0.026751	1.92082
1031	1031	tr|E7EM64|E7EM64_HUMAN	N/A	N/A	COP9 signalosome complex subunit 6 OS=Homo sapiens GN=COPS6 PE=2 SV=1	TRUE	0.271597	0.79937	186443	175317	212855	190041	57443.2	41657.5	11126.7	1.06347	0.0267238	0.0972522
683	683	sp|P67775|PP2AA_HUMAN	N/A	N/A	Serine/threonine-protein phosphatase 2A catalytic subunit alpha isoform OS=Homo sapiens GN=PPP2CA PE=1 SV=1	TRUE	0.79497	0.47114	550862	518412	565472	484942	34449.9	61740	32450.1	1.0626	0.0263678	0.32685
688	688	tr|K7EQA1|K7EQA1_HUMAN	N/A	N/A	Programmed cell death protein 5 OS=Homo sapiens GN=PDCD5 PE=2 SV=1	TRUE	1.81964	0.14294	902141	849190	917954	851982	41233.6	28985.4	52950.7	1.06235	0.0262694	0.844846
720	720	sp|O43175|SERA_HUMAN	N/A	N/A	D-3-phosphoglycerate dehydrogenase OS=Homo sapiens GN=PHGDH PE=1 SV=4	TRUE	0.952552	0.39476	325694	306619	320335	308077	15208	31174.1	19075.7	1.06221	0.0262116	0.403667
80	80	sp|P26640|SYVC_HUMAN	N/A	N/A	Valine--tRNA ligase OS=Homo sapiens GN=VARS PE=1 SV=4	TRUE	1.51006	0.20554	2.40746e+06	2.267e+06	2.45471e+06	2.2665e+06	127059	99050.5	140458	1.06196	0.0261071	0.687104
132	132	sp|P22626|ROA2_HUMAN	N/A	N/A	Heterogeneous nuclear ribonucleoproteins A2/B1 OS=Homo sapiens GN=HNRNPA2B1 PE=1 SV=2	TRUE	2.151	0.09787	2.14306e+07	2.02018e+07	2.14046e+07	2.02072e+07	195708	969956	1.22885e+06	1.06083	0.0256452	1.00935
4	4	sp|P08238|HS90B_HUMAN	N/A	N/A	Heat shock protein HSP 90-beta OS=Homo sapiens GN=HSP90AB1 PE=1 SV=4	TRUE	1.74203	0.15647	6.91129e+07	6.5165e+07	6.87438e+07	6.38784e+07	1.614e+06	3.57811e+06	3.9479e+06	1.06058	0.0255447	0.805569
701	701	tr|A2A2D0|A2A2D0_HUMAN	N/A	N/A	Stathmin (Fragment) OS=Homo sapiens GN=STMN1 PE=2 SV=1	TRUE	1.50641	0.20643	3.68991e+06	3.48001e+06	3.75516e+06	3.45727e+06	138524	197621	209897	1.06031	0.0254349	0.685227
322	322	sp|P46781|RS9_HUMAN	N/A	N/A	40S ribosomal protein S9 OS=Homo sapiens GN=RPS9 PE=1 SV=3	TRUE	1.61659	0.18127	9.20459e+06	8.68536e+06	9.30113e+06	8.41413e+06	215119	513041	519231	1.05978	0.0252167	0.741674
382	382	tr|B4DZI8|B4DZI8_HUMAN	N/A	N/A	Coatomer protein complex, subunit beta 2 (Beta prime), isoform CRA_b OS=Homo sapiens GN=COPB2 PE=2 SV=1	TRUE	0.536391	0.62013	575530	543200	577556	566281	95192.5	42856.6	32329.6	1.05952	0.0251079	0.207517
16	16	sp|P11142|HSP7C_HUMAN	N/A	N/A	Heat shock cognate 71 kDa protein OS=Homo sapiens GN=HSPA8 PE=1 SV=1	TRUE	1.0333	0.35984	3.20142e+07	3.02204e+07	3.15951e+07	2.88592e+07	857129	2.88208e+06	1.79381e+06	1.05936	0.0250425	0.443891
975	975	tr|H0Y8X4|H0Y8X4_HUMAN	N/A	N/A	2'-deoxynucleoside 5'-phosphate N-hydrolase 1 (Fragment) OS=Homo sapiens GN=DNPH1 PE=2 SV=1	TRUE	1.37071	0.24235	326715	308570	333936	315037	13169.8	18769.6	18145.6	1.05881	0.0248162	0.615557
25	25	sp|Q14204|DYHC1_HUMAN	N/A	N/A	Cytoplasmic dynein 1 heavy chain 1 OS=Homo sapiens GN=DYNC1H1 PE=1 SV=5	TRUE	0.9855	0.38017	1.34723e+06	1.27281e+06	1.33896e+06	1.34329e+06	24015.5	128574	74420.9	1.05847	0.0246784	0.420022
120	120	sp|Q02790|FKBP4_HUMAN	N/A	N/A	Peptidyl-prolyl cis-trans isomerase FKBP4 OS=Homo sapiens GN=FKBP4 PE=1 SV=3	TRUE	4.522	0.01064	3.66868e+06	3.46702e+06	3.65025e+06	3.48315e+06	55442	53784.1	201665	1.05817	0.0245541	1.97306
507	507	sp|P23193|TCEA1_HUMAN	N/A	N/A	Transcription elongation factor A protein 1 OS=Homo sapiens GN=TCEA1 PE=1 SV=2	TRUE	1.55335	0.1953	245461	231978	248307	236530	8643.92	12299.8	13482.3	1.05812	0.0245345	0.709298
981	981	sp|Q9BUQ8|DDX23_HUMAN	N/A	N/A	Probable ATP-dependent RNA helicase DDX23 OS=Homo sapiens GN=DDX23 PE=1 SV=3	TRUE	0.687848	0.52936	88058.4	83261.4	89270.9	79973.1	9127.98	7911.44	4797.07	1.05761	0.0243274	0.276249
925	925	sp|O75340|PDCD6_HUMAN	N/A	N/A	Programmed cell death protein 6 OS=Homo sapiens GN=PDCD6 PE=1 SV=1	TRUE	0.796528	0.47033	308780	292007	306411	299022	23667.6	27748.8	16772.2	1.05744	0.0242548	0.327597
1303	1303	tr|Q6FGY5|Q6FGY5_HUMAN	N/A	N/A	CKAP1 protein OS=Homo sapiens GN=CKAP1 PE=2 SV=1	TRUE	1.00991	0.36967	68036.9	64397.9	67817.6	64307.8	6143.83	1097.67	3639.01	1.05651	0.0238729	0.432186
796	796	sp|P48556|PSMD8_HUMAN	N/A	N/A	26S proteasome non-ATPase regulatory subunit 8 OS=Homo sapiens GN=PSMD8 PE=1 SV=2	TRUE	0.652696	0.54956	631530	597805	623114	610702	17972.8	87670.8	33724.4	1.05641	0.0238341	0.259985
573	573	sp|O75874|IDHC_HUMAN	N/A	N/A	Isocitrate dehydrogenase [NADP] cytoplasmic OS=Homo sapiens GN=IDH1 PE=1 SV=2	TRUE	0.555657	0.60806	599978	568080	587296	521708	36929.4	92315.5	31897.4	1.05615	0.0237254	0.216054
1469	1469	sp|P53365|ARFP2_HUMAN	N/A	N/A	Arfaptin-2 OS=Homo sapiens GN=ARFIP2 PE=1 SV=1	TRUE	0.240897	0.82148	89020.6	84302.9	85120.4	82486.3	33752.7	3363.54	4717.65	1.05596	0.0236478	0.085403
281	281	tr|F8WA83|F8WA83_HUMAN	N/A	N/A	Protein disulfide-isomerase A6 OS=Homo sapiens GN=PDIA6 PE=2 SV=1	TRUE	1.54821	0.19649	3.88711e+06	3.68118e+06	3.88102e+06	3.67275e+06	225415	47598.5	205933	1.05594	0.0236401	0.70666
895	895	tr|R4GMY8|R4GMY8_HUMAN	N/A	N/A	Transcription elongation factor B polypeptide 1 OS=Homo sapiens GN=TCEB1 PE=4 SV=1	TRUE	0.740422	0.50015	667672	632587	637962	608842	55054.3	60869.3	35085	1.05546	0.0234429	0.3009
1209	1209	tr|G3V1D3|G3V1D3_HUMAN	N/A	N/A	Dipeptidyl peptidase 3 OS=Homo sapiens GN=DPP3 PE=4 SV=1	TRUE	1.15616	0.31197	206525	195749	203348	194244	9584.17	12990.5	10775.9	1.05505	0.0232729	0.505887
131	131	sp|P55884|EIF3B_HUMAN	N/A	N/A	Eukaryotic translation initiation factor 3 subunit B OS=Homo sapiens GN=EIF3B PE=1 SV=3	TRUE	2.60266	0.05988	3.34704e+06	3.17377e+06	3.37227e+06	3.15443e+06	60195.8	98355.9	173277	1.0546	0.0230864	1.22272
54	54	sp|P15311|EZRI_HUMAN	N/A	N/A	Ezrin OS=Homo sapiens GN=EZR PE=1 SV=4	TRUE	1.77844	0.14996	1.27077e+07	1.20551e+07	1.28066e+07	1.21264e+07	274801	573077	652580	1.05413	0.0228955	0.824025
434	434	sp|Q14764|MVP_HUMAN	N/A	N/A	Major vault protein OS=Homo sapiens GN=MVP PE=1 SV=4	TRUE	0.761259	0.48891	402721	382359	389538	401091	29103	36048.8	20362.8	1.05326	0.0225338	0.310771
706	706	tr|E9PDI4|E9PDI4_HUMAN	N/A	N/A	Ladinin-1 OS=Homo sapiens GN=LAD1 PE=2 SV=1	TRUE	0.777865	0.48009	69667.5	66147.3	72606.6	68330	6612.77	4208.68	3520.26	1.05322	0.0225185	0.318677
106	106	tr|J3KPX7|J3KPX7_HUMAN	N/A	N/A	Prohibitin-2 OS=Homo sapiens GN=PHB2 PE=2 SV=1	TRUE	1.42776	0.22654	7.69082e+06	7.30243e+06	7.6599e+06	7.06504e+06	96157.1	461251	388393	1.05319	0.0225054	0.644855
157	157	sp|P18754|RCC1_HUMAN	N/A	N/A	Regulator of chromosome condensation OS=Homo sapiens GN=RCC1 PE=1 SV=1	TRUE	1.31422	0.25907	1.34378e+06	1.27597e+06	1.35827e+06	1.28145e+06	68207.2	57750.2	67812.4	1.05315	0.0224886	0.586583
223	223	tr|B4DR52|B4DR52_HUMAN	N/A	N/A	Histone H2B OS=Homo sapiens GN=HIST2H2BF PE=2 SV=1	TRUE	2.26958	0.08577	6.20989e+06	5.89725e+06	6.17802e+06	5.87935e+06	207958	116963	312640	1.05301	0.0224344	1.06666
89	89	sp|Q9Y5B9|SP16H_HUMAN	N/A	N/A	FACT complex subunit SPT16 OS=Homo sapiens GN=SUPT16H PE=1 SV=1	TRUE	1.19901	0.2967	2.25384e+06	2.14155e+06	2.24592e+06	2.13902e+06	150693	60060.5	112297	1.05244	0.0221962	0.527682
660	660	sp|Q9ULT8|HECD1_HUMAN	N/A	N/A	E3 ubiquitin-protein ligase HECTD1 OS=Homo sapiens GN=HECTD1 PE=1 SV=3	TRUE	0.573755	0.59685	93191.2	88581.1	93351.2	83473.1	8453.01	11055.8	4610.12	1.05204	0.0220339	0.224135
364	364	sp|P15924|DESP_HUMAN	N/A	N/A	Desmoplakin OS=Homo sapiens GN=DSP PE=1 SV=3	TRUE	0.811645	0.46253	342356	325468	346400	344325	8784.03	34952.7	16888.3	1.05189	0.02197	0.33486
321	321	sp|P14868|SYDC_HUMAN	N/A	N/A	Aspartate--tRNA ligase, cytoplasmic OS=Homo sapiens GN=DARS PE=1 SV=2	TRUE	0.769041	0.48476	1.42017e+06	1.35032e+06	1.42676e+06	1.40936e+06	65747.3	142908	69845	1.05172	0.021902	0.314473
416	416	sp|P62263|RS14_HUMAN	N/A	N/A	40S ribosomal protein S14 OS=Homo sapiens GN=RPS14 PE=1 SV=3	TRUE	1.54423	0.19741	3.54607e+06	3.37242e+06	3.63555e+06	3.34769e+06	180439	73315.3	173645	1.05149	0.021805	0.704631
943	943	sp|Q00688|FKBP3_HUMAN	N/A	N/A	Peptidyl-prolyl cis-trans isomerase FKBP3 OS=Homo sapiens GN=FKBP3 PE=1 SV=1	TRUE	1.98942	0.11753	347120	330184	352181	328271	13715.8	5412.09	16935.9	1.05129	0.0217235	0.929851
436	436	sp|Q96HC4|PDLI5_HUMAN	N/A	N/A	PDZ and LIM domain protein 5 OS=Homo sapiens GN=PDLIM5 PE=1 SV=5	TRUE	3.25347	0.03127	383733	365581	384379	364085	3820.56	8875.91	18151.4	1.04965	0.0210448	1.50487
1505	1505	sp|Q9Y5X3|SNX5_HUMAN	N/A	N/A	Sorting nexin-5 OS=Homo sapiens GN=SNX5 PE=1 SV=1	TRUE	1.2039	0.295	61004.7	58129.2	61537.2	57614.5	1561.85	3830.84	2875.51	1.04947	0.020969	0.530178
33	33	sp|P78371|TCPB_HUMAN	N/A	N/A	T-complex protein 1 subunit beta OS=Homo sapiens GN=CCT2 PE=1 SV=4	TRUE	2.07496	0.10663	1.14917e+07	1.09548e+07	1.16242e+07	1.10463e+07	316373	317542	536989	1.04902	0.0207833	0.972121
37	37	sp|P34932|HSP74_HUMAN	N/A	N/A	Heat shock 70 kDa protein 4 OS=Homo sapiens GN=HSPA4 PE=1 SV=4	TRUE	1.00231	0.37291	4.14393e+06	3.95296e+06	4.19853e+06	3.85277e+06	162787	287077	190977	1.04831	0.0204907	0.428396
441	441	tr|F5H6E2|F5H6E2_HUMAN	N/A	N/A	Unconventional myosin-Ic OS=Homo sapiens GN=MYO1C PE=2 SV=1	TRUE	0.304268	0.7761	262159	250263	257514	235975	22952.7	63710.2	11896.1	1.04753	0.0201683	0.110082
312	312	sp|Q12788|TBL3_HUMAN	N/A	N/A	Transducin beta-like protein 3 OS=Homo sapiens GN=TBL3 PE=1 SV=2	TRUE	0.389577	0.7167	745375	711559	727474	651303	60734.4	137535	33816.5	1.04752	0.0201642	0.144663
960	960	tr|F8WDD7|F8WDD7_HUMAN	N/A	N/A	Actin-related protein 2/3 complex subunit 4 OS=Homo sapiens GN=ARPC4 PE=2 SV=1	TRUE	1.29434	0.26522	570888	545241	566497	537508	30642.9	15455.4	25646.9	1.04704	0.0199623	0.576394
988	988	tr|B4E329|B4E329_HUMAN	N/A	N/A	Phosphoribosyl pyrophosphate synthase-associated protein 2 OS=Homo sapiens GN=PRPSAP2 PE=2 SV=1	TRUE	0.67896	0.53442	382502	365359	395056	376638	23935.3	36599.5	17142.6	1.04692	0.0199134	0.272117
864	864	tr|D6RIY6|D6RIY6_HUMAN	N/A	N/A	Exosome complex component RRP45 OS=Homo sapiens GN=EXOSC9 PE=2 SV=1	TRUE	0.826977	0.45473	236667	226109	234803	228981	11573.1	18841.8	10557.6	1.04669	0.0198191	0.342246
1485	1485	tr|H3BM92|H3BM92_HUMAN	N/A	N/A	Phosphomannomutase 2 OS=Homo sapiens GN=PMM2 PE=2 SV=1	TRUE	0.368185	0.73139	180807	172768	171416	158100	17619	33462.3	8038.9	1.04653	0.0197517	0.135851
463	463	sp|Q12874|SF3A3_HUMAN	N/A	N/A	Splicing factor 3A subunit 3 OS=Homo sapiens GN=SF3A3 PE=1 SV=1	TRUE	0.824112	0.45618	814401	778195	823075	808970	18063.9	73920	36206.2	1.04653	0.01975	0.340864
31	31	sp|P48643|TCPE_HUMAN	N/A	N/A	T-complex protein 1 subunit epsilon OS=Homo sapiens GN=CCT5 PE=1 SV=1	TRUE	2.91688	0.04338	6.71856e+06	6.42193e+06	6.67812e+06	6.45632e+06	117042	131628	296629	1.04619	0.0196106	1.36271
933	933	tr|G5EA30|G5EA30_HUMAN	N/A	N/A	CUG triplet repeat, RNA binding protein 1, isoform CRA_c OS=Homo sapiens GN=CELF1 PE=2 SV=1	TRUE	3.78999	0.01927	78089.7	74645.7	78051.3	74577.4	1329.45	842.452	3443.93	1.04614	0.0195886	1.71512
642	642	sp|P27635|RL10_HUMAN	N/A	N/A	60S ribosomal protein L10 OS=Homo sapiens GN=RPL10 PE=1 SV=4	TRUE	0.61491	0.57187	2.01641e+06	1.92841e+06	2.02126e+06	1.8029e+06	41628.6	244359	88001.6	1.04563	0.0193799	0.242703
486	486	tr|G5E9E7|G5E9E7_HUMAN	N/A	N/A	Tight junction protein 1 (Zona occludens 1), isoform CRA_e OS=Homo sapiens GN=TJP1 PE=2 SV=1	TRUE	0.655317	0.54804	146769	140386	145889	141352	12194.5	11656.8	6382.63	1.04546	0.0193094	0.261188
1054	1054	tr|H3BLU7|H3BLU7_HUMAN	N/A	N/A	Aflatoxin B1 aldehyde reductase member 2 (Fragment) OS=Homo sapiens GN=AKR7A2 PE=2 SV=1	TRUE	0.411565	0.70176	207921	198915	209541	191888	11879.1	35992.6	9006.21	1.04528	0.0192313	0.153811
252	252	sp|P51991-2|ROA3_HUMAN	N/A	N/A	Isoform 2 of Heterogeneous nuclear ribonucleoprotein A3 OS=Homo sapiens GN=HNRNPA3	TRUE	3.23486	0.03183	6.28951e+06	6.02446e+06	6.2941e+06	6.03191e+06	51833.6	132114	265054	1.044	0.018699	1.49716
113	113	sp|P61978|HNRPK_HUMAN	N/A	N/A	Heterogeneous nuclear ribonucleoprotein K OS=Homo sapiens GN=HNRNPK PE=1 SV=1	TRUE	7.98033	0.00134	1.52525e+07	1.46102e+07	1.52185e+07	1.46328e+07	124499	62709.8	642281	1.04396	0.0186843	2.8729
1231	1231	sp|P21399|ACOC_HUMAN	N/A	N/A	Cytoplasmic aconitate hydratase OS=Homo sapiens GN=ACO1 PE=1 SV=3	TRUE	0.255793	0.81073	176325	168986	172135	185202	11197.1	48412	7338.32	1.04343	0.0184614	0.0911238
117	117	sp|Q92945|FUBP2_HUMAN	N/A	N/A	Far upstream element-binding protein 2 OS=Homo sapiens GN=KHSRP PE=1 SV=4	TRUE	2.52748	0.06484	4.74407e+06	4.54833e+06	4.77374e+06	4.58319e+06	98584.9	90967.2	195745	1.04304	0.0182996	1.18816
857	857	sp|Q9Y4R8|TELO2_HUMAN	N/A	N/A	Telomere length regulation protein TEL2 homolog OS=Homo sapiens GN=TELO2 PE=1 SV=2	TRUE	0.200305	0.85101	45210.2	43361.6	46250.8	44556.5	15353	4451.55	1848.65	1.04263	0.0181316	0.0700653
63	63	sp|Q14152|EIF3A_HUMAN	N/A	N/A	Eukaryotic translation initiation factor 3 subunit A OS=Homo sapiens GN=EIF3A PE=1 SV=1	TRUE	1.60422	0.18393	3.0792e+06	2.95428e+06	3.14884e+06	2.9545e+06	134204	13440.6	124921	1.04228	0.0179864	0.735347
447	447	sp|Q92621|NU205_HUMAN	N/A	N/A	Nuclear pore complex protein Nup205 OS=Homo sapiens GN=NUP205 PE=1 SV=3	TRUE	0.269845	0.80063	120111	115263	121030	123168	25385.2	17995.2	4847.79	1.04206	0.0178921	0.0965681
544	544	sp|P62280|RS11_HUMAN	N/A	N/A	40S ribosomal protein S11 OS=Homo sapiens GN=RPS11 PE=1 SV=3	TRUE	0.686412	0.53017	1.32617e+06	1.27268e+06	1.3245e+06	1.20416e+06	9654.51	134613	53484.2	1.04202	0.017878	0.275585
728	728	sp|Q9UHD1|CHRD1_HUMAN	N/A	N/A	Cysteine and histidine-rich domain-containing protein 1 OS=Homo sapiens GN=CHORDC1 PE=1 SV=2	TRUE	0.351237	0.74313	174159	167147	171378	163613	32539.2	11696.6	7011.89	1.04195	0.0178471	0.128935
465	465	sp|P54577|SYYC_HUMAN	N/A	N/A	Tyrosine--tRNA ligase, cytoplasmic OS=Homo sapiens GN=YARS PE=1 SV=4	TRUE	1.45062	0.2205	1.06192e+06	1.01933e+06	1.06284e+06	1.02819e+06	45209.4	23277.3	42587.6	1.04178	0.017776	0.656591
840	840	sp|Q15907|RB11B_HUMAN	N/A	N/A	Ras-related protein Rab-11B OS=Homo sapiens GN=RAB11B PE=1 SV=4	TRUE	1.06043	0.34874	956403	918166	964394	918062	25235.1	57128.6	38236.6	1.04164	0.0177195	0.457498
1417	1417	sp|Q13616|CUL1_HUMAN	N/A	N/A	Cullin-1 OS=Homo sapiens GN=CUL1 PE=1 SV=2	TRUE	0.289883	0.78631	65276.2	62690.7	66437.3	56598.7	7060.52	13740.9	2585.56	1.04124	0.0175522	0.104406
303	303	sp|Q86XP3|DDX42_HUMAN	N/A	N/A	ATP-dependent RNA helicase DDX42 OS=Homo sapiens GN=DDX42 PE=1 SV=1	TRUE	0.37513	0.72661	708316	680373	726712	704822	58453.4	115017	27943	1.04107	0.01748	0.138699
380	380	sp|P06753-5|TPM3_HUMAN	N/A	N/A	Isoform 5 of Tropomyosin alpha-3 chain OS=Homo sapiens GN=TPM3	TRUE	0.970744	0.38665	3.35814e+06	3.22596e+06	3.3426e+06	3.11484e+06	72789.8	224323	132177	1.04097	0.0174394	0.412682
1294	1294	sp|P63220|RS21_HUMAN	N/A	N/A	40S ribosomal protein S21 OS=Homo sapiens GN=RPS21 PE=1 SV=1	TRUE	0.908273	0.41511	1.02544e+06	985123	1.03807e+06	967227	66592.1	38420.1	40315.5	1.04092	0.0174192	0.381837
1412	1412	sp|P35237|SPB6_HUMAN	N/A	N/A	Serpin B6 OS=Homo sapiens GN=SERPINB6 PE=1 SV=3	TRUE	0.229856	0.82948	238774	229424	270805	220153	55598.8	43272.9	9349.77	1.04075	0.0173478	0.0811941
635	635	sp|Q14498-2|RBM39_HUMAN	N/A	N/A	Isoform 2 of RNA-binding protein 39 OS=Homo sapiens GN=RBM39	TRUE	0.288964	0.78697	621928	597717	598433	595517	52937.9	135119	24210.8	1.04051	0.0172444	0.104042
226	226	tr|J3KQE5|J3KQE5_HUMAN	N/A	N/A	GTP-binding nuclear protein Ran (Fragment) OS=Homo sapiens GN=RAN PE=2 SV=1	TRUE	1.29068	0.26636	8.53062e+06	8.19901e+06	8.42511e+06	8.21389e+06	335024	292910	331612	1.04045	0.0172193	0.574531
66	66	sp|P08107|HSP71_HUMAN	N/A	N/A	Heat shock 70 kDa protein 1A/1B OS=Homo sapiens GN=HSPA1A PE=1 SV=5	TRUE	1.8596	0.13646	9.36305e+06	9.00136e+06	9.32602e+06	8.927e+06	233570	242773	361697	1.04018	0.0171095	0.864995
1322	1322	tr|H0YGR4|H0YGR4_HUMAN	N/A	N/A	Oligoribonuclease, mitochondrial (Fragment) OS=Homo sapiens GN=REXO2 PE=4 SV=1	TRUE	0.805163	0.46586	61691.1	59309.4	60026	58781.2	5014.66	1050.19	2381.69	1.04016	0.0170989	0.331745
147	147	sp|O60664|PLIN3_HUMAN	N/A	N/A	Perilipin-3 OS=Homo sapiens GN=PLIN3 PE=1 SV=3	TRUE	1.37244	0.24185	3.34791e+06	3.22072e+06	3.35996e+06	3.2696e+06	47677.9	153272	127190	1.03949	0.0168208	0.616454
297	297	sp|P61160|ARP2_HUMAN	N/A	N/A	Actin-related protein 2 OS=Homo sapiens GN=ACTR2 PE=1 SV=1	TRUE	0.718218	0.51234	1.68527e+06	1.6214e+06	1.63636e+06	1.65494e+06	133309	77180.7	63874.7	1.03939	0.0167806	0.290442
67	67	sp|P00558|PGK1_HUMAN	N/A	N/A	Phosphoglycerate kinase 1 OS=Homo sapiens GN=PGK1 PE=1 SV=3	TRUE	1.50965	0.20564	1.45729e+07	1.4023e+07	1.45962e+07	1.38249e+07	237593	584454	549894	1.03921	0.0167048	0.686892
265	265	sp|Q9UHD8|SEPT9_HUMAN	N/A	N/A	Septin-9 OS=Homo sapiens GN=SEPT9 PE=1 SV=2	TRUE	0.774451	0.48189	926833	892353	921993	898487	10704.4	76369.6	34480.9	1.03864	0.0164652	0.317052
215	215	sp|Q9Y230|RUVB2_HUMAN	N/A	N/A	RuvB-like 2 OS=Homo sapiens GN=RUVBL2 PE=1 SV=3	TRUE	0.861737	0.43743	2.48703e+06	2.3955e+06	2.49412e+06	2.32998e+06	93990.1	158170	91538.9	1.03821	0.0162864	0.359091
1345	1345	tr|B4DKT0|B4DKT0_HUMAN	N/A	N/A	Golgi reassembly-stacking protein 2 OS=Homo sapiens GN=GORASP2 PE=2 SV=1	TRUE	0.26156	0.80658	53987	52008.3	55589.2	59075.5	4245.55	12396.2	1978.72	1.03805	0.0162167	0.0933526
1481	1481	tr|G5E988|G5E988_HUMAN	N/A	N/A	AP-3 complex subunit delta-1 OS=Homo sapiens GN=AP3D1 PE=2 SV=1	TRUE	0.606731	0.57678	68027.3	65549.7	67330.8	68499.3	1570.55	6896.46	2477.66	1.0378	0.0161129	0.23899
126	126	sp|P49915|GUAA_HUMAN	N/A	N/A	GMP synthase [glutamine-hydrolyzing] OS=Homo sapiens GN=GMPS PE=1 SV=1	TRUE	1.16962	0.30709	1.54478e+06	1.4893e+06	1.52191e+06	1.52651e+06	49406.6	65649.7	55483.7	1.03725	0.0158855	0.512734
327	327	sp|P26038|MOES_HUMAN	N/A	N/A	Moesin OS=Homo sapiens GN=MSN PE=1 SV=3	TRUE	0.816042	0.46028	1.09299e+06	1.05398e+06	1.08581e+06	1.04158e+06	62764	54012.5	39012.9	1.03701	0.015785	0.336978
1070	1070	tr|H0YLP3|H0YLP3_HUMAN	N/A	N/A	Eukaryotic translation initiation factor 3 subunit J (Fragment) OS=Homo sapiens GN=EIF3J PE=4 SV=1	TRUE	0.288836	0.78706	92705.1	89407.7	86775.3	92368.6	17044.4	10023.3	3297.36	1.03688	0.0157285	0.103992
1168	1168	sp|O43390-2|HNRPR_HUMAN	N/A	N/A	Isoform 2 of Heterogeneous nuclear ribonucleoprotein R OS=Homo sapiens GN=HNRNPR	TRUE	0.0788798	0.94092	33124	31954.9	31889.7	41922	2825.4	25513.9	1169.04	1.03658	0.0156045	0.0264473
85	85	sp|O75533|SF3B1_HUMAN	N/A	N/A	Splicing factor 3B subunit 1 OS=Homo sapiens GN=SF3B1 PE=1 SV=3	TRUE	0.894022	0.42184	2.10772e+06	2.03453e+06	2.14564e+06	1.98759e+06	89782.5	109762	73194.5	1.03598	0.0153498	0.374852
999	999	tr|B5MC59|B5MC59_HUMAN	N/A	N/A	Replication protein A 14 kDa subunit OS=Homo sapiens GN=RPA3 PE=2 SV=1	TRUE	0.894013	0.42185	274068	264560	273484	266467	3712.3	18044.2	9508.72	1.03594	0.0153353	0.374842
1364	1364	sp|Q96FJ2|DYL2_HUMAN	N/A	N/A	Dynein light chain 2, cytoplasmic OS=Homo sapiens GN=DYNLL2 PE=1 SV=1	TRUE	0.516858	0.63252	123153	118910	122954	124017	10934.1	9087.44	4242.61	1.03568	0.0152252	0.198926
164	164	sp|Q9UHX1|PUF60_HUMAN	N/A	N/A	Poly(U)-binding-splicing factor PUF60 OS=Homo sapiens GN=PUF60 PE=1 SV=1	TRUE	1.41883	0.22895	1.44631e+06	1.39704e+06	1.45599e+06	1.38214e+06	48873.6	35056.2	49269.6	1.03527	0.0150524	0.640259
245	245	sp|Q01105|SET_HUMAN	N/A	N/A	Protein SET OS=Homo sapiens GN=SET PE=1 SV=3	TRUE	1.63043	0.17834	5.51008e+06	5.32251e+06	5.53264e+06	5.39726e+06	130009	151014	187576	1.03524	0.0150419	0.748751
229	229	sp|P06737|PYGL_HUMAN	N/A	N/A	Glycogen phosphorylase, liver form OS=Homo sapiens GN=PYGL PE=1 SV=4	TRUE	0.357672	0.73866	733740	708852	749202	771116	46341.8	111258	24888.3	1.03511	0.0149868	0.131555
469	469	sp|P13489|RINI_HUMAN	N/A	N/A	Ribonuclease inhibitor OS=Homo sapiens GN=RNH1 PE=1 SV=2	TRUE	0.352202	0.74246	566708	547872	574387	518805	26433.1	88778.6	18835.8	1.03438	0.0146801	0.129327
802	802	sp|Q29RF7|PDS5A_HUMAN	N/A	N/A	Sister chromatid cohesion protein PDS5 homolog A OS=Homo sapiens GN=PDS5A PE=1 SV=1	TRUE	0.0821745	0.93846	92752.6	89738	119336	102428	52286.4	36104.5	3014.59	1.03359	0.0143496	0.0275842
292	292	tr|J3KTL2|J3KTL2_HUMAN	N/A	N/A	Serine/arginine-rich-splicing factor 1 OS=Homo sapiens GN=SRSF1 PE=2 SV=1	TRUE	0.375202	0.72656	2.72989e+06	2.64171e+06	2.66705e+06	2.73575e+06	349641	208425	88176.3	1.03338	0.0142594	0.138729
121	121	sp|P52597|HNRPF_HUMAN	N/A	N/A	Heterogeneous nuclear ribonucleoprotein F OS=Homo sapiens GN=HNRNPF PE=1 SV=3	TRUE	1.0515	0.35236	1.95471e+06	1.8923e+06	1.90378e+06	1.90813e+06	97052.6	33929.8	62415.9	1.03298	0.0140937	0.453013
702	702	sp|O60264|SMCA5_HUMAN	N/A	N/A	SWI/SNF-related matrix-associated actin-dependent regulator of chromatin subfamily A member 5 OS=Homo sapiens GN=SMARCA5 PE=1 SV=1	TRUE	0.216626	0.8391	139215	134784	139806	145405	4453.71	35146.4	4430.88	1.03287	0.0140473	0.0761863
829	829	tr|K7ELL7|K7ELL7_HUMAN	N/A	N/A	Glucosidase 2 subunit beta OS=Homo sapiens GN=PRKCSH PE=2 SV=1	TRUE	0.459181	0.66995	747512	723787	714370	738376	60739.9	65720.9	23724.7	1.03278	0.0140072	0.173958
1109	1109	sp|P28072|PSB6_HUMAN	N/A	N/A	Proteasome subunit beta type-6 OS=Homo sapiens GN=PSMB6 PE=1 SV=4	TRUE	0.0527119	0.96049	93323.6	90397.1	116994	101444	70633.1	65249.6	2926.43	1.03237	0.0138366	0.0175072
302	302	sp|P05387|RLA2_HUMAN	N/A	N/A	60S acidic ribosomal protein P2 OS=Homo sapiens GN=RPLP2 PE=1 SV=1	TRUE	1.54334	0.19762	1.18567e+07	1.14849e+07	1.18895e+07	1.1355e+07	261333	325257	371779	1.03237	0.0138359	0.704169
123	123	sp|Q01518|CAP1_HUMAN	N/A	N/A	Adenylyl cyclase-associated protein 1 OS=Homo sapiens GN=CAP1 PE=1 SV=5	TRUE	0.882439	0.42738	3.1964e+06	3.09649e+06	3.2697e+06	3.1415e+06	128071	148508	99910.4	1.03227	0.0137915	0.369186
1422	1422	sp|Q14677|EPN4_HUMAN	N/A	N/A	Clathrin interactor 1 OS=Homo sapiens GN=CLINT1 PE=1 SV=1	TRUE	1.02688	0.36252	133532	129393	132901	130769	1566.78	6804.66	4139.82	1.03199	0.0136773	0.440668
317	317	sp|P61086|UBE2K_HUMAN	N/A	N/A	Ubiquitin-conjugating enzyme E2 K OS=Homo sapiens GN=UBE2K PE=1 SV=3	TRUE	0.412799	0.70092	900931	873030	912725	868910	42667	109014	27900.3	1.03196	0.013662	0.154332
1049	1049	sp|Q16778|H2B2E_HUMAN	N/A	N/A	Histone H2B type 2-E OS=Homo sapiens GN=HIST2H2BE PE=1 SV=3	TRUE	0.918608	0.41028	3.43528e+06	3.32891e+06	3.3401e+06	3.32323e+06	193483	52879.1	106379	1.03196	0.0136612	0.38692
326	326	sp|Q15417|CNN3_HUMAN	N/A	N/A	Calponin-3 OS=Homo sapiens GN=CNN3 PE=1 SV=1	TRUE	0.452654	0.67426	606934	588283	640645	578255	60208.4	38311.4	18650.3	1.0317	0.0135546	0.171173
347	347	sp|Q71UI9|H2AV_HUMAN	N/A	N/A	Histone H2A.V OS=Homo sapiens GN=H2AFV PE=1 SV=3	TRUE	0.360799	0.7365	3.44011e+06	3.33578e+06	3.32032e+06	3.16502e+06	366026	341918	104337	1.03128	0.0133759	0.132827
520	520	sp|P20290|BTF3_HUMAN	N/A	N/A	Transcription factor BTF3 OS=Homo sapiens GN=BTF3 PE=1 SV=1	TRUE	0.336939	0.7531	1.65577e+06	1.60611e+06	1.66209e+06	1.56018e+06	85499.3	240518	49656.6	1.03092	0.0132238	0.123147
517	517	sp|P31153|METK2_HUMAN	N/A	N/A	S-adenosylmethionine synthase isoform type-2 OS=Homo sapiens GN=MAT2A PE=1 SV=1	TRUE	1.32932	0.25449	1.78158e+06	1.72874e+06	1.79859e+06	1.74651e+06	38528.2	57055.2	52838	1.03056	0.0130751	0.594329
1459	1459	sp|Q13404-7|UB2V1_HUMAN	N/A	N/A	Isoform 5 of Ubiquitin-conjugating enzyme E2 variant 1 OS=Homo sapiens GN=UBE2V1	TRUE	0.248232	0.81618	63412.6	61535.2	66244.1	59375.7	11696.8	5898.37	1877.42	1.03051	0.0130521	0.0882141
612	612	tr|B4DGU4|B4DGU4_HUMAN	N/A	N/A	Catenin beta-1 OS=Homo sapiens GN=CTNNB1 PE=2 SV=1	TRUE	0.269889	0.8006	156485	151895	168720	152080	27053.8	11651.1	4589.85	1.03022	0.0129288	0.0965844
1516	1516	tr|Q9NSS8|Q9NSS8_HUMAN	N/A	N/A	Putative uncharacterized protein DKFZp434D199 OS=Homo sapiens GN=DKFZp434D199 PE=2 SV=1	TRUE	0.519254	0.63099	225051	218462	223142	217539	4302.61	21554.8	6589.43	1.03016	0.0129059	0.199978
1080	1080	sp|O60231|DHX16_HUMAN	N/A	N/A	Putative pre-mRNA-splicing factor ATP-dependent RNA helicase DHX16 OS=Homo sapiens GN=DHX16 PE=1 SV=2	TRUE	0.246729	0.81726	16127.6	15659.7	16716.4	14548.9	1289.51	3020.93	467.893	1.02988	0.0127861	0.0876398
1014	1014	sp|Q15024|EXOS7_HUMAN	N/A	N/A	Exosome complex component RRP42 OS=Homo sapiens GN=EXOSC7 PE=1 SV=3	TRUE	0.373975	0.7274	37413.8	36353.1	37295.9	38375.1	942.748	4821.25	1060.69	1.02918	0.0124903	0.138227
1132	1132	sp|P48147|PPCE_HUMAN	N/A	N/A	Prolyl endopeptidase OS=Homo sapiens GN=PREP PE=1 SV=2	TRUE	0.267528	0.80229	134768	130977	127782	133192	14309.5	19945.2	3791.52	1.02895	0.0123934	0.0956686
698	698	sp|P35268|RL22_HUMAN	N/A	N/A	60S ribosomal protein L22 OS=Homo sapiens GN=RPL22 PE=1 SV=2	TRUE	0.693723	0.52604	2.43957e+06	2.37274e+06	2.45217e+06	2.39914e+06	77498.7	147760	66827	1.02816	0.0120626	0.278981
558	558	sp|Q9Y6G9|DC1L1_HUMAN	N/A	N/A	Cytoplasmic dynein 1 light intermediate chain 1 OS=Homo sapiens GN=DYNC1LI1 PE=1 SV=3	TRUE	0.221574	0.8355	118617	115372	118859	114342	15410.6	20145.6	3244.7	1.02812	0.0120454	0.0780535
823	823	tr|H0YCK3|H0YCK3_HUMAN	N/A	N/A	Double-stranded RNA-specific adenosine deaminase (Fragment) OS=Homo sapiens GN=ADAR PE=2 SV=1	TRUE	0.0368657	0.97236	41007.1	39906.2	24110.2	34042	50155.6	12655.9	1101	1.02759	0.0118197	0.0121729
78	78	sp|P11940|PABP1_HUMAN	N/A	N/A	Polyadenylate-binding protein 1 OS=Homo sapiens GN=PABPC1 PE=1 SV=2	TRUE	0.982026	0.38169	3.28877e+06	3.20063e+06	3.28832e+06	3.26847e+06	30799.6	152367	88135.4	1.02754	0.0117974	0.418289
1180	1180	sp|Q14966|ZN638_HUMAN	N/A	N/A	Zinc finger protein 638 OS=Homo sapiens GN=ZNF638 PE=1 SV=2	TRUE	0.109722	0.91791	35430	34483.8	38074	35146	13435.5	6526.76	946.224	1.02744	0.0117563	0.0371999
1465	1465	sp|P84095|RHOG_HUMAN	N/A	N/A	Rho-related GTP-binding protein RhoG OS=Homo sapiens GN=RHOG PE=1 SV=1	TRUE	0.0466435	0.96503	8503.59	8278.51	5032.04	10034.2	6614.85	5109.42	225.088	1.02719	0.0116506	0.0154592
1048	1048	tr|F5H4C2|F5H4C2_HUMAN	N/A	N/A	Ran-binding protein 3 OS=Homo sapiens GN=RANBP3 PE=2 SV=1	TRUE	0.0779391	0.94162	54804.9	53363.4	58018.6	46441.9	10654.2	30211.4	1441.52	1.02701	0.011576	0.0261243
1206	1206	tr|H0YMV8|H0YMV8_HUMAN	N/A	N/A	40S ribosomal protein S27 OS=Homo sapiens GN=RPS27L PE=2 SV=1	TRUE	0.73492	0.50315	532925	518908	543316	526331	28705.2	16350.5	14017	1.02701	0.0115758	0.298303
438	438	sp|O43684|BUB3_HUMAN	N/A	N/A	Mitotic checkpoint protein BUB3 OS=Homo sapiens GN=BUB3 PE=1 SV=1	TRUE	0.555879	0.60792	929870	905638	935594	941122	10974.3	74704.8	24232.9	1.02676	0.011468	0.216154
593	593	sp|P26358-2|DNMT1_HUMAN	N/A	N/A	Isoform 2 of DNA (cytosine-5)-methyltransferase 1 OS=Homo sapiens GN=DNMT1	TRUE	0.382712	0.7214	266901	259974	264246	275007	7988.4	30313.1	6926.61	1.02664	0.0114197	0.141824
529	529	sp|Q13895|BYST_HUMAN	N/A	N/A	Bystin OS=Homo sapiens GN=BYSL PE=1 SV=3	TRUE	0.282017	0.79192	348134	339169	331409	340751	52109.5	17795	8965.69	1.02643	0.0113312	0.101319
308	308	sp|P31689|DNJA1_HUMAN	N/A	N/A	DnaJ homolog subfamily A member 1 OS=Homo sapiens GN=DNAJA1 PE=1 SV=2	TRUE	0.713888	0.51474	1.17201e+06	1.14185e+06	1.18558e+06	1.1605e+06	50985.1	52491.8	30160.8	1.02641	0.0113226	0.288412
391	391	sp|O75367|H2AY_HUMAN	N/A	N/A	Core histone macro-H2A.1 OS=Homo sapiens GN=H2AFY PE=1 SV=4	TRUE	0.101839	0.92379	43169	42058.1	35875	39785.7	17802.5	6327.05	1110.87	1.02641	0.0113221	0.0344267
50	50	sp|P06733|ENOA_HUMAN	N/A	N/A	Alpha-enolase OS=Homo sapiens GN=ENO1 PE=1 SV=2	TRUE	2.25423	0.08724	4.19645e+07	4.08988e+07	4.20652e+07	4.09044e+07	461163	676560	1.06563e+06	1.02606	0.0111708	1.05928
444	444	tr|B1AVU8|B1AVU8_HUMAN	N/A	N/A	Saposin-D OS=Homo sapiens GN=PSAP PE=4 SV=1	TRUE	0.988393	0.37891	4.1022e+06	3.99835e+06	4.15872e+06	4.00811e+06	98691.5	152910	103854	1.02597	0.0111364	0.421464
556	556	sp|P62269|RS18_HUMAN	N/A	N/A	40S ribosomal protein S18 OS=Homo sapiens GN=RPS18 PE=1 SV=3	TRUE	0.549197	0.61209	2.78627e+06	2.7167e+06	2.77637e+06	2.66246e+06	196510	97595.9	69570.7	1.02561	0.0109816	0.213185
21	21	sp|P22314|UBA1_HUMAN	N/A	N/A	Ubiquitin-like modifier-activating enzyme 1 OS=Homo sapiens GN=UBA1 PE=1 SV=3	TRUE	0.563731	0.60304	5.49907e+06	5.36288e+06	5.61754e+06	5.30865e+06	384470	165124	136186	1.02539	0.0108909	0.219654
536	536	sp|P04080|CYTB_HUMAN	N/A	N/A	Cystatin-B OS=Homo sapiens GN=CSTB PE=1 SV=2	TRUE	0.553073	0.60967	1.01097e+06	986020	1.00995e+06	952557	10166.1	77475.7	24951.4	1.02531	0.0108531	0.214905
136	136	tr|Q32Q12|Q32Q12_HUMAN	N/A	N/A	Nucleoside diphosphate kinase OS=Homo sapiens GN=NME1-NME2 PE=2 SV=1	TRUE	3.0385	0.03846	2.69136e+07	2.62541e+07	2.68405e+07	2.63653e+07	170387	335071	659442	1.02512	0.0107737	1.41499
154	154	sp|P62258|1433E_HUMAN	N/A	N/A	14-3-3 protein epsilon OS=Homo sapiens GN=YWHAE PE=1 SV=1	TRUE	0.797461	0.46984	5.96089e+06	5.81848e+06	6.02261e+06	5.83027e+06	254167	176282	142413	1.02448	0.0105018	0.32805
930	930	tr|J3QR09|J3QR09_HUMAN	N/A	N/A	Ribosomal protein L19 OS=Homo sapiens GN=RPL19 PE=2 SV=1	TRUE	0.483531	0.654	917269	895860	935100	891394	72899.5	23799.5	21408.2	1.0239	0.0102562	0.184422
499	499	sp|Q13547|HDAC1_HUMAN	N/A	N/A	Histone deacetylase 1 OS=Homo sapiens GN=HDAC1 PE=1 SV=1	TRUE	0.68505	0.53095	672567	656878	691984	659250	37395	13231.2	15688.7	1.02388	0.0102507	0.274946
528	528	tr|E9PJD9|E9PJD9_HUMAN	N/A	N/A	60S ribosomal protein L27a OS=Homo sapiens GN=RPL27A PE=2 SV=1	TRUE	0.807179	0.46482	5.57123e+06	5.44151e+06	5.60017e+06	5.39333e+06	75881.3	267817	129722	1.02384	0.0102318	0.332715
258	258	tr|E9PRY8|E9PRY8_HUMAN	N/A	N/A	Elongation factor 1-delta OS=Homo sapiens GN=EEF1D PE=2 SV=1	TRUE	0.612853	0.5731	6.51848e+06	6.3695e+06	6.3968e+06	6.26445e+06	261030	330356	148975	1.02339	0.0100407	0.24177
295	295	sp|P11586|C1TC_HUMAN	N/A	N/A	C-1-tetrahydrofolate synthase, cytoplasmic OS=Homo sapiens GN=MTHFD1 PE=1 SV=3	TRUE	0.785261	0.4762	1.16397e+06	1.13764e+06	1.17335e+06	1.13756e+06	41136.6	40994.4	26329.7	1.02314	0.00993683	0.322211
723	723	sp|P55145|MANF_HUMAN	N/A	N/A	Mesencephalic astrocyte-derived neurotrophic factor OS=Homo sapiens GN=MANF PE=1 SV=3	TRUE	0.55925	0.60582	442418	432587	448355	427182	28065.1	11803.7	9830.61	1.02273	0.00975894	0.217656
1483	1483	tr|E9PE82|E9PE82_HUMAN	N/A	N/A	Short-chain-specific acyl-CoA dehydrogenase, mitochondrial OS=Homo sapiens GN=ACADS PE=2 SV=1	TRUE	0.0506502	0.96203	1519.65	1485.92	1417.54	1794.38	866.421	761.397	33.7298	1.0227	0.00974807	0.0168114
49	49	sp|P52272|HNRPM_HUMAN	N/A	N/A	Heterogeneous nuclear ribonucleoprotein M OS=Homo sapiens GN=HNRNPM PE=1 SV=3	TRUE	1.93581	0.12498	5.02591e+06	4.91502e+06	5.00197e+06	4.89914e+06	69892.1	70423.4	110891	1.02256	0.00968947	0.903159
177	177	sp|Q15365|PCBP1_HUMAN	N/A	N/A	Poly(rC)-binding protein 1 OS=Homo sapiens GN=PCBP1 PE=1 SV=2	TRUE	1.52564	0.20179	4.71555e+06	4.61493e+06	4.70107e+06	4.59963e+06	57173.5	98897.9	100622	1.0218	0.00936739	0.6951
1175	1175	sp|P61026|RAB10_HUMAN	N/A	N/A	Ras-related protein Rab-10 OS=Homo sapiens GN=RAB10 PE=1 SV=1	TRUE	0.248722	0.81582	247620	242342	249599	247464	8801.43	35681	5277.35	1.02178	0.00935588	0.0884057
130	130	sp|Q6P2Q9|PRP8_HUMAN	N/A	N/A	Pre-mRNA-processing-splicing factor 8 OS=Homo sapiens GN=PRPF8 PE=1 SV=2	TRUE	0.0899986	0.93261	693104	678355	635547	701370	261834	109586	14748.6	1.02174	0.00934113	0.0302999
1060	1060	sp|Q9Y244|POMP_HUMAN	N/A	N/A	Proteasome maturation protein OS=Homo sapiens GN=POMP PE=1 SV=1	TRUE	0.052897	0.96035	180177	176359	183416	241619	11912.6	124434	3817.59	1.02165	0.00930072	0.0175705
276	276	sp|Q9UBT2|SAE2_HUMAN	N/A	N/A	SUMO-activating enzyme subunit 2 OS=Homo sapiens GN=UBA2 PE=1 SV=2	TRUE	0.409091	0.70343	553372	541739	549405	526296	36192	33405.1	11632.8	1.02147	0.00922691	0.152779
637	637	tr|B7Z7A3|B7Z7A3_HUMAN	N/A	N/A	Nucleolar GTP-binding protein 1 OS=Homo sapiens GN=GTPBP4 PE=2 SV=1	TRUE	0.185384	0.86195	205119	200855	193582	211000	33066.5	22210.1	4263.41	1.02123	0.00912199	0.0645179
358	358	sp|Q13162|PRDX4_HUMAN	N/A	N/A	Peroxiredoxin-4 OS=Homo sapiens GN=PRDX4 PE=1 SV=1	TRUE	0.848455	0.44398	1.4397e+06	1.41022e+06	1.41393e+06	1.4183e+06	47142	37386.7	29473.4	1.0209	0.00898314	0.352637
1531	1531	sp|P49189|AL9A1_HUMAN	N/A	N/A	4-trimethylaminobutyraldehyde dehydrogenase OS=Homo sapiens GN=ALDH9A1 PE=1 SV=3	TRUE	0.266757	0.80284	103816	101697	104430	98027.5	4429.51	13028.4	2119.33	1.02084	0.00895752	0.095371
950	950	sp|P24752|THIL_HUMAN	N/A	N/A	Acetyl-CoA acetyltransferase, mitochondrial OS=Homo sapiens GN=ACAT1 PE=1 SV=1	TRUE	0.0597885	0.95519	35260.8	34555.3	33894.9	26610.8	3673.69	20104.7	705.482	1.02042	0.00877728	0.0199102
686	686	sp|P15170-3|ERF3A_HUMAN	N/A	N/A	Isoform 3 of Eukaryotic peptide chain release factor GTP-binding subunit ERF3A OS=Homo sapiens GN=GSPT1	TRUE	0.560779	0.60487	464221	455114	474752	458503	20998.2	18715.2	9106.88	1.02001	0.00860447	0.218338
771	771	sp|P38606|VATA_HUMAN	N/A	N/A	V-type proton ATPase catalytic subunit A OS=Homo sapiens GN=ATP6V1A PE=1 SV=2	TRUE	0.13659	0.89795	283912	278344	274352	306540	31113.9	63380.9	5568.01	1.02	0.0086019	0.0467478
184	184	sp|P53618|COPB_HUMAN	N/A	N/A	Coatomer subunit beta OS=Homo sapiens GN=COPB1 PE=1 SV=3	TRUE	3.7651	0.01969	1.60256e+06	1.57117e+06	1.59912e+06	1.57335e+06	8949.8	11331.2	31387.9	1.01998	0.00859057	1.70575
1067	1067	sp|P62875|RPAB5_HUMAN	N/A	N/A	DNA-directed RNA polymerases I, II, and III subunit RPABC5 OS=Homo sapiens GN=POLR2L PE=1 SV=1	TRUE	0.274113	0.79757	165500	162261	162014	155403	6068.04	19551.8	3239.84	1.01997	0.00858609	0.0982312
1122	1122	tr|B7Z418|B7Z418_HUMAN	N/A	N/A	Integrin-linked protein kinase OS=Homo sapiens GN=ILK PE=2 SV=1	TRUE	0.245438	0.8182	100711	98816.7	99682.4	97638.4	3716.12	12838.6	1893.96	1.01917	0.00824508	0.0871405
68	68	sp|P04075|ALDOA_HUMAN	N/A	N/A	Fructose-bisphosphate aldolase A OS=Homo sapiens GN=ALDOA PE=1 SV=2	TRUE	0.817598	0.45949	2.15657e+07	2.11689e+07	2.13603e+07	2.08555e+07	441983	714872	396736	1.01874	0.00806397	0.337724
103	103	sp|P49411|EFTU_HUMAN	N/A	N/A	Elongation factor Tu, mitochondrial OS=Homo sapiens GN=TUFM PE=1 SV=2	TRUE	0.187164	0.86064	687407	675538	682380	683533	34657.9	104218	11868.1	1.01757	0.0075636	0.0651785
99	99	sp|Q9UQ35|SRRM2_HUMAN	N/A	N/A	Serine/arginine repetitive matrix protein 2 OS=Homo sapiens GN=SRRM2 PE=1 SV=2	TRUE	0.364085	0.73422	1.59016e+06	1.56297e+06	1.6137e+06	1.55903e+06	116738	55661.7	27185.6	1.01739	0.00748897	0.134174
299	299	sp|Q9Y2X3|NOP58_HUMAN	N/A	N/A	Nucleolar protein 58 OS=Homo sapiens GN=NOP58 PE=1 SV=1	TRUE	0.122732	0.90824	1.15727e+06	1.13781e+06	1.25432e+06	1.18242e+06	190635	197745	19463.1	1.01711	0.00736612	0.0417994
585	585	tr|J3KQ18|J3KQ18_HUMAN	N/A	N/A	D-dopachrome decarboxylase OS=Homo sapiens GN=DDT PE=2 SV=1	TRUE	0.207912	0.84545	1.69954e+06	1.67199e+06	1.69684e+06	1.69328e+06	52218	223455	27545.8	1.01647	0.00709664	0.0729121
1216	1216	sp|Q9Y3D0|MIP18_HUMAN	N/A	N/A	Mitotic spindle-associated MMXD complex subunit MIP18 OS=Homo sapiens GN=FAM96B PE=1 SV=1	TRUE	0.10628	0.92048	70791.7	69677.9	71365.4	73813.4	2228.11	18013.4	1113.73	1.01598	0.00688687	0.0359856
1424	1424	sp|Q8IUI8|CRLF3_HUMAN	N/A	N/A	Cytokine receptor-like factor 3 OS=Homo sapiens GN=CRLF3 PE=1 SV=2	TRUE	0.0269952	0.97976	8938.22	8797.65	7443.49	9723.42	7932.73	4291.75	140.572	1.01598	0.00688444	0.0088803
1245	1245	tr|K7EQA8|K7EQA8_HUMAN	N/A	N/A	Histone-arginine methyltransferase CARM1 (Fragment) OS=Homo sapiens GN=CARM1 PE=4 SV=1	TRUE	0.0815103	0.93895	133103	131024	131702	126341	39572.2	19654.2	2079.31	1.01587	0.00683802	0.0273575
764	764	tr|C9JXB8|C9JXB8_HUMAN	N/A	N/A	60S ribosomal protein L24 OS=Homo sapiens GN=RPL24 PE=2 SV=1	TRUE	0.491176	0.64903	3.21238e+06	3.1629e+06	3.18905e+06	3.085e+06	46563.7	168137	49475	1.01564	0.00674077	0.187735
870	870	tr|E7EP32|E7EP32_HUMAN	N/A	N/A	Guanine nucleotide-binding protein G(I)/G(S)/G(T) subunit beta-2 OS=Homo sapiens GN=GNB2 PE=2 SV=1	TRUE	0.0398757	0.9701	100605	99060.4	122202	106567	46535.6	48348.5	1544.92	1.0156	0.00672085	0.0131835
5	5	sp|P35579|MYH9_HUMAN	N/A	N/A	Myosin-9 OS=Homo sapiens GN=MYH9 PE=1 SV=4	TRUE	0.393929	0.71373	5.10339e+06	5.02709e+06	5.09884e+06	4.94959e+06	26631.9	334435	76303.1	1.01518	0.00654236	0.146466
526	526	sp|P52907|CAZA1_HUMAN	N/A	N/A	F-actin-capping protein subunit alpha-1 OS=Homo sapiens GN=CAPZA1 PE=1 SV=3	TRUE	0.361856	0.73577	1.05912e+06	1.04387e+06	1.07249e+06	1.01842e+06	48115.3	54924.6	15255	1.01461	0.00630081	0.133258
60	60	sp|Q9Y490|TLN1_HUMAN	N/A	N/A	Talin-1 OS=Homo sapiens GN=TLN1 PE=1 SV=3	TRUE	0.0309362	0.9768	1.10193e+06	1.08609e+06	772897	768957	583508	668463	15848.3	1.01459	0.0062915	0.0101943
110	110	sp|Q99873-4|ANM1_HUMAN	N/A	N/A	Isoform 4 of Protein arginine N-methyltransferase 1 OS=Homo sapiens GN=PRMT1	TRUE	0.289074	0.78689	4.4516e+06	4.38782e+06	4.46511e+06	4.31819e+06	196126	327985	63779.8	1.01454	0.00626732	0.104086
747	747	sp|P50570|DYN2_HUMAN	N/A	N/A	Dynamin-2 OS=Homo sapiens GN=DNM2 PE=1 SV=2	TRUE	0.0512738	0.96157	197116	194311	191649	214109	73866	59337.8	2804.81	1.01443	0.00622407	0.0170191
1	1	sp|Q15149-7|PLEC_HUMAN	N/A	N/A	Isoform 7 of Plectin OS=Homo sapiens GN=PLEC	TRUE	0.29587	0.78205	2.46283e+06	2.42873e+06	2.47828e+06	2.36571e+06	130372	151188	34102	1.01404	0.00605555	0.106765
290	290	sp|P62333|PRS10_HUMAN	N/A	N/A	26S protease regulatory subunit 10B OS=Homo sapiens GN=PSMC6 PE=1 SV=1	TRUE	0.174486	0.86996	1.15939e+06	1.14347e+06	1.21609e+06	1.14854e+06	117191	106017	15919.9	1.01392	0.00600474	0.0605007
710	710	tr|B1AKJ5|B1AKJ5_HUMAN	N/A	N/A	Nardilysin OS=Homo sapiens GN=NRD1 PE=2 SV=1	TRUE	0.410915	0.7022	82183.9	81092.6	81351.2	81191.6	4568.68	534.52	1091.27	1.01346	0.00580538	0.153539
398	398	sp|Q04760-2|LGUL_HUMAN	N/A	N/A	Isoform 2 of Lactoylglutathione lyase OS=Homo sapiens GN=GLO1	TRUE	0.31775	0.76657	3.28429e+06	3.24168e+06	3.24219e+06	3.2724e+06	155113	172863	42607.7	1.01314	0.00567105	0.115448
1353	1353	sp|Q9UBD5|ORC3_HUMAN	N/A	N/A	Origin recognition complex subunit 3 OS=Homo sapiens GN=ORC3 PE=1 SV=1	TRUE	0.0227798	0.98292	10149.1	10018.4	14066.8	13478.7	6808.79	7235.69	130.671	1.01304	0.00562791	0.00748183
397	397	sp|Q13185|CBX3_HUMAN	N/A	N/A	Chromobox protein homolog 3 OS=Homo sapiens GN=CBX3 PE=1 SV=4	TRUE	0.600449	0.58057	2.97958e+06	2.9413e+06	3.03483e+06	2.95262e+06	106197	30226.6	38277.3	1.01301	0.00561534	0.236145
834	834	tr|H0YN81|H0YN81_HUMAN	N/A	N/A	WD repeat-containing protein 61 (Fragment) OS=Homo sapiens GN=WDR61 PE=2 SV=1	TRUE	0.109974	0.91773	196538	194060	195667	180455	12776.5	36873.3	2477.78	1.01277	0.00551001	0.0372851
736	736	sp|Q92900|RENT1_HUMAN	N/A	N/A	Regulator of nonsense transcripts 1 OS=Homo sapiens GN=UPF1 PE=1 SV=2	TRUE	0.249416	0.81532	228062	225221	225493	228128	14846.6	12994.4	2841.14	1.01261	0.00544431	0.0886719
525	525	sp|P62753|RS6_HUMAN	N/A	N/A	40S ribosomal protein S6 OS=Homo sapiens GN=RPS6 PE=1 SV=1	TRUE	0.365783	0.73305	4.22398e+06	4.17324e+06	4.24953e+06	4.06834e+06	85373.8	224567	50736.6	1.01216	0.00524814	0.134866
595	595	sp|Q96AG4|LRC59_HUMAN	N/A	N/A	Leucine-rich repeat-containing protein 59 OS=Homo sapiens GN=LRRC59 PE=1 SV=1	TRUE	0.145755	0.89116	352147	348223	344375	364785	16733	43523.9	3923.97	1.01127	0.00486651	0.0500443
1207	1207	tr|H0YJA2|H0YJA2_HUMAN	N/A	N/A	Zinc finger CCCH domain-containing protein 14 (Fragment) OS=Homo sapiens GN=ZC3H14 PE=4 SV=1	TRUE	0.102666	0.92317	92641.7	91636.6	92289.4	86531.9	6173.5	15793.5	1005.13	1.01097	0.00473767	0.0347183
560	560	sp|Q9Y5S9|RBM8A_HUMAN	N/A	N/A	RNA-binding protein 8A OS=Homo sapiens GN=RBM8A PE=1 SV=1	TRUE	0.289469	0.78661	818244	809620	836352	819112	44131.7	26746.7	8624.34	1.01065	0.00460178	0.104241
1005	1005	tr|H0YBL1|H0YBL1_HUMAN	N/A	N/A	Inositol monophosphatase 1 (Fragment) OS=Homo sapiens GN=IMPA1 PE=4 SV=1	TRUE	0.29491	0.78274	435758	431380	442541	419090	12804.3	22301	4378.48	1.01015	0.00438585	0.106382
143	143	sp|P23396|RS3_HUMAN	N/A	N/A	40S ribosomal protein S3 OS=Homo sapiens GN=RPS3 PE=1 SV=2	TRUE	0.382227	0.72173	8.94908e+06	8.85972e+06	9.09434e+06	8.84494e+06	382798	131923	89351.3	1.01009	0.00435797	0.141625
1415	1415	tr|Q8IVX7|Q8IVX7_HUMAN	N/A	N/A	EYA3 protein OS=Homo sapiens GN=EYA3 PE=2 SV=1	TRUE	0.0435678	0.96734	8535.55	8454.44	8263.78	7474.8	1781.09	2687.85	81.1065	1.00959	0.00414649	0.0144209
703	703	sp|O60701|UGDH_HUMAN	N/A	N/A	UDP-glucose 6-dehydrogenase OS=Homo sapiens GN=UGDH PE=1 SV=1	TRUE	0.0965475	0.92773	274210	271633	269796	255992	10712.5	44972.8	2577	1.00949	0.00410075	0.0325784
1007	1007	tr|E9PF18|E9PF18_HUMAN	N/A	N/A	Hydroxyacyl-coenzyme A dehydrogenase, mitochondrial OS=Homo sapiens GN=HADH PE=2 SV=1	TRUE	0.0349939	0.97376	10143.9	10051.4	10177.2	9964.96	4550.45	522.578	92.5402	1.00921	0.00398014	0.0115481
47	47	sp|P05783|K1C18_HUMAN	N/A	N/A	Keratin, type I cytoskeletal 18 OS=Homo sapiens GN=KRT18 PE=1 SV=2	TRUE	0.845776	0.44531	2.4574e+07	2.4352e+07	2.4595e+07	2.41205e+07	158455	426220	222044	1.00912	0.00394201	0.351338
70	70	sp|P07195|LDHB_HUMAN	N/A	N/A	L-lactate dehydrogenase B chain OS=Homo sapiens GN=LDHB PE=1 SV=2	TRUE	0.650892	0.55061	1.49674e+07	1.48356e+07	1.49902e+07	1.4828e+07	178384	301933	131787	1.00888	0.00384087	0.259156
152	152	tr|F8W8J4|F8W8J4_HUMAN	N/A	N/A	Myoferlin OS=Homo sapiens GN=MYOF PE=2 SV=1	TRUE	0.0725434	0.94565	459796	455759	460346	473934	87730	39942	4037.29	1.00886	0.00383021	0.0242696
545	545	sp|P30044|PRDX5_HUMAN	N/A	N/A	Peroxiredoxin-5, mitochondrial OS=Homo sapiens GN=PRDX5 PE=1 SV=4	TRUE	0.190404	0.85827	2.20729e+06	2.18866e+06	2.21273e+06	2.11559e+06	41876.4	164195	18627.7	1.00851	0.00368064	0.0663761
1378	1378	sp|P15407|FOSL1_HUMAN	N/A	N/A	Fos-related antigen 1 OS=Homo sapiens GN=FOSL1 PE=1 SV=1	TRUE	0.0445104	0.96663	29788.2	29539.9	29480.8	32761.1	7734.56	5785.92	248.223	1.0084	0.00363411	0.0147397
1472	1472	tr|C9JLU1|C9JLU1_HUMAN	N/A	N/A	DNA-directed RNA polymerases I, II, and III subunit RPABC3 (Fragment) OS=Homo sapiens GN=POLR2H PE=2 SV=1	TRUE	0.204177	0.84818	87223.9	86527.9	86921.7	83683.9	1976.07	5563.41	695.964	1.00804	0.00347916	0.071512
852	852	tr|E9PKP7|E9PKP7_HUMAN	N/A	N/A	Nucleolar transcription factor 1 OS=Homo sapiens GN=UBTF PE=2 SV=1	TRUE	0.159728	0.88084	157287	156066	156732	155914	4474.2	12461.9	1221.04	1.00782	0.00338466	0.055103
898	898	tr|J3QT22|J3QT22_HUMAN	N/A	N/A	Protein phosphatase methylesterase 1 OS=Homo sapiens GN=PPME1 PE=2 SV=1	TRUE	0.0196597	0.98526	165645	164435	169932	108751	42473.7	97773.4	1209.97	1.00736	0.00318398	0.00644915
101	101	sp|Q9UQ80|PA2G4_HUMAN	N/A	N/A	Proliferation-associated protein 2G4 OS=Homo sapiens GN=PA2G4 PE=1 SV=3	TRUE	0.372533	0.72839	4.28714e+06	4.25612e+06	4.27411e+06	4.27148e+06	95745.9	107868	31021.6	1.00729	0.00315396	0.137636
287	287	sp|P54727|RD23B_HUMAN	N/A	N/A	UV excision repair protein RAD23 homolog B OS=Homo sapiens GN=RAD23B PE=1 SV=1	TRUE	0.207463	0.84578	2.58181e+06	2.56323e+06	2.58667e+06	2.50793e+06	48154.6	147475	18582.2	1.00725	0.00313707	0.0727426
1139	1139	sp|Q92614|MY18A_HUMAN	N/A	N/A	Unconventional myosin-XVIIIa OS=Homo sapiens GN=MYO18A PE=1 SV=3	TRUE	0.0125302	0.9906	955.49	949.045	841.225	815.965	770.168	447.757	6.44481	1.00679	0.00293925	0.00410168
174	174	sp|P62195|PRS8_HUMAN	N/A	N/A	26S protease regulatory subunit 8 OS=Homo sapiens GN=PSMC5 PE=1 SV=1	TRUE	0.119279	0.9108	2.28565e+06	2.2704e+06	2.29977e+06	2.1607e+06	26344.6	219774	15243.2	1.00671	0.00290606	0.040577
134	134	sp|P49588|SYAC_HUMAN	N/A	N/A	Alanine--tRNA ligase, cytoplasmic OS=Homo sapiens GN=AARS PE=1 SV=2	TRUE	0.0825463	0.93818	1.05883e+06	1.05194e+06	1.03909e+06	1.0577e+06	73359.2	124615	6891.57	1.00655	0.00283591	0.0277138
656	656	sp|Q04917|1433F_HUMAN	N/A	N/A	14-3-3 protein eta OS=Homo sapiens GN=YWHAH PE=1 SV=4	TRUE	0.050392	0.96223	1.40065e+06	1.39166e+06	1.49672e+06	1.34895e+06	211838	225301	8997.28	1.00647	0.00279875	0.0167211
102	102	sp|P13667|PDIA4_HUMAN	N/A	N/A	Protein disulfide-isomerase A4 OS=Homo sapiens GN=PDIA4 PE=1 SV=2	TRUE	0.236087	0.82496	2.53861e+06	2.52248e+06	2.55005e+06	2.47098e+06	51801.1	106333	16122	1.00639	0.00276689	0.0835671
107	107	sp|P36578|RL4_HUMAN	N/A	N/A	60S ribosomal protein L4 OS=Homo sapiens GN=RPL4 PE=1 SV=5	TRUE	0.34484	0.74758	1.27504e+07	1.26753e+07	1.27999e+07	1.25532e+07	180992	330706	75057.2	1.00592	0.0025641	0.126342
46	46	sp|Q13200|PSMD2_HUMAN	N/A	N/A	26S proteasome non-ATPase regulatory subunit 2 OS=Homo sapiens GN=PSMD2 PE=1 SV=3	TRUE	0.0961271	0.92804	3.26462e+06	3.24763e+06	3.32351e+06	3.315e+06	104773	287662	16990.9	1.00523	0.00226622	0.0324333
190	190	tr|G8JLB6|G8JLB6_HUMAN	N/A	N/A	Heterogeneous nuclear ribonucleoprotein H OS=Homo sapiens GN=HNRNPH1 PE=2 SV=1	TRUE	0.145893	0.89106	2.14009e+06	2.12923e+06	2.14488e+06	2.17149e+06	52277.2	117915	10864.5	1.0051	0.00221037	0.0500931
38	38	sp|P60842|IF4A1_HUMAN	N/A	N/A	Eukaryotic initiation factor 4A-I OS=Homo sapiens GN=EIF4A1 PE=1 SV=1	TRUE	0.150816	0.88742	7.82874e+06	7.79122e+06	7.74608e+06	7.84812e+06	259202	344294	37525	1.00482	0.00208668	0.0518708
124	124	sp|P62937|PPIA_HUMAN	N/A	N/A	Peptidyl-prolyl cis-trans isomerase A OS=Homo sapiens GN=PPIA PE=1 SV=2	TRUE	0.141805	0.89409	3.33462e+07	3.31944e+07	3.35335e+07	3.32796e+07	448086	1.79965e+06	151838	1.00457	0.00198202	0.0486188
79	79	sp|Q14697-2|GANAB_HUMAN	N/A	N/A	Isoform 2 of Neutral alpha-glucosidase AB OS=Homo sapiens GN=GANAB	TRUE	0.242642	0.82022	2.6079e+06	2.59631e+06	2.61914e+06	2.6253e+06	33015.1	75862.4	11590.3	1.00446	0.00193444	0.0860696
761	761	tr|Q5LJA0|Q5LJA0_HUMAN	N/A	N/A	60 kDa SS-A/Ro ribonucleoprotein OS=Homo sapiens GN=TROVE2 PE=2 SV=1	TRUE	0.103977	0.92219	583797	581400	587488	569320	9529.2	38787.6	2397.7	1.00412	0.00178735	0.0351796
920	920	sp|P45973|CBX5_HUMAN	N/A	N/A	Chromobox protein homolog 5 OS=Homo sapiens GN=CBX5 PE=1 SV=1	TRUE	0.0366098	0.97255	70689.4	70457.4	71325.9	74241.4	7995.7	7517.7	231.971	1.00329	0.00142751	0.0120881
188	188	sp|P33992|MCM5_HUMAN	N/A	N/A	DNA replication licensing factor MCM5 OS=Homo sapiens GN=MCM5 PE=1 SV=5	TRUE	0.143847	0.89258	1.90058e+06	1.89437e+06	1.8943e+06	1.90825e+06	53426.3	52293.3	6208.78	1.00328	0.00142107	0.0493528
752	752	sp|P53999|TCP4_HUMAN	N/A	N/A	Activated RNA polymerase II transcriptional coactivator p15 OS=Homo sapiens GN=SUB1 PE=1 SV=3	TRUE	0.211762	0.84265	2.43175e+06	2.42406e+06	2.41706e+06	2.39748e+06	33353.1	53327	7690	1.00317	0.00137556	0.0743528
554	554	tr|Q75MJ1|Q75MJ1_HUMAN	N/A	N/A	ATP-binding cassette sub-family F member 2 OS=Homo sapiens GN=ABCF2 PE=2 SV=1	TRUE	0.0249491	0.98129	374150	372975	387823	381041	73244	35913.3	1175.03	1.00315	0.00136607	0.00820263
997	997	tr|Q5TZP9|Q5TZP9_HUMAN	N/A	N/A	Cyclin B1 OS=Homo sapiens GN=CCNB1 PE=2 SV=1	TRUE	0.00774109	0.99419	41110.8	40983.8	44639.2	39389.5	21736.8	18310.5	127.023	1.0031	0.00134395	0.00253061
24	24	sp|P55072|TERA_HUMAN	N/A	N/A	Transitional endoplasmic reticulum ATPase OS=Homo sapiens GN=VCP PE=1 SV=4	TRUE	0.160465	0.88029	4.00458e+06	3.99228e+06	4.00494e+06	3.9758e+06	6494.73	132639	12303	1.00308	0.00133631	0.0553742
332	332	tr|J3KPI2|J3KPI2_HUMAN	N/A	N/A	Dynamin-1-like protein OS=Homo sapiens GN=DNM1L PE=2 SV=1	TRUE	0.0708052	0.94695	1.40616e+06	1.40338e+06	1.41776e+06	1.40573e+06	30945.4	60564.4	2780.3	1.00198	0.000859549	0.023673
820	820	sp|Q99961|SH3G1_HUMAN	N/A	N/A	Endophilin-A2 OS=Homo sapiens GN=SH3GL1 PE=1 SV=1	TRUE	0.0301759	0.97737	205090	204699	206440	205932	5948.15	21604.6	390.402	1.00191	0.000827496	0.009941
1503	1503	sp|Q6PL18|ATAD2_HUMAN	N/A	N/A	ATPase family AAA domain-containing protein 2 OS=Homo sapiens GN=ATAD2 PE=1 SV=1	TRUE	0.0025514	0.99809	7823.61	7808.86	6814.32	11199.2	7851.75	6212.84	14.7489	1.00189	0.000819493	0.000830296
207	207	sp|P47897|SYQ_HUMAN	N/A	N/A	Glutamine--tRNA ligase OS=Homo sapiens GN=QARS PE=1 SV=1	TRUE	0.0152818	0.98854	1.31298e+06	1.31242e+06	1.32085e+06	1.3448e+06	25639.7	57612.8	556.381	1.00042	0.000184073	0.00500575
275	275	sp|Q16643|DREB_HUMAN	N/A	N/A	Drebrin OS=Homo sapiens GN=DBN1 PE=1 SV=4	TRUE	0.0146812	0.98899	1.18651e+06	1.18609e+06	1.20423e+06	1.19265e+06	38099.3	32522.1	424.593	1.00036	0.00015544	0.0048081
61	61	sp|P04406|G3P_HUMAN	N/A	N/A	Glyceraldehyde-3-phosphate dehydrogenase OS=Homo sapiens GN=GAPDH PE=1 SV=3	TRUE	0.0435297	0.96737	6.13344e+07	6.13153e+07	6.13919e+07	6.13745e+07	747376	137862	19099.9	1.00031	0.000135263	0.0144074
1310	1310	tr|M0QYN0|M0QYN0_HUMAN	N/A	N/A	UPF0556 protein C19orf10 OS=Homo sapiens GN=C19orf10 PE=4 SV=1	TRUE	0.00885057	0.99336	278146	278065	271864	275456	14395.9	6648.02	81.0265	1.00029	0.000126532	0.00289333
325	325	sp|O00505|IMA4_HUMAN	N/A	N/A	Importin subunit alpha-4 OS=Homo sapiens GN=KPNA3 PE=1 SV=2	TRUE	0.00131885	0.99901	438983	438950	436990	426649	12152.3	41709	33.0794	1.00008	3.27273e-05	0.000430165
206	206	tr|G3XAD8|G3XAD8_HUMAN	N/A	N/A	Stress-induced-phosphoprotein 1 OS=Homo sapiens GN=STIP1 PE=4 SV=1	TRUE	-0.00474931	0.99644	6.58466e+06	6.58506e+06	6.58197e+06	6.66737e+06	11333.8	144841	-398.371	0.99994	-2.6274e-05	0.00154885
900	900	tr|H3BRK3|H3BRK3_HUMAN	N/A	N/A	NAD(P)H dehydrogenase [quinone] 1 OS=Homo sapiens GN=NQO1 PE=2 SV=1	TRUE	-0.00996805	0.99252	564335	564442	570768	565215	14566.9	11552.6	-106.997	0.99981	-8.23338e-05	0.00326073
414	414	sp|Q9BTT0|AN32E_HUMAN	N/A	N/A	Acidic leucine-rich nuclear phosphoprotein 32 family member E OS=Homo sapiens GN=ANP32E PE=1 SV=1	TRUE	-0.00779121	0.99416	2.34362e+06	2.34451e+06	2.34038e+06	2.3086e+06	40735.5	192523	-885.193	0.999622	-0.000164003	0.00254371
427	427	tr|E5RI99|E5RI99_HUMAN	N/A	N/A	60S ribosomal protein L30 (Fragment) OS=Homo sapiens GN=RPL30 PE=2 SV=1	TRUE	-0.022153	0.98339	4.23272e+06	4.23467e+06	4.25484e+06	4.2251e+06	122285	90536.1	-1946.03	0.99954	-0.000199625	0.00727421
1528	1528	sp|P61009|SPCS3_HUMAN	N/A	N/A	Signal peptidase complex subunit 3 OS=Homo sapiens GN=SPCS3 PE=1 SV=1	TRUE	-0.000704619	0.99947	16336.9	16345.7	6915	19245.4	20497	6728.58	-8.77623	0.999463	-0.000233242	0.000230237
57	57	sp|P07237|PDIA1_HUMAN	N/A	N/A	Protein disulfide-isomerase OS=Homo sapiens GN=P4HB PE=1 SV=3	TRUE	-0.170651	0.87278	8.47167e+06	8.47798e+06	8.48007e+06	8.50634e+06	26429.3	58259.4	-6303.07	0.999257	-0.000323003	0.0590952
1255	1255	tr|F8W651|F8W651_HUMAN	N/A	N/A	Coatomer subunit zeta-1 OS=Homo sapiens GN=COPZ1 PE=2 SV=1	TRUE	-0.0268924	0.97983	123072	123191	121873	123430	3115.65	6990.02	-118.822	0.999035	-0.000419096	0.00884927
148	148	sp|Q16658|FSCN1_HUMAN	N/A	N/A	Fascin OS=Homo sapiens GN=FSCN1 PE=1 SV=3	TRUE	-0.0317419	0.9762	3.73248e+06	3.7372e+06	3.62942e+06	3.68548e+06	212447	146334	-4727.57	0.998735	-0.000549731	0.0104612
2	2	sp|P49327|FAS_HUMAN	N/A	N/A	Fatty acid synthase OS=Homo sapiens GN=FASN PE=1 SV=3	TRUE	-0.0616238	0.95382	4.70286e+06	4.71026e+06	4.62096e+06	4.64249e+06	146307	147597	-7394.06	0.99843	-0.000682282	0.0205336
355	355	tr|E7ES33|E7ES33_HUMAN	N/A	N/A	Septin-7 OS=Homo sapiens GN=SEPT7 PE=2 SV=2	TRUE	-0.0871283	0.93476	645365	646410	647606	640236	6802.15	19647	-1045.87	0.998382	-0.000703244	0.0292999
419	419	tr|Q5W0H4|Q5W0H4_HUMAN	N/A	N/A	Translationally-controlled tumor protein OS=Homo sapiens GN=TPT1 PE=2 SV=1	TRUE	-0.0312132	0.97659	1.92736e+06	1.93049e+06	1.94245e+06	1.89501e+06	78295	154699	-3124.54	0.998381	-0.000703484	0.0102877
858	858	sp|Q9UHJ6|SHPK_HUMAN	N/A	N/A	Sedoheptulokinase OS=Homo sapiens GN=SHPK PE=1 SV=3	TRUE	-0.00201826	0.99849	55145.2	55240.7	38092.2	42285.4	60760.1	55064.7	-95.5494	0.99827	-0.000751846	0.00065628
636	636	sp|O96019|ACL6A_HUMAN	N/A	N/A	Actin-like protein 6A OS=Homo sapiens GN=ACTL6A PE=1 SV=1	TRUE	-0.0424355	0.96819	180107	180436	174061	176001	10657.6	8171.89	-329.037	0.998176	-0.00079269	0.0140394
1234	1234	sp|O95777|NAA38_HUMAN	N/A	N/A	N-alpha-acetyltransferase 38, NatC auxiliary subunit OS=Homo sapiens GN=NAA38 PE=1 SV=3	TRUE	-0.0241646	0.98188	360729	361475	357924	370291	19131.9	49995.1	-746.831	0.997934	-0.000898209	0.00794159
203	203	sp|O00231|PSD11_HUMAN	N/A	N/A	26S proteasome non-ATPase regulatory subunit 11 OS=Homo sapiens GN=PSMD11 PE=1 SV=3	TRUE	-0.0569056	0.95735	1.77464e+06	1.77868e+06	1.78156e+06	1.84256e+06	31069	118896	-4037.43	0.99773	-0.000986928	0.0189293
87	87	sp|P14866|HNRPL_HUMAN	N/A	N/A	Heterogeneous nuclear ribonucleoprotein L OS=Homo sapiens GN=HNRNPL PE=1 SV=2	TRUE	-0.0926247	0.93066	3.69116e+06	3.69991e+06	3.69705e+06	3.77066e+06	51622.8	155193	-8746.36	0.997636	-0.00102786	0.031209
459	459	sp|Q92688|AN32B_HUMAN	N/A	N/A	Acidic leucine-rich nuclear phosphoprotein 32 family member B OS=Homo sapiens GN=ANP32B PE=1 SV=1	TRUE	-0.0981222	0.92656	2.00818e+06	2.01429e+06	1.94686e+06	2.0097e+06	106917	13550.6	-6105.38	0.996969	-0.00131836	0.0331265
172	172	sp|Q15181|IPYR_HUMAN	N/A	N/A	Inorganic pyrophosphatase OS=Homo sapiens GN=PPA1 PE=1 SV=2	TRUE	-0.0538676	0.95962	2.10283e+06	2.10947e+06	2.17817e+06	2.10979e+06	156538	145296	-6642.33	0.996851	-0.00136967	0.0179007
547	547	sp|Q9NSD9|SYFB_HUMAN	N/A	N/A	Phenylalanine--tRNA ligase beta subunit OS=Homo sapiens GN=FARSB PE=1 SV=3	TRUE	-0.0408144	0.9694	1.21413e+06	1.21805e+06	1.23908e+06	1.15625e+06	94332.9	137293	-3925.26	0.996777	-0.0014018	0.013497
625	625	sp|Q8IY81|SPB1_HUMAN	N/A	N/A	pre-rRNA processing protein FTSJ3 OS=Homo sapiens GN=FTSJ3 PE=1 SV=2	TRUE	-0.0425184	0.96812	163997	164566	156452	161372	14379.9	18195.1	-569.305	0.996541	-0.00150502	0.0140708
738	738	sp|P07108|ACBP_HUMAN	N/A	N/A	Acyl-CoA-binding protein OS=Homo sapiens GN=DBI PE=1 SV=2	TRUE	-0.101421	0.9241	1.47141e+06	1.47746e+06	1.43556e+06	1.50077e+06	94268.5	42564.9	-6056.54	0.995901	-0.00178396	0.034281
1149	1149	sp|Q9Y3C1|NOP16_HUMAN	N/A	N/A	Nucleolar protein 16 OS=Homo sapiens GN=NOP16 PE=1 SV=2	TRUE	-0.032666	0.97551	33073.8	33216.3	34317.1	36110.2	2955.42	6952.08	-142.47	0.995711	-0.00186676	0.0107683
222	222	sp|P46060|RAGP1_HUMAN	N/A	N/A	Ran GTPase-activating protein 1 OS=Homo sapiens GN=RANGAP1 PE=1 SV=1	TRUE	-0.0631916	0.95265	625370	628190	639616	649671	54395.1	54924.7	-2820.25	0.995511	-0.00195415	0.0210666
42	42	sp|P40227|TCPZ_HUMAN	N/A	N/A	T-complex protein 1 subunit zeta OS=Homo sapiens GN=CCT6A PE=1 SV=3	TRUE	-0.231039	0.82862	7.32848e+06	7.36211e+06	7.35649e+06	7.42896e+06	50922.3	246929	-33631	0.995432	-0.00198846	0.0816446
90	90	sp|P25705|ATPA_HUMAN	N/A	N/A	ATP synthase subunit alpha, mitochondrial OS=Homo sapiens GN=ATP5A1 PE=1 SV=1	TRUE	-0.0549591	0.95881	1.22741e+06	1.23305e+06	1.22657e+06	1.18353e+06	147489	99015.4	-5636.74	0.995429	-0.00198988	0.0182674
171	171	sp|Q99613|EIF3C_HUMAN	N/A	N/A	Eukaryotic translation initiation factor 3 subunit C OS=Homo sapiens GN=EIF3C PE=1 SV=1	TRUE	-0.11349	0.91511	2.86672e+06	2.88174e+06	2.85963e+06	2.75464e+06	54674.5	222695	-15025	0.994786	-0.00227028	0.0385267
1438	1438	sp|Q9Y3X0|CCDC9_HUMAN	N/A	N/A	Coiled-coil domain-containing protein 9 OS=Homo sapiens GN=CCDC9 PE=1 SV=1	TRUE	-0.00688878	0.99483	4363.92	4388.76	2814.44	4960.13	4885.81	3891.28	-24.842	0.99434	-0.00246525	0.00225113
100	100	tr|B4DYH1|B4DYH1_HUMAN	N/A	N/A	Heat shock 105kDa/110kDa protein 1, isoform CRA_b OS=Homo sapiens GN=HSPH1 PE=2 SV=1	TRUE	-0.132889	0.9007	2.38311e+06	2.39707e+06	2.32381e+06	2.40668e+06	112600	142834	-13954.4	0.994179	-0.00253561	0.0454198
498	498	sp|P26373|RL13_HUMAN	N/A	N/A	60S ribosomal protein L13 OS=Homo sapiens GN=RPL13 PE=1 SV=4	TRUE	-0.22571	0.83249	3.93117e+06	3.9573e+06	3.94341e+06	3.90976e+06	28334.4	198502	-26129.7	0.993397	-0.00287712	0.079621
335	335	sp|Q15637-6|SF01_HUMAN	N/A	N/A	Isoform 6 of Splicing factor 1 OS=Homo sapiens GN=SF1	TRUE	-0.0718692	0.94616	978489	985015	997201	1.05718e+06	45675.2	150489	-6525.63	0.993375	-0.00288673	0.0240354
356	356	sp|P10768|ESTD_HUMAN	N/A	N/A	S-formylglutathione hydrolase OS=Homo sapiens GN=ESD PE=1 SV=2	TRUE	-0.234736	0.82594	1.28648e+06	1.29512e+06	1.29791e+06	1.32598e+06	33118.6	54498.1	-8642.7	0.993327	-0.00290788	0.0830515
95	95	sp|Q9Y678|COPG1_HUMAN	N/A	N/A	Coatomer subunit gamma-1 OS=Homo sapiens GN=COPG1 PE=1 SV=1	TRUE	-0.14456	0.89205	1.23791e+06	1.24631e+06	1.24731e+06	1.23743e+06	62336.5	79027.9	-8400.77	0.99326	-0.00293727	0.0496108
115	115	sp|P06744|G6PI_HUMAN	N/A	N/A	Glucose-6-phosphate isomerase OS=Homo sapiens GN=GPI PE=1 SV=4	TRUE	-0.182135	0.86433	6.32954e+06	6.3799e+06	6.49945e+06	6.21002e+06	317769	358225	-50354.4	0.992107	-0.00344134	0.0633204
146	146	sp|Q7KZF4|SND1_HUMAN	N/A	N/A	Staphylococcal nuclease domain-containing protein 1 OS=Homo sapiens GN=SND1 PE=1 SV=1	TRUE	-0.18321	0.86354	1.33313e+06	1.34402e+06	1.29883e+06	1.36137e+06	63508.1	81103.4	-10896	0.991893	-0.00353518	0.0637175
268	268	sp|Q7L1Q6|BZW1_HUMAN	N/A	N/A	Basic leucine zipper and W2 domain-containing protein 1 OS=Homo sapiens GN=BZW1 PE=1 SV=1	TRUE	-0.74633	0.49694	746947	753532	744619	752881	10964.5	10644	-6584.57	0.991262	-0.00381167	0.303696
1246	1246	tr|K7EIE8|K7EIE8_HUMAN	N/A	N/A	Methyl-CpG binding domain protein 3, isoform CRA_b OS=Homo sapiens GN=MBD3 PE=2 SV=1	TRUE	-0.067654	0.94931	47033.5	47448.4	47596.7	42968.9	4699.23	9526.41	-414.911	0.991256	-0.00381438	0.0225919
169	169	sp|Q15233|NONO_HUMAN	N/A	N/A	Non-POU domain-containing octamer-binding protein OS=Homo sapiens GN=NONO PE=1 SV=4	TRUE	-0.255466	0.81096	5.30644e+06	5.35527e+06	5.41152e+06	5.29205e+06	278954	178363	-48835.2	0.990881	-0.00397854	0.0910006
105	105	tr|C9J9K3|C9J9K3_HUMAN	N/A	N/A	40S ribosomal protein SA (Fragment) OS=Homo sapiens GN=RPSA PE=2 SV=1	TRUE	-0.154965	0.88435	9.42401e+06	9.51281e+06	9.319e+06	9.26302e+06	466861	875843	-88798.2	0.990665	-0.00407301	0.0533758
896	896	tr|M0QXN5|M0QXN5_HUMAN	N/A	N/A	Nuclear pore glycoprotein p62 OS=Homo sapiens GN=NUP62 PE=4 SV=1	TRUE	-0.0447151	0.96648	345947	349268	303971	308363	106200	72594.5	-3321.01	0.990492	-0.00414924	0.0148071
261	261	sp|Q8N163|K1967_HUMAN	N/A	N/A	DBIRD complex subunit KIAA1967 OS=Homo sapiens GN=KIAA1967 PE=1 SV=2	TRUE	-0.295298	0.78246	1.2436e+06	1.25566e+06	1.20761e+06	1.24686e+06	68241.6	18593.1	-12058.6	0.990397	-0.00419088	0.106538
958	958	tr|G8JLB2|G8JLB2_HUMAN	N/A	N/A	Xaa-Pro aminopeptidase 1 OS=Homo sapiens GN=XPNPEP1 PE=2 SV=1	TRUE	-0.078458	0.94123	90708.2	91591.1	94502.5	90304.6	17301.4	8977.97	-882.949	0.99036	-0.00420696	0.0263042
271	271	sp|O00232|PSD12_HUMAN	N/A	N/A	26S proteasome non-ATPase regulatory subunit 12 OS=Homo sapiens GN=PSMD12 PE=1 SV=3	TRUE	-0.0980845	0.92658	1.12205e+06	1.13317e+06	1.15678e+06	1.02953e+06	67496.7	184499	-11125.2	0.990182	-0.00428487	0.0331171
467	467	sp|P61981|1433G_HUMAN	N/A	N/A	14-3-3 protein gamma OS=Homo sapiens GN=YWHAG PE=1 SV=2	TRUE	-0.141623	0.89422	1.59599e+06	1.61197e+06	1.56753e+06	1.52945e+06	116081	157299	-15984.7	0.990084	-0.00432806	0.0485556
1399	1399	tr|F8VR84|F8VR84_HUMAN	N/A	N/A	UPF0160 protein MYG1, mitochondrial OS=Homo sapiens GN=C12orf10 PE=2 SV=1	TRUE	-0.0657806	0.95071	200325	202342	202567	228458	25493.4	46568.9	-2016.28	0.990035	-0.00434934	0.0219519
449	449	tr|B4DUT8|B4DUT8_HUMAN	N/A	N/A	Calponin-2 OS=Homo sapiens GN=CNN2 PE=2 SV=1	TRUE	-0.0450413	0.96623	589121	595287	672973	499993	169769	165502	-6165.48	0.989643	-0.00452151	0.0149195
1444	1444	tr|E7EMS6|E7EMS6_HUMAN	N/A	N/A	Catechol O-methyltransferase (Fragment) OS=Homo sapiens GN=COMT PE=2 SV=1	TRUE	-0.203153	0.84893	100254	101303	99283.7	99294.4	5129.64	7333.27	-1049.67	0.989638	-0.00452346	0.0711281
1450	1450	sp|O60678|ANM3_HUMAN	N/A	N/A	Protein arginine N-methyltransferase 3 OS=Homo sapiens GN=PRMT3 PE=1 SV=3	TRUE	-0.0650527	0.95125	44051.1	44521.1	49498	41235.2	10003.9	7517.31	-469.984	0.989444	-0.00460897	0.0217053
691	691	tr|B4DJP7|B4DJP7_HUMAN	N/A	N/A	Small nuclear ribonucleoprotein Sm D3 OS=Homo sapiens GN=SNRPD3 PE=2 SV=1	TRUE	-0.227448	0.83123	4.74125e+06	4.79248e+06	4.79277e+06	4.86078e+06	113514	373251	-51230.9	0.98931	-0.00466754	0.0802788
575	575	sp|P36871|PGM1_HUMAN	N/A	N/A	Phosphoglucomutase-1 OS=Homo sapiens GN=PGM1 PE=1 SV=3	TRUE	-0.212511	0.8421	268590	271494	270280	278163	5018.95	23134	-2904.41	0.989302	-0.00467106	0.0746363
888	888	sp|Q9P0J1|PDP1_HUMAN	N/A	N/A	[Pyruvate dehydrogenase [acetyl-transferring]]-phosphatase 1, mitochondrial OS=Homo sapiens GN=PDP1 PE=1 SV=3	TRUE	-0.110306	0.91748	135363	136915	140853	136865	16475.4	17964.5	-1552.35	0.988662	-0.00495218	0.0374034
254	254	sp|O95433|AHSA1_HUMAN	N/A	N/A	Activator of 90 kDa heat shock protein ATPase homolog 1 OS=Homo sapiens GN=AHSA1 PE=1 SV=1	TRUE	-0.282932	0.79127	2.30647e+06	2.3331e+06	2.25596e+06	2.34856e+06	111770	118603	-26621.3	0.98859	-0.00498391	0.101675
8	8	sp|P13639|EF2_HUMAN	N/A	N/A	Elongation factor 2 OS=Homo sapiens GN=EEF2 PE=1 SV=4	TRUE	-0.878424	0.42931	2.68909e+07	2.72035e+07	2.68808e+07	2.73778e+07	450368	420756	-312579	0.98851	-0.00501911	0.367229
555	555	sp|Q08752|PPID_HUMAN	N/A	N/A	Peptidyl-prolyl cis-trans isomerase D OS=Homo sapiens GN=PPID PE=1 SV=3	TRUE	-0.253935	0.81206	202695	205085	203516	200234	11976.1	11065.8	-2390.58	0.988343	-0.0050921	0.0904119
10	10	sp|P60709|ACTB_HUMAN	N/A	N/A	Actin, cytoplasmic 1 OS=Homo sapiens GN=ACTB PE=1 SV=1	TRUE	-0.56325	0.60334	3.67894e+07	3.72349e+07	3.68757e+07	3.71936e+07	1.3014e+06	427674	-445473	0.988036	-0.00522717	0.219438
785	785	sp|P55263|ADK_HUMAN	N/A	N/A	Adenosine kinase OS=Homo sapiens GN=ADK PE=1 SV=2	TRUE	-0.116089	0.91318	200808	203253	196795	203541	16903	32330.6	-2445.21	0.98797	-0.0052564	0.0394436
1099	1099	sp|Q9Y605|MOFA1_HUMAN	N/A	N/A	MORF4 family-associated protein 1 OS=Homo sapiens GN=MRFAP1 PE=1 SV=1	TRUE	-0.144018	0.89245	58296.7	59035.2	56578.1	61525.7	6733.11	5793.44	-738.568	0.987489	-0.00546757	0.0494161
881	881	tr|F8W7R3|F8W7R3_HUMAN	N/A	N/A	Fanconi anemia group I protein OS=Homo sapiens GN=FANCI PE=2 SV=1	TRUE	-0.0637689	0.95221	100062	101352	106143	100396	13703.5	32256.1	-1290.3	0.987269	-0.00556444	0.0212673
369	369	sp|Q14103|HNRPD_HUMAN	N/A	N/A	Heterogeneous nuclear ribonucleoprotein D0 OS=Homo sapiens GN=HNRNPD PE=1 SV=1	TRUE	-0.306231	0.77471	5.78054e+06	5.85525e+06	5.74971e+06	6.0778e+06	65589.6	417477	-74716.4	0.987239	-0.00557751	0.110861
1283	1283	sp|Q8NFQ8|TOIP2_HUMAN	N/A	N/A	Torsin-1A-interacting protein 2 OS=Homo sapiens GN=TOR1AIP2 PE=1 SV=1	TRUE	-0.0489127	0.96333	320.804	324.972	308.608	354.219	88.1563	118.373	-4.168	0.987174	-0.00560617	0.0162249
108	108	sp|P12429|ANXA3_HUMAN	N/A	N/A	Annexin A3 OS=Homo sapiens GN=ANXA3 PE=1 SV=3	TRUE	-1.78444	0.14891	4.81323e+06	4.87785e+06	4.81013e+06	4.89834e+06	21435.1	58941.7	-64615.3	0.986753	-0.00579141	0.827076
285	285	sp|P07737|PROF1_HUMAN	N/A	N/A	Profilin-1 OS=Homo sapiens GN=PFN1 PE=1 SV=2	TRUE	-1.13939	0.31814	2.44541e+07	2.48004e+07	2.44447e+07	2.49287e+07	440428	288447	-346332	0.986035	-0.00610757	0.497382
530	530	sp|P63208|SKP1_HUMAN	N/A	N/A	S-phase kinase-associated protein 1 OS=Homo sapiens GN=SKP1 PE=1 SV=2	TRUE	-0.188176	0.8599	759969	770849	775237	742105	58443	81326	-10880.3	0.985885	-0.00617362	0.0655521
350	350	tr|B3KSH1|B3KSH1_HUMAN	N/A	N/A	Eukaryotic translation initiation factor 3 subunit F OS=Homo sapiens GN=EIF3F PE=2 SV=1	TRUE	-0.483573	0.65397	2.62606e+06	2.66366e+06	2.63701e+06	2.7269e+06	55007.9	122920	-37597.9	0.985885	-0.00617381	0.184442
1223	1223	sp|Q8WV24|PHLA1_HUMAN	N/A	N/A	Pleckstrin homology-like domain family A member 1 OS=Homo sapiens GN=PHLDA1 PE=1 SV=4	TRUE	-0.166008	0.8762	57126.3	57952.3	56852.1	61301.5	1433.36	8497.35	-825.931	0.985748	-0.00623406	0.0573968
1009	1009	sp|Q9HC38|GLOD4_HUMAN	N/A	N/A	Glyoxalase domain-containing protein 4 OS=Homo sapiens GN=GLOD4 PE=1 SV=1	TRUE	-0.294155	0.78327	152766	154990	153788	160744	3184.33	12702.2	-2223.97	0.985651	-0.00627686	0.106089
71	71	sp|Q99832|TCPH_HUMAN	N/A	N/A	T-complex protein 1 subunit eta OS=Homo sapiens GN=CCT7 PE=1 SV=2	TRUE	-0.742601	0.49897	4.75914e+06	4.8287e+06	4.82264e+06	4.79113e+06	113019	116407	-69561.7	0.985594	-0.00630189	0.301926
1187	1187	tr|J3KQB0|J3KQB0_HUMAN	N/A	N/A	THUMP domain-containing protein 1 OS=Homo sapiens GN=THUMPD1 PE=2 SV=1	TRUE	-0.0301488	0.97739	96695.3	98138.6	121687	95069.6	82571.1	7588.52	-1443.33	0.985293	-0.0064346	0.00993211
649	649	sp|P31942|HNRH3_HUMAN	N/A	N/A	Heterogeneous nuclear ribonucleoprotein H3 OS=Homo sapiens GN=HNRNPH3 PE=1 SV=2	TRUE	-0.112307	0.91599	624637	633995	653845	682956	108088	95647.8	-9358.45	0.985239	-0.00645844	0.0381093
248	248	sp|P23284|PPIB_HUMAN	N/A	N/A	Peptidyl-prolyl cis-trans isomerase B OS=Homo sapiens GN=PPIB PE=1 SV=2	TRUE	-1.3012	0.26308	8.88603e+06	9.02065e+06	8.79576e+06	9.00386e+06	172064	50074.8	-134626	0.985076	-0.00653034	0.579912
1328	1328	tr|G3V1V4|G3V1V4_HUMAN	N/A	N/A	Family with sequence similarity 112, member B, isoform CRA_b OS=Homo sapiens GN=GTSF1 PE=4 SV=1	TRUE	-0.0944681	0.92928	52306.2	53099.3	49619.8	51324.5	9593.54	10928	-793.112	0.985064	-0.00653573	0.0318534
204	204	tr|H3BND8|H3BND8_HUMAN	N/A	N/A	Ubiquitin carboxyl-terminal hydrolase (Fragment) OS=Homo sapiens GN=USP7 PE=2 SV=1	TRUE	-0.224917	0.83307	728715	739767	757026	726965	73837.4	42336.7	-11052.5	0.985059	-0.00653756	0.0793185
1288	1288	sp|Q14978|NOLC1_HUMAN	N/A	N/A	Nucleolar and coiled-body phosphoprotein 1 OS=Homo sapiens GN=NOLC1 PE=1 SV=2	TRUE	-0.211478	0.84285	1.0713e+06	1.08839e+06	1.06897e+06	1.04314e+06	68256.3	122115	-17081	0.984306	-0.00686981	0.0742497
114	114	tr|E9PBU3|E9PBU3_HUMAN	N/A	N/A	Phosphoribosylaminoimidazolecarboxamide formyltransferase OS=Homo sapiens GN=ATIC PE=2 SV=1	TRUE	-0.444591	0.67961	2.639e+06	2.68109e+06	2.64034e+06	2.71826e+06	33066.1	160588	-42085.3	0.984303	-0.00687124	0.16774
998	998	sp|Q01085|TIAR_HUMAN	N/A	N/A	Nucleolysin TIAR OS=Homo sapiens GN=TIAL1 PE=1 SV=1	TRUE	-0.224388	0.83345	157944	160468	155793	164016	11452.5	15763.1	-2524.2	0.98427	-0.00688586	0.0791204
641	641	sp|P49773|HINT1_HUMAN	N/A	N/A	Histidine triad nucleotide-binding protein 1 OS=Homo sapiens GN=HINT1 PE=1 SV=2	TRUE	-0.0861845	0.93546	373578	379628	309342	377601	114941	39659.9	-6050.19	0.984063	-0.00697716	0.0289748
875	875	sp|P68032|ACTC_HUMAN	N/A	N/A	Actin, alpha cardiac muscle 1 OS=Homo sapiens GN=ACTC1 PE=1 SV=1	TRUE	-1.13679	0.31911	8.50518e+06	8.64397e+06	8.53537e+06	8.66085e+06	167147	129543	-138793	0.983943	-0.00702988	0.49606
903	903	tr|F5GZJ1|F5GZJ1_HUMAN	N/A	N/A	Condensin complex subunit 1 OS=Homo sapiens GN=NCAPD2 PE=2 SV=1	TRUE	-0.0945594	0.92921	53659.7	54541.9	56240	46742.4	8663.41	13640.6	-882.197	0.983825	-0.00708199	0.0318861
122	122	tr|E9PBS1|E9PBS1_HUMAN	N/A	N/A	Phosphoribosylaminoimidazole carboxylase (Fragment) OS=Homo sapiens GN=PAICS PE=2 SV=1	TRUE	-0.870021	0.43338	5.24535e+06	5.33182e+06	5.31135e+06	5.31619e+06	167286	40617	-86470.2	0.983782	-0.00710102	0.363131
176	176	sp|Q16531|DDB1_HUMAN	N/A	N/A	DNA damage-binding protein 1 OS=Homo sapiens GN=DDB1 PE=1 SV=1	TRUE	-0.429152	0.68992	1.53282e+06	1.55811e+06	1.52686e+06	1.59864e+06	16091.6	100799	-25291.3	0.983768	-0.00710731	0.161201
44	44	tr|B7Z9L0|B7Z9L0_HUMAN	N/A	N/A	T-complex protein 1 subunit delta OS=Homo sapiens GN=CCT4 PE=2 SV=1	TRUE	-0.554629	0.6087	1.03286e+07	1.05018e+07	1.02967e+07	1.06659e+07	133549	524256	-173236	0.983504	-0.00722378	0.215597
481	481	sp|P62277|RS13_HUMAN	N/A	N/A	40S ribosomal protein S13 OS=Homo sapiens GN=RPS13 PE=1 SV=2	TRUE	-0.360882	0.73644	6.19919e+06	6.30547e+06	6.21325e+06	6.46373e+06	32811.7	509022	-106278	0.983145	-0.00738235	0.132863
1360	1360	sp|Q9BV86|NTM1A_HUMAN	N/A	N/A	N-terminal Xaa-Pro-Lys N-methyltransferase 1 OS=Homo sapiens GN=NTMT1 PE=1 SV=3	TRUE	-0.230131	0.82928	55025.4	56018.6	54575.9	55545.3	2964.59	6862.26	-993.211	0.98227	-0.00776913	0.0812988
399	399	sp|P43686|PRS6B_HUMAN	N/A	N/A	26S protease regulatory subunit 6B OS=Homo sapiens GN=PSMC4 PE=1 SV=2	TRUE	-0.300105	0.77905	923218	940156	951300	912799	64369.9	73580	-16938.9	0.981983	-0.00789608	0.108435
82	82	sp|P19338|NUCL_HUMAN	N/A	N/A	Nucleolin OS=Homo sapiens GN=NCL PE=1 SV=3	TRUE	-1.16003	0.31056	1.77163e+07	1.80443e+07	1.75945e+07	1.81112e+07	467460	146024	-327998	0.981823	-0.00796695	0.507854
155	155	sp|Q99460|PSMD1_HUMAN	N/A	N/A	26S proteasome non-ATPase regulatory subunit 1 OS=Homo sapiens GN=PSMD1 PE=1 SV=2	TRUE	-0.43315	0.68724	1.2245e+06	1.24731e+06	1.20596e+06	1.27039e+06	57029.8	71170.9	-22807.6	0.981715	-0.00801479	0.162892
828	828	sp|Q15397|K0020_HUMAN	N/A	N/A	Pumilio domain-containing protein KIAA0020 OS=Homo sapiens GN=KIAA0020 PE=1 SV=3	TRUE	-0.0308751	0.97685	44517.9	45355	58332.1	22514	24666.3	39964.4	-837.161	0.981542	-0.00809109	0.0101721
961	961	sp|O76003|GLRX3_HUMAN	N/A	N/A	Glutaredoxin-3 OS=Homo sapiens GN=GLRX3 PE=1 SV=2	TRUE	-0.151603	0.88684	227308	231624	220297	234486	29121.4	39790.2	-4315.86	0.981367	-0.00816857	0.0521547
956	956	sp|P30049|ATPD_HUMAN	N/A	N/A	ATP synthase subunit delta, mitochondrial OS=Homo sapiens GN=ATP5D PE=1 SV=2	TRUE	-0.0642942	0.95182	45907.3	46785	56910.3	42822.4	19074.2	13974.2	-877.723	0.981239	-0.00822509	0.0214452
269	269	tr|B0QY89|B0QY89_HUMAN	N/A	N/A	Eukaryotic translation initiation factor 3 subunit L OS=Homo sapiens GN=EIF3L PE=2 SV=1	TRUE	-0.302748	0.77717	1.6e+06	1.63068e+06	1.56322e+06	1.64421e+06	68283.4	161676	-30676.8	0.981188	-0.00824788	0.109484
603	603	sp|O15144|ARPC2_HUMAN	N/A	N/A	Actin-related protein 2/3 complex subunit 2 OS=Homo sapiens GN=ARPC2 PE=1 SV=1	TRUE	-0.454337	0.67315	410511	418724	407945	432383	12421.7	28740.8	-8213.04	0.980386	-0.00860309	0.171888
392	392	sp|Q9UBE0|SAE1_HUMAN	N/A	N/A	SUMO-activating enzyme subunit 1 OS=Homo sapiens GN=SAE1 PE=1 SV=1	TRUE	-0.318741	0.76587	589784	601809	566250	597380	58025.8	30040	-12024.3	0.98002	-0.0087652	0.115845
3	3	sp|Q00610|CLH1_HUMAN	N/A	N/A	Clathrin heavy chain 1 OS=Homo sapiens GN=CLTC PE=1 SV=5	TRUE	-1.10137	0.33255	5.6836e+06	5.80073e+06	5.66811e+06	5.74545e+06	48268.4	177766	-117130	0.979808	-0.00885911	0.478143
183	183	sp|Q13283|G3BP1_HUMAN	N/A	N/A	Ras GTPase-activating protein-binding protein 1 OS=Homo sapiens GN=G3BP1 PE=1 SV=1	TRUE	-0.477638	0.65784	2.90518e+06	2.96514e+06	2.9432e+06	2.91736e+06	69902.6	205898	-59962.5	0.979778	-0.00887251	0.18188
389	389	tr|H3BLZ8|H3BLZ8_HUMAN	N/A	N/A	Probable ATP-dependent RNA helicase DDX17 OS=Homo sapiens GN=DDX17 PE=2 SV=1	TRUE	-1.45496	0.21937	1.08698e+06	1.10967e+06	1.08326e+06	1.09934e+06	7110.3	26055.8	-22687.6	0.979555	-0.00897136	0.658823
1532	1532	sp|P11717|MPRI_HUMAN	N/A	N/A	Cation-independent mannose-6-phosphate receptor OS=Homo sapiens GN=IGF2R PE=1 SV=3	TRUE	-0.243627	0.8195	44661.7	45613.9	44144.5	44989.2	4417.8	5130.05	-952.27	0.979123	-0.00916263	0.086451
1418	1418	tr|B4E241|B4E241_HUMAN	N/A	N/A	Serine/arginine-rich-splicing factor 3 OS=Homo sapiens GN=SFRS3 PE=2 SV=1	TRUE	-1.11326	0.32798	2.04164e+06	2.08713e+06	2.02794e+06	2.08486e+06	40473.1	58069.3	-45494.5	0.978202	-0.0095713	0.484153
1150	1150	sp|Q7Z417|NUFP2_HUMAN	N/A	N/A	Nuclear fragile X mental retardation-interacting protein 2 OS=Homo sapiens GN=NUFIP2 PE=1 SV=1	TRUE	-0.0641228	0.95195	32941.7	33675.9	37519.2	39286.8	14574.2	13450.9	-734.232	0.978197	-0.00957362	0.0213859
563	563	tr|F5HFY4|F5HFY4_HUMAN	N/A	N/A	Nucleosome assembly protein 1-like 4 OS=Homo sapiens GN=NAP1L4b PE=2 SV=1	TRUE	-0.292541	0.78442	331057	338573	310863	334988	38944.8	21532.7	-7516.18	0.9778	-0.00974977	0.105451
158	158	sp|P62424|RL7A_HUMAN	N/A	N/A	60S ribosomal protein L7a OS=Homo sapiens GN=RPL7A PE=1 SV=2	TRUE	-0.920486	0.40941	4.80058e+06	4.9098e+06	4.83517e+06	4.88471e+06	72135.1	192442	-109221	0.977755	-0.00977017	0.387842
342	342	sp|O14950|ML12B_HUMAN	N/A	N/A	Myosin regulatory light chain 12B OS=Homo sapiens GN=MYL12B PE=1 SV=2	TRUE	-0.652226	0.54984	1.30572e+06	1.33551e+06	1.31295e+06	1.30243e+06	25144.2	75027.1	-29796.8	0.977689	-0.00979933	0.259764
13	13	sp|P68363|TBA1B_HUMAN	N/A	N/A	Tubulin alpha-1B chain OS=Homo sapiens GN=TUBA1B PE=1 SV=1	TRUE	-0.451515	0.67502	9.85219e+06	1.00819e+07	9.77963e+06	9.77426e+06	193382	859771	-229726	0.977214	-0.0100103	0.170683
185	185	sp|Q14566|MCM6_HUMAN	N/A	N/A	DNA replication licensing factor MCM6 OS=Homo sapiens GN=MCM6 PE=1 SV=1	TRUE	-0.210397	0.84364	2.45654e+06	2.51403e+06	2.66393e+06	2.59285e+06	412617	231816	-57490.2	0.977132	-0.0100467	0.0738428
180	180	sp|Q96QK1|VPS35_HUMAN	N/A	N/A	Vacuolar protein sorting-associated protein 35 OS=Homo sapiens GN=VPS35 PE=1 SV=2	TRUE	-1.57637	0.19007	1.34174e+06	1.37398e+06	1.34106e+06	1.35461e+06	8201.51	34458	-32236.8	0.976538	-0.010311	0.721086
193	193	sp|O43776|SYNC_HUMAN	N/A	N/A	Asparagine--tRNA ligase, cytoplasmic OS=Homo sapiens GN=NARS PE=1 SV=1	TRUE	-0.801374	0.46782	1.35609e+06	1.38884e+06	1.34138e+06	1.3728e+06	64171.2	29876.2	-32750.4	0.976419	-0.0103639	0.329921
51	51	sp|Q01813|K6PP_HUMAN	N/A	N/A	6-phosphofructokinase type C OS=Homo sapiens GN=PFKP PE=1 SV=2	TRUE	-1.77437	0.15067	3.33756e+06	3.41894e+06	3.32897e+06	3.45828e+06	19486.3	77003	-81371.2	0.9762	-0.0104613	0.821973
1205	1205	tr|M0QWZ7|M0QWZ7_HUMAN	N/A	N/A	Serine--tRNA ligase, mitochondrial OS=Homo sapiens GN=SARS2 PE=3 SV=1	TRUE	-0.0984479	0.92631	13409.8	13738.8	13803.9	13446.9	1463.54	5600.92	-329.039	0.97605	-0.0105278	0.0332436
210	210	tr|E9PPJ0|E9PPJ0_HUMAN	N/A	N/A	Splicing factor 3B subunit 2 OS=Homo sapiens GN=SF3B2 PE=2 SV=1	TRUE	-0.547266	0.6133	1.84616e+06	1.89152e+06	1.85146e+06	1.89899e+06	68854.7	125961	-45357.2	0.976021	-0.0105409	0.212327
289	289	tr|E7EU96|E7EU96_HUMAN	N/A	N/A	Casein kinase II subunit alpha OS=Homo sapiens GN=CSNK2A1 PE=2 SV=1	TRUE	-0.971596	0.38627	1.6889e+06	1.73144e+06	1.68225e+06	1.69471e+06	23952.3	71940.6	-42533.1	0.975435	-0.0108018	0.413109
141	141	sp|P41252|SYIC_HUMAN	N/A	N/A	Isoleucine--tRNA ligase, cytoplasmic OS=Homo sapiens GN=IARS PE=1 SV=2	TRUE	-0.484973	0.65306	1.27587e+06	1.30824e+06	1.27736e+06	1.3689e+06	34300.4	110434	-32378.7	0.97525	-0.0108839	0.185047
630	630	tr|F5H0L8|F5H0L8_HUMAN	N/A	N/A	SEC23-interacting protein OS=Homo sapiens GN=SEC23IP PE=2 SV=1	TRUE	-0.204263	0.84812	239830	246010	247798	258677	39046.1	34946.2	-6179.67	0.97488	-0.0110487	0.0715427
393	393	sp|P20618|PSB1_HUMAN	N/A	N/A	Proteasome subunit beta type-1 OS=Homo sapiens GN=PSMB1 PE=1 SV=2	TRUE	-0.897924	0.41999	1.23942e+06	1.27166e+06	1.26001e+06	1.28037e+06	54860.2	29323.9	-32248.4	0.974641	-0.0111554	0.376761
62	62	tr|J3KTA4|J3KTA4_HUMAN	N/A	N/A	Probable ATP-dependent RNA helicase DDX5 OS=Homo sapiens GN=DDX5 PE=2 SV=1	TRUE	-0.984354	0.38067	4.55423e+06	4.67652e+06	4.53031e+06	4.76683e+06	55792.8	207819	-122289	0.97385	-0.0115078	0.419451
620	620	sp|Q9NVP1|DDX18_HUMAN	N/A	N/A	ATP-dependent RNA helicase DDX18 OS=Homo sapiens GN=DDX18 PE=1 SV=2	TRUE	-0.242888	0.82004	438390	450165	445828	452078	15317.6	82560.2	-11775.1	0.973843	-0.0115112	0.086165
162	162	sp|P26368|U2AF2_HUMAN	N/A	N/A	Splicing factor U2AF 65 kDa subunit OS=Homo sapiens GN=U2AF2 PE=1 SV=4	TRUE	-1.40549	0.23258	2.45231e+06	2.51934e+06	2.46818e+06	2.53804e+06	48208.6	67071.2	-67026.1	0.973395	-0.0117107	0.633428
118	118	sp|P08758|ANXA5_HUMAN	N/A	N/A	Annexin A5 OS=Homo sapiens GN=ANXA5 PE=1 SV=2	TRUE	-0.708448	0.51777	6.17785e+06	6.34751e+06	6.21541e+06	6.35574e+06	141560	389872	-169653	0.973272	-0.0117656	0.285863
652	652	tr|K7EQR7|K7EQR7_HUMAN	N/A	N/A	Cold-inducible RNA-binding protein OS=Homo sapiens GN=CIRBP PE=2 SV=1	TRUE	-0.362026	0.73565	599340	615840	591343	626076	44026.6	65523.8	-16499.9	0.973207	-0.0117946	0.133329
30	30	sp|P55060|XPO2_HUMAN	N/A	N/A	Exportin-2 OS=Homo sapiens GN=CSE1L PE=1 SV=3	TRUE	-1.06275	0.3478	1.44777e+06	1.48801e+06	1.47233e+06	1.47843e+06	61531.8	22708.5	-40243.6	0.972955	-0.0119073	0.45867
841	841	tr|Q5T8U5|Q5T8U5_HUMAN	N/A	N/A	Surfeit 4 OS=Homo sapiens GN=SURF4 PE=2 SV=1	TRUE	-0.163497	0.87806	142895	146870	144734	152970	13956.2	39723.7	-3974.4	0.972939	-0.0119143	0.0564758
208	208	sp|P40925|MDHC_HUMAN	N/A	N/A	Malate dehydrogenase, cytoplasmic OS=Homo sapiens GN=MDH1 PE=1 SV=4	TRUE	-0.828425	0.454	3.70758e+06	3.81169e+06	3.63138e+06	3.82226e+06	134544	171102	-104107	0.972687	-0.0120267	0.342944
227	227	sp|P35998|PRS7_HUMAN	N/A	N/A	26S protease regulatory subunit 7 OS=Homo sapiens GN=PSMC2 PE=1 SV=3	TRUE	-0.2756	0.79651	1.40607e+06	1.44561e+06	1.5407e+06	1.4489e+06	241863	56898.8	-39535.2	0.972652	-0.0120427	0.0988088
205	205	sp|P04181|OAT_HUMAN	N/A	N/A	Ornithine aminotransferase, mitochondrial OS=Homo sapiens GN=OAT PE=1 SV=1	TRUE	-0.157454	0.88252	510786	525254	436756	537357	155873	32150.1	-14468.1	0.972455	-0.0121304	0.0542754
75	75	sp|P04083|ANXA1_HUMAN	N/A	N/A	Annexin A1 OS=Homo sapiens GN=ANXA1 PE=1 SV=2	TRUE	-0.731244	0.50516	1.07876e+07	1.1094e+07	1.08944e+07	1.10553e+07	297192	662089	-306392	0.972382	-0.012163	0.296571
808	808	tr|E7EUC7|E7EUC7_HUMAN	N/A	N/A	UTP--glucose-1-phosphate uridylyltransferase OS=Homo sapiens GN=UGP2 PE=2 SV=1	TRUE	-0.235645	0.82528	122081	125638	117057	126913	25831.3	4009.19	-3556.41	0.971693	-0.0124709	0.0833987
253	253	sp|P18124|RL7_HUMAN	N/A	N/A	60S ribosomal protein L7 OS=Homo sapiens GN=RPL7 PE=1 SV=1	TRUE	-1.38646	0.23788	8.24024e+06	8.48146e+06	8.25402e+06	8.41622e+06	86167.9	288769	-241223	0.971559	-0.0125309	0.623642
233	233	sp|Q08945|SSRP1_HUMAN	N/A	N/A	FACT complex subunit SSRP1 OS=Homo sapiens GN=SSRP1 PE=1 SV=1	TRUE	-1.11876	0.32589	1.84268e+06	1.89821e+06	1.83292e+06	1.88875e+06	23538.7	82674.3	-55522.8	0.97075	-0.0128927	0.486929
149	149	sp|O95373|IPO7_HUMAN	N/A	N/A	Importin-7 OS=Homo sapiens GN=IPO7 PE=1 SV=1	TRUE	-0.436666	0.68489	1.241e+06	1.27856e+06	1.2612e+06	1.23195e+06	51435.3	139803	-37555.2	0.970627	-0.0129477	0.164379
125	125	sp|Q13838|DX39B_HUMAN	N/A	N/A	Spliceosome RNA helicase DDX39B OS=Homo sapiens GN=DDX39B PE=1 SV=1	TRUE	-0.303518	0.77663	1.9639e+06	2.02577e+06	1.79529e+06	1.98864e+06	321426	146062	-61868.4	0.969459	-0.0134704	0.109786
213	213	sp|P05198|IF2A_HUMAN	N/A	N/A	Eukaryotic translation initiation factor 2 subunit 1 OS=Homo sapiens GN=EIF2S1 PE=1 SV=3	TRUE	-0.945263	0.39805	1.95738e+06	2.01924e+06	1.96415e+06	1.97311e+06	40190	105983	-61859	0.969365	-0.0135126	0.400062
487	487	sp|Q00796|DHSO_HUMAN	N/A	N/A	Sorbitol dehydrogenase OS=Homo sapiens GN=SORD PE=1 SV=4	TRUE	-0.508314	0.63798	963420	994109	973837	963581	54390.3	89315.5	-30689.7	0.969128	-0.0136186	0.195193
1043	1043	tr|F5GXS7|F5GXS7_HUMAN	N/A	N/A	Methionine aminopeptidase OS=Homo sapiens GN=METAP1 PE=2 SV=1	TRUE	-1.76223	0.15282	521277	537980	519578	543408	4111.46	15893.8	-16702.9	0.968953	-0.0136975	0.81582
1144	1144	sp|P63151|2ABA_HUMAN	N/A	N/A	Serine/threonine-protein phosphatase 2A 55 kDa regulatory subunit B alpha isoform OS=Homo sapiens GN=PPP2R2A PE=1 SV=1	TRUE	-0.396548	0.71195	114630	118400	121887	120892	13660.1	9195.93	-3770.08	0.968158	-0.0140537	0.147551
153	153	tr|J3KQ32|J3KQ32_HUMAN	N/A	N/A	Obg-like ATPase 1 OS=Homo sapiens GN=OLA1 PE=2 SV=1	TRUE	-0.716631	0.51322	2.25053e+06	2.32468e+06	2.26543e+06	2.2263e+06	33531.8	176040	-74145.6	0.968105	-0.0140775	0.289696
244	244	sp|P18669|PGAM1_HUMAN	N/A	N/A	Phosphoglycerate mutase 1 OS=Homo sapiens GN=PGAM1 PE=1 SV=2	TRUE	-0.60467	0.57802	3.29332e+06	3.40239e+06	3.38192e+06	3.33836e+06	215485	226223	-109070	0.967943	-0.0141502	0.238057
1066	1066	tr|Q5QPM7|Q5QPM7_HUMAN	N/A	N/A	Proteasome inhibitor PI31 subunit OS=Homo sapiens GN=PSMF1 PE=2 SV=2	TRUE	-0.0532977	0.96005	21607.6	22326.8	27624.1	19187.2	15522.4	17472.3	-719.173	0.967789	-0.0142194	0.0177061
542	542	sp|P15927|RFA2_HUMAN	N/A	N/A	Replication protein A 32 kDa subunit OS=Homo sapiens GN=RPA2 PE=1 SV=1	TRUE	-0.364814	0.73372	720058	744188	759276	714130	69739.3	90890.2	-24129.8	0.967576	-0.0143151	0.13447
277	277	sp|P49756|RBM25_HUMAN	N/A	N/A	RNA-binding protein 25 OS=Homo sapiens GN=RBM25 PE=1 SV=3	TRUE	-1.15694	0.31168	1.12824e+06	1.16625e+06	1.13766e+06	1.16495e+06	16826.1	54364.8	-38013	0.967406	-0.0143913	0.506291
513	513	sp|Q16543|CDC37_HUMAN	N/A	N/A	Hsp90 co-chaperone Cdc37 OS=Homo sapiens GN=CDC37 PE=1 SV=1	TRUE	-1.58106	0.18902	1.41163e+06	1.4601e+06	1.42432e+06	1.45106e+06	25340.1	46652.9	-48462.4	0.966809	-0.0146594	0.723492
423	423	sp|Q14258|TRI25_HUMAN	N/A	N/A	E3 ubiquitin/ISG15 ligase TRIM25 OS=Homo sapiens GN=TRIM25 PE=1 SV=2	TRUE	-0.47377	0.66036	821931	850384	838274	849340	71367.7	75677.9	-28453.1	0.966541	-0.0147798	0.180219
1128	1128	tr|M0R0M7|M0R0M7_HUMAN	N/A	N/A	Syntaxin-binding protein 2 OS=Homo sapiens GN=STXBP2 PE=4 SV=1	TRUE	-0.258921	0.80847	53284.1	55147.2	50017.9	57851.2	5954.02	10948.9	-1863.08	0.966216	-0.0149257	0.0923361
1291	1291	sp|Q14166|TTL12_HUMAN	N/A	N/A	Tubulin--tyrosine ligase-like protein 12 OS=Homo sapiens GN=TTLL12 PE=1 SV=2	TRUE	-0.275472	0.7966	137338	142150	138736	152461	13852.8	26895.9	-4811.67	0.966151	-0.0149552	0.0987597
424	424	sp|Q13347|EIF3I_HUMAN	N/A	N/A	Eukaryotic translation initiation factor 3 subunit I OS=Homo sapiens GN=EIF3I PE=1 SV=1	TRUE	-1.38904	0.23715	1.06014e+06	1.09773e+06	1.07544e+06	1.07833e+06	28539.2	37170.9	-37582.6	0.965763	-0.0151293	0.624977
251	251	tr|B4DUC8|B4DUC8_HUMAN	N/A	N/A	S-methyl-5'-thioadenosine phosphorylase OS=Homo sapiens GN=MTAP PE=2 SV=1	TRUE	-1.19809	0.29701	2.47222e+06	2.56097e+06	2.45779e+06	2.49649e+06	31541.5	124370	-88752.5	0.965344	-0.0153178	0.527229
408	408	tr|M0R0F0|M0R0F0_HUMAN	N/A	N/A	40S ribosomal protein S5 (Fragment) OS=Homo sapiens GN=RPS5 PE=3 SV=1	TRUE	-0.329515	0.7583	4.60092e+06	4.76834e+06	4.55184e+06	5.1507e+06	109651	873125	-167413	0.964891	-0.0155219	0.120159
477	477	sp|Q16555|DPYL2_HUMAN	N/A	N/A	Dihydropyrimidinase-related protein 2 OS=Homo sapiens GN=DPYSL2 PE=1 SV=1	TRUE	-0.738368	0.50127	220009	228075	219538	230668	15592.2	10718.5	-8065.94	0.964635	-0.0156371	0.299928
1038	1038	tr|F5GX39|F5GX39_HUMAN	N/A	N/A	Transmembrane emp24 domain-containing protein 2 OS=Homo sapiens GN=TMED2 PE=2 SV=1	TRUE	-0.242595	0.82025	49231	51078	51563.2	48094.4	5501.23	11984.2	-1846.94	0.963841	-0.0159947	0.0860538
224	224	sp|P63241|IF5A1_HUMAN	N/A	N/A	Eukaryotic translation initiation factor 5A-1 OS=Homo sapiens GN=EIF5A PE=1 SV=2	TRUE	-0.944557	0.39837	6.7023e+06	6.95398e+06	6.70821e+06	7.06277e+06	128313	443306	-251676	0.963808	-0.0160093	0.399713
337	337	tr|B0YIW6|B0YIW6_HUMAN	N/A	N/A	Archain 1, isoform CRA_a OS=Homo sapiens GN=ARCN1 PE=2 SV=1	TRUE	-0.704144	0.52018	1.30692e+06	1.35706e+06	1.28001e+06	1.39639e+06	67890.4	102975	-50142.8	0.96305	-0.016351	0.283846
29	29	sp|P13010|XRCC5_HUMAN	N/A	N/A	X-ray repair cross-complementing protein 5 OS=Homo sapiens GN=XRCC5 PE=1 SV=3	TRUE	-1.46578	0.21658	1.12686e+07	1.17019e+07	1.11792e+07	1.18656e+07	180339	479083	-433206	0.96298	-0.0163829	0.664382
92	92	sp|P30101|PDIA3_HUMAN	N/A	N/A	Protein disulfide-isomerase A3 OS=Homo sapiens GN=PDIA3 PE=1 SV=4	TRUE	-1.6748	0.16928	6.46349e+06	6.71793e+06	6.46697e+06	6.82604e+06	44847.5	259283	-254436	0.962126	-0.0167681	0.771394
286	286	sp|P00390|GSHR_HUMAN	N/A	N/A	Glutathione reductase, mitochondrial OS=Homo sapiens GN=GSR PE=1 SV=2	TRUE	-0.821504	0.4575	1.15892e+06	1.20521e+06	1.17172e+06	1.21254e+06	32943.5	91862.4	-46286.9	0.961594	-0.0170081	0.339609
56	56	sp|O60506|HNRPQ_HUMAN	N/A	N/A	Heterogeneous nuclear ribonucleoprotein Q OS=Homo sapiens GN=SYNCRIP PE=1 SV=2	TRUE	-0.867045	0.43483	4.62911e+06	4.81688e+06	4.64156e+06	4.68653e+06	44256.9	372468	-187765	0.961019	-0.0172679	0.361681
274	274	sp|Q12769|NU160_HUMAN	N/A	N/A	Nuclear pore complex protein Nup160 OS=Homo sapiens GN=NUP160 PE=1 SV=3	TRUE	-0.516837	0.63253	502668	523102	488003	544216	41591.2	54400.6	-20433.6	0.960938	-0.0173048	0.198919
959	959	sp|P52594|AGFG1_HUMAN	N/A	N/A	Arf-GAP domain and FG repeat-containing protein 1 OS=Homo sapiens GN=AGFG1 PE=1 SV=2	TRUE	-0.0924503	0.93079	64640.9	67274.9	47923.7	82241.9	35571.7	34204.6	-2634.05	0.960847	-0.017346	0.0311483
978	978	tr|J3KR97|J3KR97_HUMAN	N/A	N/A	Tubulin-specific chaperone D OS=Homo sapiens GN=TBCD PE=2 SV=1	TRUE	-0.808787	0.464	149924	156093	147328	155762	13179.5	920.19	-6169.2	0.960477	-0.0175128	0.333482
904	904	tr|F5GX77|F5GX77_HUMAN	N/A	N/A	tRNA methyltransferase 112 homolog OS=Homo sapiens GN=TRMT112 PE=2 SV=1	TRUE	-0.46544	0.66583	490124	510348	513638	492845	45853.5	59676.1	-20223.5	0.960373	-0.01756	0.176637
198	198	sp|P41091|IF2G_HUMAN	N/A	N/A	Eukaryotic translation initiation factor 2 subunit 3 OS=Homo sapiens GN=EIF2S3 PE=1 SV=3	TRUE	-1.41898	0.22891	1.52406e+06	1.58748e+06	1.52524e+06	1.56121e+06	43270.7	64178	-63412.1	0.960055	-0.017704	0.640335
400	400	sp|Q15061|WDR43_HUMAN	N/A	N/A	WD repeat-containing protein 43 OS=Homo sapiens GN=WDR43 PE=1 SV=3	TRUE	-0.302994	0.777	487241	507666	450183	476856	92070.6	71800	-20424.8	0.959767	-0.0178341	0.109579
826	826	sp|P62316|SMD2_HUMAN	N/A	N/A	Small nuclear ribonucleoprotein Sm D2 OS=Homo sapiens GN=SNRPD2 PE=1 SV=1	TRUE	-0.416405	0.69849	896382	933999	913792	999766	70445.1	139717	-37617.6	0.959724	-0.0178536	0.15584
727	727	sp|P09455|RET1_HUMAN	N/A	N/A	Retinol-binding protein 1 OS=Homo sapiens GN=RBP1 PE=1 SV=2	TRUE	-0.754683	0.49244	873987	910710	895620	884864	48539.6	68901	-36723	0.959676	-0.0178751	0.307647
534	534	tr|J3QQ67|J3QQ67_HUMAN	N/A	N/A	60S ribosomal protein L18 (Fragment) OS=Homo sapiens GN=RPL18 PE=3 SV=1	TRUE	-0.728413	0.50671	6.5209e+06	6.79547e+06	6.51913e+06	6.52751e+06	54411.5	650593	-274561	0.959596	-0.0179114	0.295241
249	249	sp|P50454|SERPH_HUMAN	N/A	N/A	Serpin H1 OS=Homo sapiens GN=SERPINH1 PE=1 SV=2	TRUE	-0.864899	0.43588	1.91398e+06	1.99583e+06	1.92683e+06	2.04514e+06	76298.3	145058	-81843.3	0.958993	-0.0181847	0.360633
451	451	tr|B7Z904|B7Z904_HUMAN	N/A	N/A	Thioredoxin reductase 1 OS=Homo sapiens GN=TXNRD1 PE=2 SV=1	TRUE	-1.63497	0.1774	259207	270293	258105	269224	6524.28	9764.84	-11085.6	0.958987	-0.0181874	0.751046
163	163	sp|O00571|DDX3X_HUMAN	N/A	N/A	ATP-dependent RNA helicase DDX3X OS=Homo sapiens GN=DDX3X PE=1 SV=3	TRUE	-0.749813	0.49506	3.06259e+06	3.19439e+06	3.09002e+06	3.22014e+06	58769.6	298735	-131803	0.958739	-0.0182995	0.305342
543	543	sp|P62820|RAB1A_HUMAN	N/A	N/A	Ras-related protein Rab-1A OS=Homo sapiens GN=RAB1A PE=1 SV=3	TRUE	-0.537208	0.61961	573067	597815	563909	578334	18890.6	77521.9	-24747.5	0.958603	-0.0183611	0.207882
394	394	sp|Q9H0A0|NAT10_HUMAN	N/A	N/A	N-acetyltransferase 10 OS=Homo sapiens GN=NAT10 PE=1 SV=2	TRUE	-0.607643	0.57623	358886	374479	361210	358406	15282.4	41736.6	-15592.9	0.958361	-0.0184708	0.239404
1090	1090	tr|F8W8D8|F8W8D8_HUMAN	N/A	N/A	Plastin-3 OS=Homo sapiens GN=PLS3 PE=2 SV=1	TRUE	-0.633751	0.56067	200835	209593	193448	217274	15601.3	18154.3	-8758.45	0.958212	-0.0185383	0.251293
77	77	sp|P09874|PARP1_HUMAN	N/A	N/A	Poly [ADP-ribose] polymerase 1 OS=Homo sapiens GN=PARP1 PE=1 SV=4	TRUE	-0.752846	0.49343	2.82472e+06	2.94852e+06	2.79234e+06	3.01847e+06	74620	274867	-123797	0.958014	-0.0186282	0.306774
984	984	sp|P55957|BID_HUMAN	N/A	N/A	BH3-interacting domain death agonist OS=Homo sapiens GN=BID PE=1 SV=1	TRUE	-0.352456	0.74228	132651	138562	140830	129481	15541.7	24543.8	-5911.54	0.957337	-0.0189353	0.129432
639	639	tr|H7C2I4|H7C2I4_HUMAN	N/A	N/A	Zinc phosphodiesterase ELAC protein 2 (Fragment) OS=Homo sapiens GN=ELAC2 PE=4 SV=1	TRUE	-0.8903	0.42361	123342	128881	118880	128603	8427.36	6714.52	-5538.62	0.957025	-0.0190766	0.373034
366	366	sp|P00492|HPRT_HUMAN	N/A	N/A	Hypoxanthine-guanine phosphoribosyltransferase OS=Homo sapiens GN=HPRT1 PE=1 SV=2	TRUE	-1.06376	0.34739	1.44695e+06	1.51207e+06	1.44398e+06	1.56454e+06	20193.7	104089	-65119.6	0.956933	-0.0191183	0.459183
315	315	sp|P31947|1433S_HUMAN	N/A	N/A	14-3-3 protein sigma OS=Homo sapiens GN=SFN PE=1 SV=1	TRUE	-0.884183	0.42654	2.91205e+06	3.04417e+06	2.92477e+06	3.0613e+06	65335.5	250424	-132116	0.9566	-0.0192695	0.37004
1195	1195	tr|B4DN89|B4DN89_HUMAN	N/A	N/A	Serine/arginine-rich-splicing factor 2 OS=Homo sapiens GN=SFRS2 PE=2 SV=1	TRUE	-0.702897	0.52087	470627	492265	485037	498875	32754.1	42074.2	-21638.4	0.956043	-0.0195225	0.283271
300	300	tr|F8W930|F8W930_HUMAN	N/A	N/A	Insulin-like growth factor 2 mRNA-binding protein 2 OS=Homo sapiens GN=IGF2BP2 PE=2 SV=1	TRUE	-0.281799	0.79208	444282	464779	422244	521238	49186.9	115982	-20496.8	0.9559	-0.0195875	0.101231
1157	1157	tr|E9PNC7|E9PNC7_HUMAN	N/A	N/A	Dr1-associated corepressor (Fragment) OS=Homo sapiens GN=DRAP1 PE=2 SV=1	TRUE	-0.295984	0.78197	128953	134934	124680	131634	10228.1	33472.3	-5981.05	0.955674	-0.0196902	0.10681
718	718	tr|F8WJN3|F8WJN3_HUMAN	N/A	N/A	Cleavage and polyadenylation-specificity factor subunit 6 OS=Homo sapiens GN=CPSF6 PE=2 SV=1	TRUE	-0.550928	0.61101	420768	440308	409656	413556	30355.4	53405.7	-19539.5	0.955623	-0.0197134	0.213952
503	503	sp|P35270|SPRE_HUMAN	N/A	N/A	Sepiapterin reductase OS=Homo sapiens GN=SPR PE=1 SV=1	TRUE	-0.39473	0.71319	370843	388293	380615	372380	18296.8	74351.3	-17450	0.95506	-0.0199695	0.146795
592	592	sp|Q16401|PSMD5_HUMAN	N/A	N/A	26S proteasome non-ATPase regulatory subunit 5 OS=Homo sapiens GN=PSMD5 PE=1 SV=3	TRUE	-0.715464	0.51386	289952	303608	300408	304804	24519.9	22175.7	-13656.4	0.95502	-0.0199877	0.289155
246	246	tr|R4GNH3|R4GNH3_HUMAN	N/A	N/A	26S protease regulatory subunit 6A OS=Homo sapiens GN=PSMC3 PE=4 SV=1	TRUE	-0.626925	0.56471	1.38186e+06	1.44759e+06	1.3852e+06	1.51317e+06	65939.9	169198	-65728.5	0.954595	-0.0201811	0.248175
301	301	tr|J3KNQ3|J3KNQ3_HUMAN	N/A	N/A	26S proteasome non-ATPase regulatory subunit 13 OS=Homo sapiens GN=PSMD13 PE=2 SV=1	TRUE	-2.22886	0.08972	1.36214e+06	1.42698e+06	1.37375e+06	1.42889e+06	46770.1	18757.5	-64845.2	0.954558	-0.0201978	1.04711
1431	1431	tr|H7C0C7|H7C0C7_HUMAN	N/A	N/A	CCR4-NOT transcription complex subunit 11 (Fragment) OS=Homo sapiens GN=CNOT11 PE=4 SV=1	TRUE	-0.248556	0.81594	18147.5	19012.2	17925.8	17542.6	1454.09	5847.36	-864.675	0.95452	-0.020215	0.0883418
806	806	tr|E9PGF9|E9PGF9_HUMAN	N/A	N/A	Bifunctional protein NCOAT OS=Homo sapiens GN=MGEA5 PE=2 SV=1	TRUE	-0.501691	0.64224	77463.6	81167	78996.1	78394.5	6579.73	10962.8	-3703.42	0.954373	-0.0202819	0.192303
379	379	sp|P31946|1433B_HUMAN	N/A	N/A	14-3-3 protein beta/alpha OS=Homo sapiens GN=YWHAB PE=1 SV=3	TRUE	-0.770052	0.48423	2.11512e+06	2.21741e+06	2.14244e+06	2.18054e+06	97597	208356	-102292	0.953869	-0.0205114	0.314948
1078	1078	tr|C9J8P9|C9J8P9_HUMAN	N/A	N/A	Clathrin light chain A OS=Homo sapiens GN=CLTA PE=2 SV=1	TRUE	-0.940941	0.40001	218585	229351	210375	225679	17980.5	8333.42	-10766.1	0.953058	-0.0208805	0.397929
570	570	sp|Q9NPH2|INO1_HUMAN	N/A	N/A	Inositol-3-phosphate synthase 1 OS=Homo sapiens GN=ISYNA1 PE=1 SV=1	TRUE	-0.686494	0.53013	1.07717e+06	1.13032e+06	1.05489e+06	1.11425e+06	41917.7	127394	-53155.3	0.952973	-0.0209192	0.275618
228	228	sp|O43809|CPSF5_HUMAN	N/A	N/A	Cleavage and polyadenylation specificity factor subunit 5 OS=Homo sapiens GN=NUDT21 PE=1 SV=1	TRUE	-0.941418	0.39979	1.06798e+06	1.12198e+06	1.07972e+06	1.1713e+06	30621.4	94505.3	-53995.4	0.951875	-0.0214201	0.398168
74	74	sp|Q9NR30|DDX21_HUMAN	N/A	N/A	Nucleolar RNA helicase 2 OS=Homo sapiens GN=DDX21 PE=1 SV=5	TRUE	-2.04014	0.11093	2.8192e+06	2.96222e+06	2.84112e+06	2.89883e+06	47332.6	111812	-143015	0.95172	-0.0214907	0.954951
119	119	sp|Q86VP6|CAND1_HUMAN	N/A	N/A	Cullin-associated NEDD8-dissociated protein 1 OS=Homo sapiens GN=CAND1 PE=1 SV=2	TRUE	-1.44823	0.22113	2.45308e+06	2.57762e+06	2.44861e+06	2.56387e+06	53217.8	139114	-124538	0.951685	-0.0215069	0.655352
1511	1511	sp|P31150|GDIA_HUMAN	N/A	N/A	Rab GDP dissociation inhibitor alpha OS=Homo sapiens GN=GDI1 PE=1 SV=2	TRUE	-0.169609	0.87355	42847.4	45088.2	51958	47874.5	21612.2	7519.55	-2240.79	0.950302	-0.0221383	0.0587122
243	243	tr|E9PK25|E9PK25_HUMAN	N/A	N/A	Cofilin-1 OS=Homo sapiens GN=CFL1 PE=2 SV=1	TRUE	-3.67425	0.02131	1.04011e+07	1.09455e+07	1.03445e+07	1.08929e+07	234072	105256	-544435	0.95026	-0.0221577	1.67142
263	263	sp|Q99497|PARK7_HUMAN	N/A	N/A	Protein DJ-1 OS=Homo sapiens GN=PARK7 PE=1 SV=2	TRUE	-1.65431	0.17341	3.11592e+06	3.27953e+06	3.12276e+06	3.30442e+06	31035.2	168459	-163605	0.950113	-0.0222247	0.760926
307	307	sp|P39748|FEN1_HUMAN	N/A	N/A	Flap endonuclease 1 OS=Homo sapiens GN=FEN1 PE=1 SV=1	TRUE	-1.15013	0.31417	1.72077e+06	1.81115e+06	1.72203e+06	1.88143e+06	32814.6	132097	-90382.2	0.950097	-0.0222321	0.502835
489	489	sp|P62249|RS16_HUMAN	N/A	N/A	40S ribosomal protein S16 OS=Homo sapiens GN=RPS16 PE=1 SV=2	TRUE	-1.42665	0.22684	4.90845e+06	5.16999e+06	4.91321e+06	5.30109e+06	101674	300812	-261541	0.949412	-0.0225454	0.64428
1238	1238	sp|O75477|ERLN1_HUMAN	N/A	N/A	Erlin-1 OS=Homo sapiens GN=ERLIN1 PE=1 SV=1	TRUE	-0.23164	0.82819	8774.04	9241.92	8994.71	9128.55	781.588	3410.04	-467.875	0.949375	-0.0225624	0.08187
97	97	sp|Q00839|HNRPU_HUMAN	N/A	N/A	Heterogeneous nuclear ribonucleoprotein U OS=Homo sapiens GN=HNRNPU PE=1 SV=6	TRUE	-5.56185	0.00512	4.38873e+06	4.62397e+06	4.39838e+06	4.63721e+06	68731.4	25355	-235245	0.949125	-0.0226766	2.29073
803	803	tr|E9PL10|E9PL10_HUMAN	N/A	N/A	Transcription factor BTF3 homolog 4 OS=Homo sapiens GN=BTF3L4 PE=2 SV=1	TRUE	-0.456299	0.67185	338986	357225	339991	357582	25074.7	64532.9	-18239.1	0.948942	-0.0227602	0.172728
1416	1416	sp|P20248|CCNA2_HUMAN	N/A	N/A	Cyclin-A2 OS=Homo sapiens GN=CCNA2 PE=1 SV=2	TRUE	-0.0823249	0.93834	2198.55	2318.02	1709.04	1779.46	1632.18	1911.66	-119.475	0.948458	-0.0229818	0.0276398
19	19	sp|Q14974|IMB1_HUMAN	N/A	N/A	Importin subunit beta-1 OS=Homo sapiens GN=KPNB1 PE=1 SV=2	TRUE	-0.74316	0.49866	4.63275e+06	4.88508e+06	4.9437e+06	4.8008e+06	558596	183959	-252336	0.948346	-0.0230333	0.302195
832	832	sp|P16104|H2AX_HUMAN	N/A	N/A	Histone H2AX OS=Homo sapiens GN=H2AFX PE=1 SV=2	TRUE	-1.03663	0.35846	1.776e+07	1.87349e+07	1.75315e+07	1.8916e+07	559507	1.52992e+06	-974964	0.94796	-0.02321	0.445559
983	983	sp|Q6P1J9|CDC73_HUMAN	N/A	N/A	Parafibromin OS=Homo sapiens GN=CDC73 PE=1 SV=1	TRUE	-0.46257	0.66772	54701.5	57712.8	53143.4	56433.4	3122.38	10834.2	-3011.21	0.947824	-0.0232722	0.175406
610	610	sp|P67809|YBOX1_HUMAN	N/A	N/A	Nuclease-sensitive element-binding protein 1 OS=Homo sapiens GN=YBX1 PE=1 SV=3	TRUE	-1.9351	0.12508	1.66523e+06	1.757e+06	1.66227e+06	1.79205e+06	18335.5	80071.2	-91773.5	0.947767	-0.0232984	0.902812
151	151	sp|O43143|DHX15_HUMAN	N/A	N/A	Putative pre-mRNA-splicing factor ATP-dependent RNA helicase DHX15 OS=Homo sapiens GN=DHX15 PE=1 SV=2	TRUE	-0.944042	0.3986	2.94016e+06	3.10265e+06	2.82805e+06	3.15515e+06	234379	184235	-162489	0.947629	-0.0233616	0.399463
1189	1189	sp|Q9NXH9|TRM1_HUMAN	N/A	N/A	tRNA (guanine(26)-N(2))-dimethyltransferase OS=Homo sapiens GN=TRMT1 PE=1 SV=1	TRUE	-0.354973	0.74054	61833.5	65279.1	69222.7	60972	15013.2	7567.67	-3445.65	0.947217	-0.0235507	0.130451
1191	1191	sp|P35573|GDE_HUMAN	N/A	N/A	Glycogen debranching enzyme OS=Homo sapiens GN=AGL PE=1 SV=3	TRUE	-0.470479	0.66252	50023.5	52847.7	53744.6	55384	7207.4	7493.91	-2824.25	0.946559	-0.0238524	0.178801
615	615	sp|P62993|GRB2_HUMAN	N/A	N/A	Growth factor receptor-bound protein 2 OS=Homo sapiens GN=GRB2 PE=1 SV=1	TRUE	-0.888344	0.42455	181073	191319	179599	190283	19792.1	2711.1	-10245.9	0.946446	-0.0239041	0.372071
1165	1165	sp|O75506|HSBP1_HUMAN	N/A	N/A	Heat shock factor-binding protein 1 OS=Homo sapiens GN=HSBP1 PE=1 SV=1	TRUE	-0.2109	0.84327	130659	138066	126798	164698	36980.6	48292.7	-7406.31	0.946357	-0.0239452	0.0740333
133	133	tr|B4DQJ8|B4DQJ8_HUMAN	N/A	N/A	6-phosphogluconate dehydrogenase, decarboxylating OS=Homo sapiens GN=PGD PE=2 SV=1	TRUE	-1.78596	0.14865	1.86396e+06	1.96973e+06	1.8455e+06	2.01635e+06	41094.2	93989.5	-105773	0.946301	-0.0239708	0.827835
354	354	sp|Q8WUM4|PDC6I_HUMAN	N/A	N/A	Programmed cell death 6-interacting protein OS=Homo sapiens GN=PDCD6IP PE=1 SV=1	TRUE	-1.08698	0.33816	672836	711440	684430	702735	36346.5	49626.5	-38603.7	0.945739	-0.0242289	0.470878
329	329	sp|P62701|RS4X_HUMAN	N/A	N/A	40S ribosomal protein S4, X isoform OS=Homo sapiens GN=RPS4X PE=1 SV=2	TRUE	-1.92111	0.12711	4.66352e+06	4.93458e+06	4.71179e+06	4.93217e+06	227153	90143.3	-271061	0.945069	-0.0245364	0.89582
1253	1253	tr|H0YC44|H0YC44_HUMAN	N/A	N/A	Tumor protein D52 (Fragment) OS=Homo sapiens GN=TPD52 PE=4 SV=1	TRUE	-0.93563	0.40243	155746	164814	155466	155993	3640.71	16386.1	-9067.37	0.944984	-0.0245755	0.39531
1292	1292	sp|Q12792|TWF1_HUMAN	N/A	N/A	Twinfilin-1 OS=Homo sapiens GN=TWF1 PE=1 SV=3	TRUE	-0.593284	0.58491	55241.7	58464.7	58450.8	59526.2	8523.09	3986.4	-3222.98	0.944873	-0.0246266	0.232911
195	195	sp|P36551|HEM6_HUMAN	N/A	N/A	Coproporphyrinogen-III oxidase, mitochondrial OS=Homo sapiens GN=CPOX PE=1 SV=3	TRUE	-3.61713	0.02241	6.16058e+06	6.52119e+06	6.21091e+06	6.58319e+06	90658.4	146964	-360610	0.944702	-0.0247053	1.64956
1491	1491	sp|Q14807|KIF22_HUMAN	N/A	N/A	Kinesin-like protein KIF22 OS=Homo sapiens GN=KIF22 PE=1 SV=5	TRUE	-0.994376	0.37632	59970.4	63501.9	61105	63212.4	3075.97	5327.13	-3531.55	0.944387	-0.0248501	0.424443
1087	1087	sp|P40938|RFC3_HUMAN	N/A	N/A	Replication factor C subunit 3 OS=Homo sapiens GN=RFC3 PE=1 SV=2	TRUE	-0.64125	0.55626	78055.5	82685.7	76062.7	88410.7	3936.1	11870.7	-4630.13	0.944003	-0.0250265	0.254722
1071	1071	sp|P62136|PP1A_HUMAN	N/A	N/A	Serine/threonine-protein phosphatase PP1-alpha catalytic subunit OS=Homo sapiens GN=PPP1CA PE=1 SV=1	TRUE	-0.648657	0.55192	178631	189275	169648	182315	18054.4	21950.5	-10644	0.943765	-0.0251363	0.258124
72	72	sp|P27797|CALR_HUMAN	N/A	N/A	Calreticulin OS=Homo sapiens GN=CALR PE=1 SV=1	TRUE	-1.40867	0.23171	4.7554e+06	5.04049e+06	4.91362e+06	5.07379e+06	285837	202913	-285091	0.94344	-0.0252858	0.635055
559	559	tr|B5MCF9|B5MCF9_HUMAN	N/A	N/A	Pescadillo homolog OS=Homo sapiens GN=PES1 PE=2 SV=1	TRUE	-1.20293	0.29534	297390	315324	303199	308719	14045.8	21668	-17933.8	0.943126	-0.0254304	0.529678
166	166	tr|A8MXP9|A8MXP9_HUMAN	N/A	N/A	Matrin-3 OS=Homo sapiens GN=MATR3 PE=2 SV=1	TRUE	-1.26162	0.27564	2.37283e+06	2.51677e+06	2.36689e+06	2.44381e+06	28820.9	195502	-143942	0.942807	-0.0255773	0.559658
786	786	sp|Q15819|UB2V2_HUMAN	N/A	N/A	Ubiquitin-conjugating enzyme E2 variant 2 OS=Homo sapiens GN=UBE2V2 PE=1 SV=4	TRUE	-1.78454	0.1489	475580	504786	474990	510291	14439	24393.6	-29205.6	0.942143	-0.0258834	0.827105
987	987	tr|J3KP72|J3KP72_HUMAN	N/A	N/A	Protein-L-isoaspartate O-methyltransferase OS=Homo sapiens GN=PCMT1 PE=2 SV=1	TRUE	-1.19448	0.29828	151488	160826	155788	163324	11974	6323.72	-9338.51	0.941934	-0.0259794	0.525376
678	678	sp|Q9Y295|DRG1_HUMAN	N/A	N/A	Developmentally-regulated GTP-binding protein 1 OS=Homo sapiens GN=DRG1 PE=1 SV=1	TRUE	-1.03059	0.36097	312078	331453	318828	332721	19668.1	25949.7	-19374.2	0.941548	-0.0261577	0.442529
572	572	sp|P09661|RU2A_HUMAN	N/A	N/A	U2 small nuclear ribonucleoprotein A' OS=Homo sapiens GN=SNRPA1 PE=1 SV=2	TRUE	-0.767483	0.48559	966748	1.02728e+06	968281	1.05407e+06	14879.3	135789	-60529	0.941078	-0.0263743	0.31373
1265	1265	tr|C9IZG4|C9IZG4_HUMAN	N/A	N/A	Protein CutA OS=Homo sapiens GN=CUTA PE=2 SV=1	TRUE	-1.12425	0.32381	316370	336476	326248	331615	18709.5	24686.9	-20105.9	0.940246	-0.0267586	0.48971
175	175	sp|P53621|COPA_HUMAN	N/A	N/A	Coatomer subunit alpha OS=Homo sapiens GN=COPA PE=1 SV=2	TRUE	-3.19842	0.03295	1.15806e+06	1.232e+06	1.17432e+06	1.2396e+06	32334.5	23611.4	-73933.9	0.939989	-0.0268774	1.48214
1222	1222	sp|Q92820|GGH_HUMAN	N/A	N/A	Gamma-glutamyl hydrolase OS=Homo sapiens GN=GGH PE=1 SV=2	TRUE	-0.117031	0.91248	13274	14122.9	15611.6	19777.4	5833.65	11127.5	-848.918	0.939891	-0.0269226	0.0397766
458	458	sp|O75153|CLU_HUMAN	N/A	N/A	Clustered mitochondria protein homolog OS=Homo sapiens GN=CLUH PE=1 SV=2	TRUE	-0.93101	0.40455	252964	269200	255897	285613	9798.87	28572.2	-16236.2	0.939687	-0.0270166	0.393028
81	81	sp|P26599|PTBP1_HUMAN	N/A	N/A	Polypyrimidine tract-binding protein 1 OS=Homo sapiens GN=PTBP1 PE=1 SV=1	TRUE	-1.09989	0.33313	6.33698e+06	6.74383e+06	6.65318e+06	6.7298e+06	605862	208402	-406859	0.939669	-0.0270249	0.477386
1037	1037	sp|Q01082|SPTB2_HUMAN	N/A	N/A	Spectrin beta chain, non-erythrocytic 1 OS=Homo sapiens GN=SPTBN1 PE=1 SV=2	TRUE	-0.844232	0.44607	161788	172309	166064	174562	14278.6	16187.5	-10520.9	0.938942	-0.0273614	0.350597
1351	1351	sp|Q9ULX3|NOB1_HUMAN	N/A	N/A	RNA-binding protein NOB1 OS=Homo sapiens GN=NOB1 PE=1 SV=1	TRUE	-0.25519	0.81116	81589.2	86895.5	81086.1	70356.9	2307.81	35941.8	-5306.37	0.938934	-0.0273649	0.0908935
851	851	sp|Q9BW27|NUP85_HUMAN	N/A	N/A	Nuclear pore complex protein Nup85 OS=Homo sapiens GN=NUP85 PE=1 SV=1	TRUE	-0.333762	0.75532	132106	140709	141229	137865	39072.4	21598.9	-8602.97	0.93886	-0.0273992	0.121869
539	539	sp|Q9Y3U8|RL36_HUMAN	N/A	N/A	60S ribosomal protein L36 OS=Homo sapiens GN=RPL36 PE=1 SV=3	TRUE	-4.64008	0.00973	4.65365e+06	4.95799e+06	4.63956e+06	4.95082e+06	50531.7	101746	-304338	0.938617	-0.0275117	2.01189
445	445	sp|P23381|SYWC_HUMAN	N/A	N/A	Tryptophan--tRNA ligase, cytoplasmic OS=Homo sapiens GN=WARS PE=1 SV=2	TRUE	-0.778283	0.47987	766911	817250	767320	855266	13967.8	111153	-50338.5	0.938405	-0.0276097	0.318876
1058	1058	sp|Q9NRR5|UBQL4_HUMAN	N/A	N/A	Ubiquilin-4 OS=Homo sapiens GN=UBQLN4 PE=1 SV=2	TRUE	-0.132936	0.90066	28575.6	30454.5	28041.3	38807.8	8213.77	23061.8	-1878.93	0.938304	-0.0276566	0.0454391
41	41	sp|P07900|HS90A_HUMAN	N/A	N/A	Heat shock protein HSP 90-alpha OS=Homo sapiens GN=HSP90AA1 PE=1 SV=5	TRUE	-3.66622	0.02146	2.42847e+07	2.5899e+07	2.42253e+07	2.5535e+07	118926	753345	-1.61435e+06	0.937668	-0.0279511	1.66837
1052	1052	tr|F2Z2V0|F2Z2V0_HUMAN	N/A	N/A	Copine-1 (Fragment) OS=Homo sapiens GN=CPNE1 PE=2 SV=1	TRUE	-0.43474	0.68618	83615.5	89189.2	80774.1	82984.4	11747.8	18844.2	-5573.69	0.937507	-0.0280255	0.163562
622	622	sp|Q14694|UBP10_HUMAN	N/A	N/A	Ubiquitin carboxyl-terminal hydrolase 10 OS=Homo sapiens GN=USP10 PE=1 SV=2	TRUE	-0.788361	0.47458	465510	496599	458119	459062	13266.4	67001.3	-31088.4	0.937397	-0.0280763	0.323691
475	475	tr|K7ELJ7|K7ELJ7_HUMAN	N/A	N/A	Calpain small subunit 1 OS=Homo sapiens GN=CAPNS1 PE=2 SV=1	TRUE	-0.504915	0.64017	490137	523147	494893	510795	29077.8	109441	-33010.4	0.9369	-0.0283066	0.193705
76	76	tr|E7EUU4|E7EUU4_HUMAN	N/A	N/A	Eukaryotic translation initiation factor 4 gamma 1 OS=Homo sapiens GN=EIF4G1 PE=2 SV=1	TRUE	-1.05732	0.34999	2.38785e+06	2.5514e+06	2.39665e+06	2.55273e+06	62091.8	260632	-163553	0.935897	-0.0287721	0.455944
468	468	tr|G3V1C3|G3V1C3_HUMAN	N/A	N/A	Apoptosis inhibitor 5 OS=Homo sapiens GN=API5 PE=2 SV=1	TRUE	-0.558062	0.60656	879032	939276	891814	920007	173558	69562.1	-60244.3	0.935861	-0.0287887	0.217126
863	863	sp|Q9H3U1|UN45A_HUMAN	N/A	N/A	Protein unc-45 homolog A OS=Homo sapiens GN=UNC45A PE=1 SV=1	TRUE	-0.313094	0.76986	88538.7	94629.7	98218.8	78821.7	18026.9	28467.7	-6090.94	0.935634	-0.028894	0.113588
96	96	tr|F8W6I7|F8W6I7_HUMAN	N/A	N/A	Heterogeneous nuclear ribonucleoprotein A1 OS=Homo sapiens GN=HNRNPA1 PE=2 SV=2	TRUE	-1.67254	0.16973	2.02444e+07	2.16395e+07	1.99287e+07	2.14579e+07	714347	1.25577e+06	-1.39509e+06	0.93553	-0.0289422	0.770241
1457	1457	sp|O75400|PR40A_HUMAN	N/A	N/A	Pre-mRNA-processing factor 40 homolog A OS=Homo sapiens GN=PRPF40A PE=1 SV=2	TRUE	-1.49851	0.20837	135042	144375	138092	147078	7520.41	7733.4	-9332.65	0.935358	-0.0290221	0.681165
1257	1257	tr|F5H345|F5H345_HUMAN	N/A	N/A	Porphobilinogen deaminase OS=Homo sapiens GN=HMBS PE=2 SV=1	TRUE	-0.630552	0.56256	76853.4	82164.8	77004.6	81497.8	1397.27	14522.6	-5311.37	0.935357	-0.0290226	0.249831
524	524	sp|Q92804|RBP56_HUMAN	N/A	N/A	TATA-binding protein-associated factor 2N OS=Homo sapiens GN=TAF15 PE=1 SV=1	TRUE	-0.20206	0.84973	14396.8	15395.6	17081.7	16460	7378.39	4342.25	-998.756	0.935127	-0.0291293	0.070719
384	384	sp|P00491|PNPH_HUMAN	N/A	N/A	Purine nucleoside phosphorylase OS=Homo sapiens GN=PNP PE=1 SV=2	TRUE	-0.444411	0.67973	1.93247e+06	2.06683e+06	2.0996e+06	2.15143e+06	449906	267965	-134361	0.934992	-0.0291923	0.167664
735	735	sp|Q9Y383|LC7L2_HUMAN	N/A	N/A	Putative RNA-binding protein Luc7-like 2 OS=Homo sapiens GN=LUC7L2 PE=1 SV=2	TRUE	-1.14062	0.31769	298867	319770	285039	322039	27591.9	15690.4	-20902.7	0.934632	-0.0293592	0.497996
220	220	sp|P26639-2|SYTC_HUMAN	N/A	N/A	Isoform 2 of Threonine--tRNA ligase, cytoplasmic OS=Homo sapiens GN=TARS	TRUE	-1.12347	0.3241	910611	974595	918456	981073	32495.1	93138.1	-63984.2	0.934348	-0.0294914	0.489321
741	741	sp|P08621|RU17_HUMAN	N/A	N/A	U1 small nuclear ribonucleoprotein 70 kDa OS=Homo sapiens GN=SNRNP70 PE=1 SV=2	TRUE	-3.1083	0.03593	1.09686e+06	1.17449e+06	1.10179e+06	1.16916e+06	22061.9	37210.5	-77631.8	0.933902	-0.0296988	1.44454
197	197	sp|Q9Y265|RUVB1_HUMAN	N/A	N/A	RuvB-like 1 OS=Homo sapiens GN=RUVBL1 PE=1 SV=1	TRUE	-1.04422	0.35533	2.9513e+06	3.16027e+06	3.00799e+06	3.24304e+06	208682	276753	-208967	0.933877	-0.0297104	0.449368
52	52	tr|B4DTG2|B4DTG2_HUMAN	N/A	N/A	Elongation factor 1-gamma OS=Homo sapiens GN=EEF1G PE=2 SV=1	TRUE	-2.63	0.05819	1.13354e+07	1.21457e+07	1.13399e+07	1.22181e+07	67217.9	529390	-810295	0.933285	-0.0299855	1.23515
284	284	tr|D6RAN4|D6RAN4_HUMAN	N/A	N/A	60S ribosomal protein L9 (Fragment) OS=Homo sapiens GN=RPL9 PE=2 SV=1	TRUE	-3.14944	0.03453	4.29005e+06	4.59675e+06	4.24516e+06	4.6504e+06	114094	124232	-306705	0.933278	-0.0299891	1.4618
889	889	sp|Q9NX58|LYAR_HUMAN	N/A	N/A	Cell growth-regulating nucleolar protein OS=Homo sapiens GN=LYAR PE=1 SV=2	TRUE	-0.611043	0.57419	86065.4	92232.5	81943.6	85384.8	11698.6	12989.8	-6167.11	0.933135	-0.0300555	0.240944
462	462	tr|B4DGP8|B4DGP8_HUMAN	N/A	N/A	Calnexin OS=Homo sapiens GN=CANX PE=2 SV=1	TRUE	-0.463297	0.66724	270101	289484	289781	302611	66762	28174.6	-19382.9	0.933043	-0.0300982	0.175718
167	167	tr|F5GWX5|F5GWX5_HUMAN	N/A	N/A	Chromodomain-helicase-DNA-binding protein 4 OS=Homo sapiens GN=CHD4 PE=2 SV=1	TRUE	-0.818419	0.45907	795632	853041	827341	830174	69173.2	99881.9	-57408.7	0.932701	-0.0302575	0.338121
580	580	sp|O14979|HNRDL_HUMAN	N/A	N/A	Heterogeneous nuclear ribonucleoprotein D-like OS=Homo sapiens GN=HNRNPDL PE=1 SV=3	TRUE	-2.76301	0.05069	1.57833e+06	1.69225e+06	1.58134e+06	1.71087e+06	44887.6	55539.1	-113916	0.932683	-0.0302657	1.29508
255	255	sp|Q15046|SYK_HUMAN	N/A	N/A	Lysine--tRNA ligase OS=Homo sapiens GN=KARS PE=1 SV=3	TRUE	-0.940587	0.40017	1.2018e+06	1.2887e+06	1.16541e+06	1.23494e+06	127555	96643	-86904.9	0.932564	-0.0303213	0.397755
104	104	tr|E7EU23|E7EU23_HUMAN	N/A	N/A	Rab GDP dissociation inhibitor beta OS=Homo sapiens GN=GDI2 PE=2 SV=1	TRUE	-1.11762	0.32632	2.94975e+06	3.16454e+06	2.96609e+06	3.15347e+06	73779.2	324592	-214789	0.932126	-0.0305252	0.486356
1232	1232	sp|P12955|PEPD_HUMAN	N/A	N/A	Xaa-Pro dipeptidase OS=Homo sapiens GN=PEPD PE=1 SV=3	TRUE	-0.544218	0.61521	21571.3	23151.4	20395.8	23455.2	2909.26	4102.24	-1580.17	0.931746	-0.0307024	0.210977
331	331	sp|O14744|ANM5_HUMAN	N/A	N/A	Protein arginine N-methyltransferase 5 OS=Homo sapiens GN=PRMT5 PE=1 SV=4	TRUE	-1.50062	0.20785	707623	759591	716188	730371	19593.5	56692.6	-51968.2	0.931584	-0.030778	0.68225
583	583	tr|A6NN80|A6NN80_HUMAN	N/A	N/A	Annexin OS=Homo sapiens GN=ANXA6 PE=2 SV=3	TRUE	-0.679134	0.53432	450865	484121	466937	506741	60552	59389.1	-33255.9	0.931307	-0.0309073	0.272199
478	478	sp|P48163|MAOX_HUMAN	N/A	N/A	NADP-dependent malic enzyme OS=Homo sapiens GN=ME1 PE=1 SV=1	TRUE	-0.62089	0.5683	196502	211005	187252	204238	22439.6	33664.3	-14502.9	0.931267	-0.0309256	0.245422
484	484	tr|B4E363|B4E363_HUMAN	N/A	N/A	Phenylalanine--tRNA ligase alpha subunit OS=Homo sapiens GN=FARSA PE=2 SV=1	TRUE	-1.12377	0.32399	777252	834814	793407	826323	44651.2	76664.7	-57562	0.931048	-0.0310279	0.489468
1161	1161	tr|B8ZZN6|B8ZZN6_HUMAN	N/A	N/A	Small ubiquitin-related modifier 1 OS=Homo sapiens GN=SUMO1 PE=2 SV=1	TRUE	-0.78047	0.47872	253609	272465	249340	273010	30973.6	28138.4	-18856.2	0.930794	-0.0311464	0.319918
922	922	sp|P30085|KCY_HUMAN	N/A	N/A	UMP-CMP kinase OS=Homo sapiens GN=CMPK1 PE=1 SV=3	TRUE	-0.543102	0.61591	105445	113360	103585	109734	5058.15	24729.6	-7914.76	0.93018	-0.0314329	0.210483
128	128	tr|B4E022|B4E022_HUMAN	N/A	N/A	Transketolase OS=Homo sapiens GN=TKT PE=2 SV=1	TRUE	-1.75333	0.15442	1.07263e+07	1.15324e+07	1.07457e+07	1.18851e+07	68551	793332	-806070	0.930104	-0.0314686	0.811296
144	144	sp|P22102|PUR2_HUMAN	N/A	N/A	Trifunctional purine biosynthetic protein adenosine-3 OS=Homo sapiens GN=GART PE=1 SV=1	TRUE	-1.1433	0.31669	2.65345e+06	2.85429e+06	2.65891e+06	3.00996e+06	88637.6	291074	-200845	0.929634	-0.031688	0.499366
65	65	sp|O14980|XPO1_HUMAN	N/A	N/A	Exportin-1 OS=Homo sapiens GN=XPO1 PE=1 SV=1	TRUE	-2.31207	0.08185	1.93036e+06	2.07658e+06	1.93885e+06	2.13457e+06	15403.4	108450	-146220	0.929586	-0.0317102	1.08698
1348	1348	sp|Q9Y3D6|FIS1_HUMAN	N/A	N/A	Mitochondrial fission 1 protein OS=Homo sapiens GN=FIS1 PE=1 SV=2	TRUE	-0.839146	0.44861	136795	147174	133622	143789	7009.1	20243.9	-10379	0.929478	-0.031761	0.348131
179	179	sp|P12814-4|ACTN1_HUMAN	N/A	N/A	Isoform 4 of Alpha-actinin-1 OS=Homo sapiens GN=ACTN1	TRUE	-0.481137	0.65555	634752	682973	714196	709654	145796	94223	-48221.3	0.929395	-0.0317997	0.183394
713	713	tr|K7EP46|K7EP46_HUMAN	N/A	N/A	Thimet oligopeptidase OS=Homo sapiens GN=THOP1 PE=2 SV=1	TRUE	-1.05269	0.35187	277035	298092	261497	290538	27839.9	20622.9	-21057	0.929361	-0.0318157	0.453618
1527	1527	sp|Q92522|H1X_HUMAN	N/A	N/A	Histone H1x OS=Homo sapiens GN=H1FX PE=1 SV=1	TRUE	-0.66625	0.54171	99920.3	107570	107114	102871	13589.9	14520.5	-7650.07	0.928883	-0.032039	0.266233
26	26	sp|O75643|U520_HUMAN	N/A	N/A	U5 small nuclear ribonucleoprotein 200 kDa helicase OS=Homo sapiens GN=SNRNP200 PE=1 SV=2	TRUE	-1.25824	0.27674	1.39845e+06	1.50606e+06	1.3918e+06	1.50873e+06	87691	119398	-107616	0.928545	-0.032197	0.557928
1225	1225	sp|Q8IWW6|RHG12_HUMAN	N/A	N/A	Rho GTPase-activating protein 12 OS=Homo sapiens GN=ARHGAP12 PE=1 SV=1	TRUE	-0.173242	0.87087	947.918	1020.89	1000.67	1306.3	368.526	629.663	-72.9736	0.92852	-0.0322089	0.0600467
833	833	sp|Q96KR1|ZFR_HUMAN	N/A	N/A	Zinc finger RNA-binding protein OS=Homo sapiens GN=ZFR PE=1 SV=2	TRUE	-0.65786	0.54656	57411.3	61847.7	57729.1	65262.5	6665.15	9592.08	-4436.41	0.928269	-0.0323262	0.262362
464	464	tr|H0YNE3|H0YNE3_HUMAN	N/A	N/A	Proteasome activator complex subunit 1 OS=Homo sapiens GN=PSME1 PE=2 SV=1	TRUE	-2.78283	0.04967	840328	905276	856298	913206	30196.7	26875.3	-64948.3	0.928256	-0.0323323	1.30391
27	27	sp|P12956|XRCC6_HUMAN	N/A	N/A	X-ray repair cross-complementing protein 6 OS=Homo sapiens GN=XRCC6 PE=1 SV=2	TRUE	-1.62494	0.1795	8.23387e+06	8.87027e+06	8.36939e+06	9.21423e+06	275400	619922	-636395	0.928255	-0.0323326	0.745936
1229	1229	sp|Q14247|SRC8_HUMAN	N/A	N/A	Src substrate cortactin OS=Homo sapiens GN=CTTN PE=1 SV=2	TRUE	-0.9102	0.4142	322603	347540	333446	331521	34791.3	32269.4	-24936.5	0.928248	-0.0323358	0.38279
32	32	sp|P00338|LDHA_HUMAN	N/A	N/A	L-lactate dehydrogenase A chain OS=Homo sapiens GN=LDHA PE=1 SV=2	TRUE	-2.14279	0.09878	1.8831e+07	2.02899e+07	1.84014e+07	2.04759e+07	976589	660939	-1.45886e+06	0.928099	-0.0324057	1.00533
495	495	sp|Q8WXF1|PSPC1_HUMAN	N/A	N/A	Paraspeckle component 1 OS=Homo sapiens GN=PSPC1 PE=1 SV=1	TRUE	-1.19388	0.29849	459628	495500	471841	511168	30317.7	42299.4	-35872.2	0.927604	-0.0326373	0.52507
200	200	sp|Q9UMX0|UBQL1_HUMAN	N/A	N/A	Ubiquilin-1 OS=Homo sapiens GN=UBQLN1 PE=1 SV=2	TRUE	-0.778309	0.47986	979942	1.05731e+06	941638	1.11849e+06	111905	130854	-77369.8	0.926824	-0.0330027	0.318885
23	23	sp|P10809|CH60_HUMAN	N/A	N/A	60 kDa heat shock protein, mitochondrial OS=Homo sapiens GN=HSPD1 PE=1 SV=2	TRUE	-2.17962	0.09479	3.59539e+06	3.87957e+06	3.62538e+06	3.87017e+06	95412.1	204680	-284179	0.92675	-0.0330375	1.02324
455	455	sp|P30050|RL12_HUMAN	N/A	N/A	60S ribosomal protein L12 OS=Homo sapiens GN=RPL12 PE=1 SV=1	TRUE	-3.23459	0.03184	4.73699e+06	5.11192e+06	4.74251e+06	5.20683e+06	43563.9	195982	-374929	0.926656	-0.0330815	1.49703
651	651	sp|P27348|1433T_HUMAN	N/A	N/A	14-3-3 protein theta OS=Homo sapiens GN=YWHAQ PE=1 SV=1	TRUE	-1.29091	0.26629	3.07824e+06	3.32287e+06	3.06665e+06	3.43527e+06	79794.4	318378	-244629	0.92638	-0.0332107	0.574645
1126	1126	sp|Q99615|DNJC7_HUMAN	N/A	N/A	DnaJ homolog subfamily C member 7 OS=Homo sapiens GN=DNAJC7 PE=1 SV=2	TRUE	-0.0977332	0.92685	6969.69	7524.7	4123.72	3760.04	6133.08	7689.91	-555.017	0.926241	-0.0332761	0.0329905
1479	1479	sp|Q9Y376|CAB39_HUMAN	N/A	N/A	Calcium-binding protein 39 OS=Homo sapiens GN=CAB39 PE=1 SV=1	TRUE	-1.17779	0.30417	240065	259261	242724	258996	10852.6	26060.1	-19196.1	0.925959	-0.0334084	0.516884
965	965	sp|Q9NYL9|TMOD3_HUMAN	N/A	N/A	Tropomodulin-3 OS=Homo sapiens GN=TMOD3 PE=1 SV=1	TRUE	-0.349314	0.74447	16208.3	17510.2	16285.5	16473.6	2006.99	6135.48	-1301.9	0.925649	-0.0335536	0.128153
145	145	sp|P09211|GSTP1_HUMAN	N/A	N/A	Glutathione S-transferase P OS=Homo sapiens GN=GSTP1 PE=1 SV=2	TRUE	-2.38881	0.07527	1.1504e+07	1.24318e+07	1.14549e+07	1.25202e+07	172949	650089	-927775	0.925371	-0.0336841	1.12338
214	214	sp|P02786|TFR1_HUMAN	N/A	N/A	Transferrin receptor protein 1 OS=Homo sapiens GN=TFRC PE=1 SV=2	TRUE	-1.33211	0.25365	925518	1.00029e+06	920452	1.03885e+06	43241.7	87070.5	-74768.8	0.925253	-0.0337397	0.595765
666	666	sp|Q9BVP2|GNL3_HUMAN	N/A	N/A	Guanine nucleotide-binding protein-like 3 OS=Homo sapiens GN=GNL3 PE=1 SV=2	TRUE	-1.56381	0.19291	263279	284666	267656	290467	16475.7	17020.6	-21387.7	0.924868	-0.0339205	0.714645
746	746	tr|B4DR80|B4DR80_HUMAN	N/A	N/A	Serine/threonine-protein kinase 24 12 kDa subunit OS=Homo sapiens GN=STK24 PE=2 SV=1	TRUE	-0.848838	0.44379	169593	183491	171473	175824	11548	25901.6	-13898.2	0.924257	-0.0342074	0.352822
1434	1434	sp|Q8NI36|WDR36_HUMAN	N/A	N/A	WD repeat-containing protein 36 OS=Homo sapiens GN=WDR36 PE=1 SV=1	TRUE	-1.24036	0.28263	154839	167557	159428	174336	9173.4	15205.9	-12717.3	0.924101	-0.0342804	0.548782
497	497	sp|P32119|PRDX2_HUMAN	N/A	N/A	Peroxiredoxin-2 OS=Homo sapiens GN=PRDX2 PE=1 SV=5	TRUE	-1.03685	0.35837	3.1877e+06	3.45006e+06	3.19728e+06	3.59326e+06	26129	437486	-262356	0.923956	-0.0343487	0.445668
209	209	tr|J3QQX2|J3QQX2_HUMAN	N/A	N/A	Rho GDP-dissociation inhibitor 1 OS=Homo sapiens GN=ARHGDIA PE=2 SV=1	TRUE	-0.494294	0.64701	1.85877e+06	2.01228e+06	1.66592e+06	2.07826e+06	372273	388282	-153510	0.923713	-0.0344627	0.189089
135	135	sp|Q06830|PRDX1_HUMAN	N/A	N/A	Peroxiredoxin-1 OS=Homo sapiens GN=PRDX1 PE=1 SV=1	TRUE	-1.4729	0.21477	2.00441e+07	2.16998e+07	1.91211e+07	2.17077e+07	1.85885e+06	579278	-1.65571e+06	0.923699	-0.0344694	0.668026
1035	1035	sp|Q9NWU2|GID8_HUMAN	N/A	N/A	Glucose-induced degradation protein 8 homolog OS=Homo sapiens GN=GID8 PE=1 SV=1	TRUE	-0.571101	0.59849	105084	113780	110641	108854	20659.9	16392.4	-8695.9	0.923573	-0.0345289	0.222943
1242	1242	tr|Q5T2B5|Q5T2B5_HUMAN	N/A	N/A	Cullin-2 OS=Homo sapiens GN=CUL2 PE=2 SV=1	TRUE	-0.91791	0.41061	113773	123206	114668	121949	6436.49	16595.5	-9433.21	0.923436	-0.0345934	0.38657
53	53	sp|P53396|ACLY_HUMAN	N/A	N/A	ATP-citrate synthase OS=Homo sapiens GN=ACLY PE=1 SV=3	TRUE	-1.89144	0.13153	2.42733e+06	2.62873e+06	2.43525e+06	2.6559e+06	34709	181127	-201394	0.923387	-0.0346161	0.880975
1093	1093	sp|Q9Y450|HBS1L_HUMAN	N/A	N/A	HBS1-like protein OS=Homo sapiens GN=HBS1L PE=1 SV=1	TRUE	-0.608858	0.5755	3850.49	4170.8	3694.96	4273.95	409.34	814.085	-320.31	0.923202	-0.0347034	0.239955
801	801	sp|P40429|RL13A_HUMAN	N/A	N/A	60S ribosomal protein L13a OS=Homo sapiens GN=RPL13A PE=1 SV=2	TRUE	-1.9547	0.1223	2.53809e+06	2.74996e+06	2.47886e+06	2.71314e+06	126414	138798	-211871	0.922955	-0.0348195	0.912574
535	535	sp|P68036|UB2L3_HUMAN	N/A	N/A	Ubiquitin-conjugating enzyme E2 L3 OS=Homo sapiens GN=UBE2L3 PE=1 SV=1	TRUE	-1.39559	0.23532	1.27712e+06	1.3838e+06	1.30181e+06	1.41578e+06	69964.5	112393	-106673	0.922913	-0.0348394	0.628341
181	181	sp|P17174|AATC_HUMAN	N/A	N/A	Aspartate aminotransferase, cytoplasmic OS=Homo sapiens GN=GOT1 PE=1 SV=3	TRUE	-2.85622	0.04611	1.69931e+06	1.84138e+06	1.68683e+06	1.83773e+06	85364.1	11606.1	-142064	0.922849	-0.0348693	1.3362
1254	1254	tr|G5E9D4|G5E9D4_HUMAN	N/A	N/A	Elongation protein 4 homolog (S. cerevisiae), isoform CRA_b OS=Homo sapiens GN=ELP4 PE=2 SV=1	TRUE	-0.168201	0.87459	14319.2	15524.4	13025.4	16224.3	3703.83	11844.9	-1205.19	0.922368	-0.0350958	0.0581955
995	995	sp|Q14669-4|TRIPC_HUMAN	N/A	N/A	Isoform 4 of E3 ubiquitin-protein ligase TRIP12 OS=Homo sapiens GN=TRIP12	TRUE	-0.455659	0.67227	46259.3	50169	47519.6	44310.5	4901.14	14030.1	-3909.69	0.92207	-0.0352363	0.172456
1121	1121	tr|H3BQZ7|H3BQZ7_HUMAN	N/A	N/A	HCG2044799 OS=Homo sapiens GN=hCG_2044799 PE=4 SV=1	TRUE	-0.596658	0.58286	137103	148703	137407	140586	6879.5	32962.7	-11599.7	0.921994	-0.0352719	0.234436
1439	1439	sp|Q9Y4C8|RBM19_HUMAN	N/A	N/A	Probable RNA-binding protein 19 OS=Homo sapiens GN=RBM19 PE=1 SV=3	TRUE	-0.108128	0.9191	16971	18409.8	22121.3	16727	14813.5	17654.6	-1438.71	0.921851	-0.0353395	0.0366372
138	138	sp|P30153|2AAA_HUMAN	N/A	N/A	Serine/threonine-protein phosphatase 2A 65 kDa regulatory subunit A alpha isoform OS=Homo sapiens GN=PPP2R1A PE=1 SV=4	TRUE	-1.16941	0.30717	2.41107e+06	2.61753e+06	2.41121e+06	2.73285e+06	1774.85	305788	-206460	0.921124	-0.0356818	0.512621
726	726	sp|Q96KP4|CNDP2_HUMAN	N/A	N/A	Cytosolic non-specific dipeptidase OS=Homo sapiens GN=CNDP2 PE=1 SV=2	TRUE	-1.38888	0.2372	478075	519135	479830	543803	11507.7	49895.8	-41060.2	0.920907	-0.0357844	0.624885
1020	1020	tr|Q5VXN0|Q5VXN0_HUMAN	N/A	N/A	Ribosome production factor 2 homolog (Fragment) OS=Homo sapiens GN=RPF2 PE=2 SV=1	TRUE	-0.942372	0.39936	297300	322837	292610	317181	8462.53	46165.7	-25536.3	0.9209	-0.0357874	0.398635
647	647	sp|O95881|TXD12_HUMAN	N/A	N/A	Thioredoxin domain-containing protein 12 OS=Homo sapiens GN=TXNDC12 PE=1 SV=1	TRUE	-3.24276	0.03159	760730	826289	761279	832657	26638.4	22728.1	-65558.5	0.920659	-0.0359012	1.50045
938	938	sp|Q9UBQ7|GRHPR_HUMAN	N/A	N/A	Glyoxylate reductase/hydroxypyruvate reductase OS=Homo sapiens GN=GRHPR PE=1 SV=1	TRUE	-1.19706	0.29738	155340	168740	154761	174764	6846.99	18138.4	-13399.2	0.920592	-0.0359327	0.526688
835	835	tr|F5H365|F5H365_HUMAN	N/A	N/A	Protein transport protein Sec23A OS=Homo sapiens GN=SEC23A PE=2 SV=1	TRUE	-0.314609	0.76879	521457	566498	594717	632810	168934	181522	-45041	0.920492	-0.0359799	0.114192
194	194	sp|P31350|RIR2_HUMAN	N/A	N/A	Ribonucleoside-diphosphate reductase subunit M2 OS=Homo sapiens GN=RRM2 PE=1 SV=1	TRUE	-0.8953	0.42123	1.06285e+06	1.1548e+06	1.06398e+06	1.20855e+06	33622.5	174664	-91941.5	0.920383	-0.0360315	0.375481
788	788	tr|F5H669|F5H669_HUMAN	N/A	N/A	Cleavage and polyadenylation-specificity factor subunit 7 (Fragment) OS=Homo sapiens GN=CPSF7 PE=2 SV=1	TRUE	-0.442017	0.68132	34813.7	37830.6	36742.4	32707.9	4169.58	11062	-3016.89	0.920253	-0.0360929	0.166649
1504	1504	sp|Q6P2E9|EDC4_HUMAN	N/A	N/A	Enhancer of mRNA-decapping protein 4 OS=Homo sapiens GN=EDC4 PE=1 SV=1	TRUE	-0.771699	0.48335	163599	177865	156217	163674	13137.1	29200	-14265.8	0.919794	-0.0363094	0.315738
708	708	tr|J3QLE5|J3QLE5_HUMAN	N/A	N/A	Small nuclear ribonucleoprotein-associated protein N (Fragment) OS=Homo sapiens GN=SNRPN PE=2 SV=1	TRUE	-1.8823	0.13293	3.2229e+06	3.50475e+06	3.21741e+06	3.54008e+06	143883	215785	-281854	0.91958	-0.0364107	0.876377
501	501	sp|Q9Y3T9|NOC2L_HUMAN	N/A	N/A	Nucleolar complex protein 2 homolog OS=Homo sapiens GN=NOC2L PE=1 SV=4	TRUE	-0.736816	0.50211	114006	124066	117499	125061	23524.2	2406.42	-10059.5	0.918918	-0.0367231	0.299201
831	831	sp|Q15269|PWP2_HUMAN	N/A	N/A	Periodic tryptophan protein 2 homolog OS=Homo sapiens GN=PWP2 PE=1 SV=2	TRUE	-0.769075	0.48474	73554.5	80077.2	71145.7	81732.2	8822.24	11745.9	-6522.78	0.918544	-0.0369001	0.314491
740	740	tr|F5H5C2|F5H5C2_HUMAN	N/A	N/A	Nuclear pore complex protein Nup133 OS=Homo sapiens GN=NUP133 PE=2 SV=1	TRUE	-1.30132	0.26304	182527	198751	194270	198523	20805.8	5780.46	-16223.9	0.918371	-0.0369819	0.579978
648	648	sp|P42285|SK2L2_HUMAN	N/A	N/A	Superkiller viralicidic activity 2-like 2 OS=Homo sapiens GN=SKIV2L2 PE=1 SV=3	TRUE	-0.951302	0.39532	217428	236828	208611	223393	25038.4	24914.1	-19400	0.918084	-0.0371175	0.403051
584	584	sp|P61353|RL27_HUMAN	N/A	N/A	60S ribosomal protein L27 OS=Homo sapiens GN=RPL27 PE=1 SV=2	TRUE	-1.00018	0.37382	4.2718e+06	4.65891e+06	3.93312e+06	4.5231e+06	590141	318016	-387109	0.91691	-0.0376733	0.427337
283	283	tr|D6RD18|D6RD18_HUMAN	N/A	N/A	Heterogeneous nuclear ribonucleoprotein A/B OS=Homo sapiens GN=HNRNPAB PE=2 SV=1	TRUE	-3.75211	0.01991	4.78757e+06	5.22338e+06	4.80892e+06	5.25026e+06	61518.9	191544	-435815	0.916565	-0.0378369	1.70093
1142	1142	tr|C9J8H1|C9J8H1_HUMAN	N/A	N/A	V-type proton ATPase subunit E 1 (Fragment) OS=Homo sapiens GN=ATP6V1E1 PE=2 SV=1	TRUE	-0.900953	0.41856	223345	243795	222074	253266	4186.24	39091	-20450	0.916118	-0.0380487	0.378242
816	816	tr|H3BP71|H3BP71_HUMAN	N/A	N/A	E3 ubiquitin-protein ligase BRE1B OS=Homo sapiens GN=RNF40 PE=2 SV=1	TRUE	-0.204459	0.84798	28708.4	31338	40735.5	32675.1	21840.8	4381.99	-2629.56	0.91609	-0.0380617	0.0716144
238	238	sp|O00299|CLIC1_HUMAN	N/A	N/A	Chloride intracellular channel protein 1 OS=Homo sapiens GN=CLIC1 PE=1 SV=4	TRUE	-1.53642	0.19924	2.71673e+06	2.96681e+06	2.75478e+06	3.0579e+06	78727.8	270712	-250084	0.915706	-0.0382439	0.700623
509	509	sp|Q14157-5|UBP2L_HUMAN	N/A	N/A	Isoform 5 of Ubiquitin-associated protein 2-like OS=Homo sapiens GN=UBAP2L	TRUE	-1.09544	0.33485	707756	772972	719870	807402	21179.6	100917	-65215.7	0.91563	-0.03828	0.47515
805	805	tr|D6RFN0|D6RFN0_HUMAN	N/A	N/A	COP9 signalosome complex subunit 4 OS=Homo sapiens GN=COPS4 PE=2 SV=1	TRUE	-0.117564	0.91208	181542	198279	86747.2	122144	187623	159995	-16736.7	0.91559	-0.0382989	0.0399671
1484	1484	sp|P52294|IMA5_HUMAN	N/A	N/A	Importin subunit alpha-5 OS=Homo sapiens GN=KPNA1 PE=1 SV=3	TRUE	-0.207528	0.84573	18209.5	19894	17829	22653.3	12480.7	6471.53	-1684.47	0.915328	-0.0384234	0.0727683
34	34	sp|O00410|IPO5_HUMAN	N/A	N/A	Importin-5 OS=Homo sapiens GN=IPO5 PE=1 SV=4	TRUE	-1.14877	0.31467	1.89267e+06	2.06824e+06	1.94917e+06	2.00638e+06	100596	244859	-175572	0.91511	-0.0385265	0.502145
1036	1036	sp|Q9UNX4|WDR3_HUMAN	N/A	N/A	WD repeat-containing protein 3 OS=Homo sapiens GN=WDR3 PE=1 SV=1	TRUE	-1.30347	0.26238	260784	284985	248198	275834	22739.7	22739.5	-24201.3	0.915079	-0.0385414	0.581069
587	587	tr|M0R3D6|M0R3D6_HUMAN	N/A	N/A	60S ribosomal protein L18a (Fragment) OS=Homo sapiens GN=RPL18A PE=4 SV=1	TRUE	-4.42057	0.01151	2.70959e+06	2.96258e+06	2.70847e+06	2.94732e+06	81931.7	55793.9	-252989	0.914605	-0.0387663	1.93892
705	705	sp|P11172|UMPS_HUMAN	N/A	N/A	Uridine 5'-monophosphate synthase OS=Homo sapiens GN=UMPS PE=1 SV=1	TRUE	-1.07284	0.34376	194739	212932	195436	203399	11242.5	27134.4	-18192.6	0.914561	-0.0387872	0.463745
235	235	sp|P63104|1433Z_HUMAN	N/A	N/A	14-3-3 protein zeta/delta OS=Homo sapiens GN=YWHAZ PE=1 SV=1	TRUE	-1.72472	0.15967	1.05088e+07	1.14973e+07	1.05533e+07	1.13994e+07	211146	970020	-988533	0.914021	-0.0390439	0.796777
510	510	sp|Q96HE7|ERO1A_HUMAN	N/A	N/A	ERO1-like protein alpha OS=Homo sapiens GN=ERO1L PE=1 SV=2	TRUE	-0.790237	0.4736	407417	445741	451293	460775	76652.8	34357.2	-38324.6	0.91402	-0.0390441	0.324588
963	963	tr|J3KPF3|J3KPF3_HUMAN	N/A	N/A	4F2 cell-surface antigen heavy chain OS=Homo sapiens GN=SLC3A2 PE=2 SV=1	TRUE	-0.353269	0.74172	103840	113697	112501	121128	44192	19563.4	-9857.1	0.913304	-0.0393848	0.12976
596	596	sp|P11766|ADHX_HUMAN	N/A	N/A	Alcohol dehydrogenase class-3 OS=Homo sapiens GN=ADH5 PE=1 SV=4	TRUE	-1.25405	0.27811	334772	367075	350097	355125	33520.6	29443.1	-32302.7	0.912	-0.0400053	0.555783
279	279	sp|P06748|NPM_HUMAN	N/A	N/A	Nucleophosmin OS=Homo sapiens GN=NPM1 PE=1 SV=2	TRUE	-1.29579	0.26476	1.52789e+07	1.6756e+07	1.52737e+07	1.77942e+07	217089	1.96245e+06	-1.47711e+06	0.911846	-0.0400787	0.577148
273	273	sp|Q7L2H7|EIF3M_HUMAN	N/A	N/A	Eukaryotic translation initiation factor 3 subunit M OS=Homo sapiens GN=EIF3M PE=1 SV=1	TRUE	-2.05302	0.10931	1.2067e+06	1.32367e+06	1.22644e+06	1.35636e+06	40745.7	89876.5	-116968	0.911633	-0.0401799	0.96134
403	403	sp|P24534|EF1B_HUMAN	N/A	N/A	Elongation factor 1-beta OS=Homo sapiens GN=EEF1B2 PE=1 SV=3	TRUE	-1.98135	0.11862	6.13061e+06	6.72572e+06	6.13969e+06	6.93674e+06	71205.8	515331	-595105	0.911518	-0.0402348	0.925842
1449	1449	tr|J3QRI7|J3QRI7_HUMAN	N/A	N/A	60S ribosomal protein L26 (Fragment) OS=Homo sapiens GN=RPL26 PE=2 SV=1	TRUE	-5.49474	0.00535	1.05911e+06	1.16198e+06	1.06574e+06	1.16844e+06	14625	28939.4	-102865	0.911474	-0.0402555	2.27165
685	685	sp|P35250|RFC2_HUMAN	N/A	N/A	Replication factor C subunit 2 OS=Homo sapiens GN=RFC2 PE=1 SV=3	TRUE	-1.17483	0.30523	501413	551191	495171	550521	19866.3	70646.6	-49777.4	0.909691	-0.041106	0.515373
616	616	sp|Q9BXJ9|NAA15_HUMAN	N/A	N/A	N-alpha-acetyltransferase 15, NatA auxiliary subunit OS=Homo sapiens GN=NAA15 PE=1 SV=1	TRUE	-1.04006	0.35704	321644	353699	319132	336673	31647.2	42989.5	-32054.9	0.909372	-0.0412582	0.447283
541	541	sp|P62829|RL23_HUMAN	N/A	N/A	60S ribosomal protein L23 OS=Homo sapiens GN=RPL23 PE=1 SV=1	TRUE	-1.41204	0.23079	4.65672e+06	5.1216e+06	4.6567e+06	5.04645e+06	101886	561055	-464875	0.909232	-0.0413251	0.636783
1408	1408	sp|P04818|TYSY_HUMAN	N/A	N/A	Thymidylate synthase OS=Homo sapiens GN=TYMS PE=1 SV=3	TRUE	-0.561423	0.60447	73297.9	80650	71698.1	77370.9	20325	10067.9	-7352.06	0.90884	-0.0415126	0.218625
918	918	sp|P62854|RS26_HUMAN	N/A	N/A	40S ribosomal protein S26 OS=Homo sapiens GN=RPS26 PE=1 SV=3	TRUE	-2.24961	0.08768	702598	773661	685320	777336	42626	34301.3	-71062.5	0.908148	-0.0418435	1.0571
714	714	tr|B4DUA9|B4DUA9_HUMAN	N/A	N/A	Transformer-2 protein homolog alpha OS=Homo sapiens GN=TRA2A PE=2 SV=1	TRUE	-1.43781	0.22387	578807	637364	617860	638966	68530.3	16721.4	-58557.2	0.908126	-0.0418539	0.650004
201	201	sp|P28066|PSA5_HUMAN	N/A	N/A	Proteasome subunit alpha type-5 OS=Homo sapiens GN=PSMA5 PE=1 SV=3	TRUE	-5.50092	0.00532	2.10362e+06	2.31651e+06	2.11077e+06	2.30127e+06	33935.8	57807.9	-212893	0.908098	-0.0418675	2.27409
159	159	sp|P38919|IF4A3_HUMAN	N/A	N/A	Eukaryotic initiation factor 4A-III OS=Homo sapiens GN=EIF4A3 PE=1 SV=4	TRUE	-3.07367	0.03716	2.10348e+06	2.31686e+06	2.10186e+06	2.35256e+06	58597.8	105002	-213387	0.907899	-0.0419627	1.42992
1004	1004	sp|P53990-5|IST1_HUMAN	N/A	N/A	Isoform 5 of IST1 homolog OS=Homo sapiens GN=IST1	TRUE	-0.864362	0.43614	76639.9	84537.4	83268.1	84825.5	15691	2058	-7897.48	0.90658	-0.0425939	0.360374
909	909	sp|Q9Y3B4|PM14_HUMAN	N/A	N/A	Pre-mRNA branch site protein p14 OS=Homo sapiens GN=SF3B14 PE=1 SV=1	TRUE	-1.46426	0.21697	376547	415414	384363	435144	23514.1	39507.1	-38867.1	0.906438	-0.0426621	0.6636
784	784	tr|C9J4M6|C9J4M6_HUMAN	N/A	N/A	DNA-directed RNA polymerase OS=Homo sapiens GN=POLR2B PE=2 SV=2	TRUE	-1.20825	0.2935	74702.2	82413.7	72327.3	84798.8	7645.54	7984.45	-7711.54	0.906429	-0.0426663	0.532392
626	626	sp|P21281|VATB2_HUMAN	N/A	N/A	V-type proton ATPase subunit B, brain isoform OS=Homo sapiens GN=ATP6V1B2 PE=1 SV=3	TRUE	-1.3968	0.23499	307344	339080	312406	351393	15693.5	36089.1	-31736.5	0.906404	-0.0426781	0.628951
505	505	sp|Q13509|TBB3_HUMAN	N/A	N/A	Tubulin beta-3 chain OS=Homo sapiens GN=TUBB3 PE=1 SV=2	TRUE	-1.04705	0.35417	580730	640904	584922	639319	33723.7	93654.5	-60174.3	0.90611	-0.0428189	0.450788
266	266	tr|F8W1A4|F8W1A4_HUMAN	N/A	N/A	Adenylate kinase 2, mitochondrial OS=Homo sapiens GN=AK2 PE=2 SV=1	TRUE	-2.79244	0.04919	1.15978e+06	1.27996e+06	1.16438e+06	1.30537e+06	57482.3	47456	-120176	0.90611	-0.0428193	1.30812
454	454	sp|O43852|CALU_HUMAN	N/A	N/A	Calumenin OS=Homo sapiens GN=CALU PE=1 SV=2	TRUE	-1.62028	0.18049	964695	1.06485e+06	938720	1.07781e+06	99143.1	40418.5	-100156	0.905944	-0.0428989	0.743547
150	150	sp|P30041|PRDX6_HUMAN	N/A	N/A	Peroxiredoxin-6 OS=Homo sapiens GN=PRDX6 PE=1 SV=3	TRUE	-2.11699	0.10169	7.00455e+06	7.73194e+06	6.95083e+06	8.07027e+06	103468	586069	-727395	0.905923	-0.0429086	0.992722
779	779	sp|O95816|BAG2_HUMAN	N/A	N/A	BAG family molecular chaperone regulator 2 OS=Homo sapiens GN=BAG2 PE=1 SV=1	TRUE	-1.34878	0.24871	639447	705973	660702	735390	60890.4	59921.3	-66525.8	0.905767	-0.0429834	0.604307
351	351	sp|P25787|PSA2_HUMAN	N/A	N/A	Proteasome subunit alpha type-2 OS=Homo sapiens GN=PSMA2 PE=1 SV=2	TRUE	-1.70465	0.16346	2.19292e+06	2.42113e+06	2.1784e+06	2.49043e+06	39116.2	228549	-228203	0.905745	-0.0429941	0.786589
744	744	tr|H0Y8C2|H0Y8C2_HUMAN	N/A	N/A	60S ribosomal protein L22-like 1 (Fragment) OS=Homo sapiens GN=RPL22L1 PE=2 SV=1	TRUE	-1.81539	0.14364	1.15681e+06	1.27727e+06	1.15829e+06	1.2625e+06	87330	74711.8	-120457	0.905691	-0.0430198	0.842725
876	876	sp|P67936|TPM4_HUMAN	N/A	N/A	Tropomyosin alpha-4 chain OS=Homo sapiens GN=TPM4 PE=1 SV=3	TRUE	-1.22237	0.28867	106579	117694	114182	117523	13287.2	8454.56	-11114.6	0.905564	-0.0430811	0.539598
225	225	tr|B5MCX3|B5MCX3_HUMAN	N/A	N/A	Septin-2 OS=Homo sapiens GN=SEPT2 PE=2 SV=1	TRUE	-1.46631	0.21645	1.62724e+06	1.79784e+06	1.55568e+06	1.81206e+06	160033	122478	-170604	0.905106	-0.0433005	0.664642
519	519	sp|Q9NZT2|OGFR_HUMAN	N/A	N/A	Opioid growth factor receptor OS=Homo sapiens GN=OGFR PE=1 SV=3	TRUE	-2.17429	0.09535	256703	283619	259952	284279	17365.7	12575.9	-26915.6	0.905099	-0.0433037	1.02068
868	868	tr|H0YDU8|H0YDU8_HUMAN	N/A	N/A	Serine/threonine-protein phosphatase (Fragment) OS=Homo sapiens GN=PPP5C PE=3 SV=1	TRUE	-0.674595	0.53691	192535	212776	203730	238356	22504.2	46843.4	-20240.6	0.904873	-0.0434122	0.270099
578	578	sp|Q96CN7|ISOC1_HUMAN	N/A	N/A	Isochorismatase domain-containing protein 1 OS=Homo sapiens GN=ISOC1 PE=1 SV=3	TRUE	-0.78772	0.47492	216658	239604	205603	250828	22881.2	44968.8	-22946.6	0.904231	-0.0437205	0.32338
532	532	sp|O94906|PRP6_HUMAN	N/A	N/A	Pre-mRNA-processing factor 6 OS=Homo sapiens GN=PRPF6 PE=1 SV=1	TRUE	-1.44693	0.22147	271390	300138	264511	304777	21041.4	27231.1	-28748.3	0.904217	-0.0437275	0.654685
1371	1371	sp|Q15847|ADIRF_HUMAN	N/A	N/A	Adipogenesis regulatory factor OS=Homo sapiens GN=ADIRF PE=1 SV=1	TRUE	-1.1932	0.29872	576549	637668	585902	609092	25997.5	84826.4	-61119.5	0.904152	-0.0437588	0.524736
401	401	sp|Q14651|PLSI_HUMAN	N/A	N/A	Plastin-1 OS=Homo sapiens GN=PLS1 PE=1 SV=2	TRUE	-0.385775	0.7193	129494	143285	125656	140632	22312.7	57762.1	-13791.7	0.903747	-0.0439532	0.14309
613	613	sp|P61088|UBE2N_HUMAN	N/A	N/A	Ubiquitin-conjugating enzyme E2 N OS=Homo sapiens GN=UBE2N PE=1 SV=1	TRUE	-2.72682	0.05262	1.52654e+06	1.69032e+06	1.52193e+06	1.73042e+06	23913	101250	-163786	0.903104	-0.0442625	1.27885
629	629	sp|P10644|KAP0_HUMAN	N/A	N/A	cAMP-dependent protein kinase type I-alpha regulatory subunit OS=Homo sapiens GN=PRKAR1A PE=1 SV=1	TRUE	-1.45252	0.22001	178422	197668	177747	191282	1997.32	22862.9	-19246.1	0.902634	-0.0444881	0.657558
700	700	sp|O95782|AP2A1_HUMAN	N/A	N/A	AP-2 complex subunit alpha-1 OS=Homo sapiens GN=AP2A1 PE=1 SV=3	TRUE	-0.522377	0.629	213452	236486	250093	226337	71322.3	27312.8	-23033.7	0.9026	-0.0445046	0.201349
836	836	sp|Q9C005|DPY30_HUMAN	N/A	N/A	Protein dpy-30 homolog OS=Homo sapiens GN=DPY30 PE=1 SV=1	TRUE	-0.912983	0.4129	261607	289867	268576	286476	19316	50012.4	-28260	0.902507	-0.0445494	0.384155
189	189	sp|Q05639|EF1A2_HUMAN	N/A	N/A	Elongation factor 1-alpha 2 OS=Homo sapiens GN=EEF1A2 PE=1 SV=1	TRUE	-1.52494	0.20196	2.85814e+06	3.16848e+06	2.84992e+06	3.24925e+06	72067.7	345053	-310348	0.902052	-0.0447686	0.694735
1263	1263	tr|C9K052|C9K052_HUMAN	N/A	N/A	Secernin-1 (Fragment) OS=Homo sapiens GN=SCRN1 PE=2 SV=1	TRUE	-0.825125	0.45567	146398	162384	142765	151614	8086.98	32567.4	-15985.8	0.901555	-0.0450077	0.34135
367	367	sp|P54578|UBP14_HUMAN	N/A	N/A	Ubiquitin carboxyl-terminal hydrolase 14 OS=Homo sapiens GN=USP14 PE=1 SV=3	TRUE	-1.96378	0.12103	825441	916234	829452	952764	15756.2	78513.4	-90792.5	0.900907	-0.0453201	0.917107
506	506	sp|P61163|ACTZ_HUMAN	N/A	N/A	Alpha-centractin OS=Homo sapiens GN=ACTR1A PE=1 SV=1	TRUE	-0.812499	0.46209	577005	640484	581992	582804	18663.7	134029	-63479.2	0.900889	-0.0453289	0.335273
352	352	sp|P0CW22|RS17L_HUMAN	N/A	N/A	40S ribosomal protein S17-like OS=Homo sapiens GN=RPS17L PE=1 SV=1	TRUE	-1.80517	0.14536	1.79858e+06	1.99721e+06	1.83388e+06	2.01251e+06	66961.2	178438	-198635	0.900544	-0.045495	0.837555
55	55	sp|P52292|IMA1_HUMAN	N/A	N/A	Importin subunit alpha-1 OS=Homo sapiens GN=KPNA2 PE=1 SV=1	TRUE	-2.02811	0.11245	1.88407e+06	2.09257e+06	1.89167e+06	2.10308e+06	47955.1	171483	-208499	0.900362	-0.0455828	0.949041
770	770	sp|O15231|ZN185_HUMAN	N/A	N/A	Zinc finger protein 185 OS=Homo sapiens GN=ZNF185 PE=1 SV=3	TRUE	-0.950412	0.39572	14768.2	16409.6	14954.5	17332.5	764.498	2891.99	-1641.4	0.899973	-0.0457704	0.402612
891	891	sp|Q8WX92|NELFB_HUMAN	N/A	N/A	Negative elongation factor B OS=Homo sapiens GN=NELFB PE=1 SV=1	TRUE	-0.284563	0.7901	53920.7	59923.7	65628	63107	29959.3	20916.5	-6003.01	0.899822	-0.0458432	0.102318
1176	1176	sp|O95747|OXSR1_HUMAN	N/A	N/A	Serine/threonine-protein kinase OSR1 OS=Homo sapiens GN=OXSR1 PE=1 SV=1	TRUE	-3.01358	0.03941	24744.6	27501.6	24792.9	26990.3	474.616	1511.8	-2756.94	0.899753	-0.0458766	1.40439
429	429	sp|Q96A72|MGN2_HUMAN	N/A	N/A	Protein mago nashi homolog 2 OS=Homo sapiens GN=MAGOHB PE=1 SV=1	TRUE	-2.78801	0.04941	1.00116e+06	1.11328e+06	1.03205e+06	1.1313e+06	56921.1	40150.2	-112123	0.899286	-0.0461023	1.30619
1349	1349	sp|Q9Y3C6|PPIL1_HUMAN	N/A	N/A	Peptidyl-prolyl cis-trans isomerase-like 1 OS=Homo sapiens GN=PPIL1 PE=1 SV=1	TRUE	-1.76972	0.15149	101334	112745	102619	109919	8319.75	7450.37	-11411	0.89879	-0.046342	0.819616
1411	1411	sp|Q7Z4H8|KDEL2_HUMAN	N/A	N/A	KDEL motif-containing protein 2 OS=Homo sapiens GN=KDELC2 PE=1 SV=2	TRUE	-1.25031	0.27934	30639.5	34090.6	31088.1	33033.1	941.533	4687.19	-3451.1	0.898767	-0.046353	0.553867
947	947	sp|P62266|RS23_HUMAN	N/A	N/A	40S ribosomal protein S23 OS=Homo sapiens GN=RPS23 PE=1 SV=3	TRUE	-1.15067	0.31398	1.48758e+06	1.65528e+06	1.5e+06	1.66719e+06	31645.7	250436	-167698	0.898689	-0.0463905	0.503098
476	476	sp|P61247|RS3A_HUMAN	N/A	N/A	40S ribosomal protein S3a OS=Homo sapiens GN=RPS3A PE=1 SV=2	TRUE	-4.77466	0.00881	3.84013e+06	4.27434e+06	3.86815e+06	4.32885e+06	52681.7	148440	-434204	0.898416	-0.0465224	2.05502
1100	1100	tr|G5EA31|G5EA31_HUMAN	N/A	N/A	Protein transport protein Sec24C OS=Homo sapiens GN=SEC24C PE=2 SV=1	TRUE	-0.816405	0.4601	81994.1	91277.8	78745.7	98803.8	13275.9	14549.2	-9283.71	0.898292	-0.0465826	0.337148
709	709	tr|F5H4G7|F5H4G7_HUMAN	N/A	N/A	Importin subunit alpha OS=Homo sapiens GN=KPNA6 PE=2 SV=1	TRUE	-0.826144	0.45515	179792	200166	178826	184788	3164.42	42599.3	-20374.8	0.898211	-0.0466217	0.341845
822	822	sp|P28070|PSB4_HUMAN	N/A	N/A	Proteasome subunit beta type-4 OS=Homo sapiens GN=PSMB4 PE=1 SV=4	TRUE	-1.40209	0.23352	390852	435162	393630	434944	7170.06	54265.7	-44309.7	0.898177	-0.0466383	0.631676
385	385	sp|P49720|PSB3_HUMAN	N/A	N/A	Proteasome subunit beta type-3 OS=Homo sapiens GN=PSMB3 PE=1 SV=2	TRUE	-1.38188	0.23917	1.37432e+06	1.53052e+06	1.38762e+06	1.53331e+06	70074.8	182813	-156202	0.897942	-0.0467516	0.621293
14	14	sp|P68104|EF1A1_HUMAN	N/A	N/A	Elongation factor 1-alpha 1 OS=Homo sapiens GN=EEF1A1 PE=1 SV=1	TRUE	-2.80366	0.04863	2.22216e+07	2.47493e+07	2.18648e+07	2.52708e+07	728266	1.38132e+06	-2.52766e+06	0.897869	-0.0467869	1.3131
1386	1386	tr|K7ES52|K7ES52_HUMAN	N/A	N/A	Thymidine kinase OS=Homo sapiens GN=TK1 PE=2 SV=1	TRUE	-1.28329	0.26869	313981	349754	316618	343984	8851.25	47464.7	-35773.3	0.897719	-0.0468597	0.570748
345	345	sp|Q9UJZ1|STML2_HUMAN	N/A	N/A	Stomatin-like protein 2, mitochondrial OS=Homo sapiens GN=STOML2 PE=1 SV=1	TRUE	-0.564824	0.60236	99228.9	110577	110882	110933	23071.7	26053.3	-11348.5	0.897371	-0.0470282	0.220144
569	569	sp|Q9H773|DCTP1_HUMAN	N/A	N/A	dCTP pyrophosphatase 1 OS=Homo sapiens GN=DCTPP1 PE=1 SV=1	TRUE	-1.68832	0.16662	726423	809698	736569	813475	22767.3	82342.6	-83275.3	0.897153	-0.0471337	0.778273
1082	1082	sp|Q9UKN8|TF3C4_HUMAN	N/A	N/A	General transcription factor 3C polypeptide 4 OS=Homo sapiens GN=GTF3C4 PE=1 SV=2	TRUE	-0.929347	0.40531	38257.1	42644.5	39501.9	44624	6825.74	4502.31	-4387.39	0.897117	-0.0471509	0.392213
653	653	tr|F5H5D3|F5H5D3_HUMAN	N/A	N/A	Tubulin alpha-1C chain OS=Homo sapiens GN=TUBA1C PE=2 SV=1	TRUE	-2.10517	0.10305	1.44478e+06	1.61102e+06	1.45587e+06	1.68516e+06	44526.4	129326	-166241	0.89681	-0.0472995	0.986952
618	618	sp|Q02750|MP2K1_HUMAN	N/A	N/A	Dual specificity mitogen-activated protein kinase kinase 1 OS=Homo sapiens GN=MAP2K1 PE=1 SV=2	TRUE	-1.12548	0.32334	280787	313156	261496	331893	37087.8	33256.4	-32369.4	0.896635	-0.0473843	0.490341
291	291	sp|P45974-2|UBP5_HUMAN	N/A	N/A	Isoform Short of Ubiquitin carboxyl-terminal hydrolase 5 OS=Homo sapiens GN=USP5	TRUE	-1.37754	0.2404	962081	1.07337e+06	962535	1.0639e+06	10430.8	139542	-111290	0.896317	-0.0475384	0.619066
557	557	tr|F8WCY5|F8WCY5_HUMAN	N/A	N/A	Reticulocalbin-2 OS=Homo sapiens GN=RCN2 PE=2 SV=1	TRUE	-0.704217	0.52013	267533	298505	260527	268999	25404.4	71814.9	-30971.5	0.896244	-0.0475735	0.283888
1073	1073	sp|Q9H0C8|ILKAP_HUMAN	N/A	N/A	Integrin-linked kinase-associated serine/threonine phosphatase 2C OS=Homo sapiens GN=ILKAP PE=1 SV=1	TRUE	-0.68407	0.53151	41310.8	46103.4	44264.5	44079.1	7797.32	9297.98	-4792.57	0.896047	-0.047669	0.274489
1332	1332	tr|F8VXL2|F8VXL2_HUMAN	N/A	N/A	Dynein light chain 1, cytoplasmic OS=Homo sapiens GN=DYNLL1 PE=2 SV=1	TRUE	-1.7695	0.15153	175403	195765	181158	199405	16009.6	11871.5	-20361.8	0.895989	-0.0476975	0.819501
606	606	sp|P07741|APT_HUMAN	N/A	N/A	Adenine phosphoribosyltransferase OS=Homo sapiens GN=APRT PE=1 SV=2	TRUE	-1.34276	0.25048	1.0708e+06	1.19515e+06	1.07698e+06	1.25714e+06	78137.3	140093	-124357	0.895949	-0.0477167	0.601227
1259	1259	tr|E9PR30|E9PR30_HUMAN	N/A	N/A	40S ribosomal protein S30 OS=Homo sapiens GN=FAU PE=2 SV=1	TRUE	-2.64013	0.05757	1.18587e+06	1.32363e+06	1.17334e+06	1.34161e+06	50501.5	74952.4	-137762	0.895921	-0.0477303	1.2398
1061	1061	tr|I3L0N3|I3L0N3_HUMAN	N/A	N/A	Vesicle-fusing ATPase OS=Homo sapiens GN=NSF PE=2 SV=1	TRUE	-0.21161	0.84276	11232.2	12537.5	13721.1	16557.8	7209.3	7884.86	-1305.28	0.89589	-0.0477455	0.0742961
320	320	tr|K7EJT8|K7EJT8_HUMAN	N/A	N/A	AP-2 complex subunit beta OS=Homo sapiens GN=AP2B1 PE=2 SV=1	TRUE	-0.789309	0.47409	469029	523715	526051	524473	118202	20699.8	-54685.4	0.895582	-0.0478948	0.324139
98	98	sp|P05388|RLA0_HUMAN	N/A	N/A	60S acidic ribosomal protein P0 OS=Homo sapiens GN=RPLP0 PE=1 SV=1	TRUE	-3.64109	0.02194	8.27131e+06	9.23827e+06	8.22624e+06	9.3877e+06	83063.1	452413	-966952	0.895332	-0.048016	1.65876
901	901	tr|G3V5R9|G3V5R9_HUMAN	N/A	N/A	Kinesin light chain 1 OS=Homo sapiens GN=KLC1 PE=2 SV=1	TRUE	-0.693148	0.52636	112315	125493	105080	126607	25030.1	21396.6	-13177.8	0.894991	-0.0481813	0.278717
755	755	sp|P30520|PURA2_HUMAN	N/A	N/A	Adenylosuccinate synthetase isozyme 2 OS=Homo sapiens GN=ADSS PE=1 SV=3	TRUE	-1.35563	0.24671	250809	280326	251603	276495	6930.83	37069.8	-29516.2	0.894708	-0.0483189	0.607813
411	411	sp|Q96P70|IPO9_HUMAN	N/A	N/A	Importin-9 OS=Homo sapiens GN=IPO9 PE=1 SV=3	TRUE	-0.913827	0.41251	282806	316179	280179	315557	4725.91	63076.7	-33372.4	0.894451	-0.0484436	0.384566
787	787	sp|O15479|MAGB2_HUMAN	N/A	N/A	Melanoma-associated antigen B2 OS=Homo sapiens GN=MAGEB2 PE=1 SV=3	TRUE	-1.04703	0.35418	377822	422425	381433	410997	29127.9	67791	-44602.5	0.894413	-0.0484618	0.450776
809	809	sp|O94874|UFL1_HUMAN	N/A	N/A	E3 UFM1-protein ligase 1 OS=Homo sapiens GN=UFL1 PE=1 SV=2	TRUE	-0.257186	0.80972	78882.4	88214.6	87339.7	114109	39583.5	48816.5	-9332.11	0.894211	-0.0485599	0.0916651
474	474	sp|P10599|THIO_HUMAN	N/A	N/A	Thioredoxin OS=Homo sapiens GN=TXN PE=1 SV=3	TRUE	-2.41328	0.07329	6.95177e+06	7.77426e+06	6.91397e+06	7.89504e+06	432071	402231	-822494	0.894203	-0.0485639	1.13496
927	927	tr|Q2TB12|Q2TB12_HUMAN	N/A	N/A	DNA ligase OS=Homo sapiens GN=LIG1 PE=2 SV=1	TRUE	-0.679978	0.53384	42991.4	48101.3	46863.7	45155.4	9618.71	8769.07	-5109.9	0.893768	-0.0487752	0.272589
1240	1240	tr|Q5T9B7|Q5T9B7_HUMAN	N/A	N/A	Adenylate kinase isoenzyme 1 OS=Homo sapiens GN=AK1 PE=2 SV=1	TRUE	-0.925922	0.40689	244333	273419	252501	263014	15430.3	52174.1	-29085.5	0.893623	-0.0488457	0.390523
690	690	tr|F8W950|F8W950_HUMAN	N/A	N/A	Aminoacyl tRNA synthase complex-interacting multifunctional protein 2 OS=Homo sapiens GN=AIMP2 PE=2 SV=1	TRUE	-1.45519	0.21931	410594	459719	406530	484275	10003.6	57609.5	-49125	0.893141	-0.0490799	0.658942
521	521	sp|P68402|PA1B2_HUMAN	N/A	N/A	Platelet-activating factor acetylhydrolase IB subunit beta OS=Homo sapiens GN=PAFAH1B2 PE=1 SV=1	TRUE	-1.51745	0.20376	1.91028e+06	2.13913e+06	1.88106e+06	2.23067e+06	54312.1	255504	-228848	0.893018	-0.0491397	0.690881
954	954	sp|Q8TEQ6|GEMI5_HUMAN	N/A	N/A	Gem-associated protein 5 OS=Homo sapiens GN=GEMIN5 PE=1 SV=3	TRUE	-1.66063	0.17212	190975	213892	198009	204000	15122.3	18510.5	-22916.8	0.892858	-0.0492176	0.764169
211	211	sp|P41250|SYG_HUMAN	N/A	N/A	Glycine--tRNA ligase OS=Homo sapiens GN=GARS PE=1 SV=3	TRUE	-2.01101	0.11467	1.16404e+06	1.30414e+06	1.13021e+06	1.30738e+06	72393.5	96538	-140101	0.892572	-0.0493566	0.94055
437	437	tr|B4DNL6|B4DNL6_HUMAN	N/A	N/A	Ribose-phosphate pyrophosphokinase 1 OS=Homo sapiens GN=PRPS1 PE=2 SV=1	TRUE	-3.3075	0.02972	1.43142e+06	1.60536e+06	1.38732e+06	1.6199e+06	82649.3	38280.7	-173933	0.891655	-0.0498033	1.52695
1379	1379	sp|P07305|H10_HUMAN	N/A	N/A	Histone H1.0 OS=Homo sapiens GN=H1F0 PE=1 SV=3	TRUE	-0.866844	0.43493	333733	374317	340226	346686	23335.2	77660.7	-40583.7	0.891579	-0.0498401	0.361581
422	422	sp|Q15427|SF3B4_HUMAN	N/A	N/A	Splicing factor 3B subunit 4 OS=Homo sapiens GN=SF3B4 PE=1 SV=1	TRUE	-1.83739	0.14002	578003	648787	583310	630178	34748.7	56964	-70784.2	0.890898	-0.0501722	0.85381
1297	1297	sp|P41214|EIF2D_HUMAN	N/A	N/A	Eukaryotic translation initiation factor 2D OS=Homo sapiens GN=EIF2D PE=1 SV=3	TRUE	-2.07723	0.10636	36895.6	41414.8	35983.9	42573.2	2333.36	2958.84	-4519.15	0.890881	-0.0501804	0.973222
341	341	sp|P28074|PSB5_HUMAN	N/A	N/A	Proteasome subunit beta type-5 OS=Homo sapiens GN=PSMB5 PE=1 SV=3	TRUE	-3.98206	0.01637	959878	1.07745e+06	965782	1.07649e+06	23744.6	45292.7	-117572	0.89088	-0.050181	1.78595
15	15	sp|P07437|TBB5_HUMAN	N/A	N/A	Tubulin beta chain OS=Homo sapiens GN=TUBB PE=1 SV=2	TRUE	-2.87596	0.0452	1.43286e+07	1.60856e+07	1.42629e+07	1.65745e+07	349852	998642	-1.75699e+06	0.890773	-0.0502332	1.34486
839	839	sp|Q9H2U2-6|IPYR2_HUMAN	N/A	N/A	Isoform 5 of Inorganic pyrophosphatase 2, mitochondrial OS=Homo sapiens GN=PPA2	TRUE	-2.28429	0.08439	68332.7	76718.5	70383.4	75418.7	4525.61	4466.42	-8385.75	0.890695	-0.0502712	1.07371
763	763	sp|P51659|DHB4_HUMAN	N/A	N/A	Peroxisomal multifunctional enzyme type 2 OS=Homo sapiens GN=HSD17B4 PE=1 SV=3	TRUE	-2.37966	0.07602	1.73907e+06	1.95318e+06	1.73734e+06	1.96049e+06	51580.8	147061	-214114	0.890377	-0.0504261	1.11907
617	617	tr|C9JFR7|C9JFR7_HUMAN	N/A	N/A	Cytochrome c (Fragment) OS=Homo sapiens GN=CYCS PE=2 SV=1	TRUE	-5.28639	0.00614	1.35943e+06	1.52714e+06	1.35644e+06	1.50215e+06	19435.8	51395.6	-167706	0.890183	-0.0505209	2.21183
112	112	sp|Q15366-6|PCBP2_HUMAN	N/A	N/A	Isoform 6 of Poly(rC)-binding protein 2 OS=Homo sapiens GN=PCBP2	TRUE	-0.827343	0.45454	65332.4	73392.8	65189.3	76403	6457.75	15589.9	-8060.38	0.890175	-0.0505247	0.342428
1017	1017	tr|J3KPP4|J3KPP4_HUMAN	N/A	N/A	Cisplatin resistance-associated overexpressed protein, isoform CRA_b OS=Homo sapiens GN=LUC7L3 PE=2 SV=1	TRUE	-1.05763	0.34987	235034	264274	230001	265176	16733.8	44867.8	-29240.7	0.889355	-0.0509249	0.456093
869	869	tr|G3V4F7|G3V4F7_HUMAN	N/A	N/A	Signal recognition particle 54 kDa protein OS=Homo sapiens GN=SRP54 PE=2 SV=1	TRUE	-2.29795	0.08313	200050	225355	194325	219617	12048.4	14786.5	-25305.4	0.887709	-0.0517295	1.08024
460	460	sp|Q8TAT6|NPL4_HUMAN	N/A	N/A	Nuclear protein localization protein 4 homolog OS=Homo sapiens GN=NPLOC4 PE=1 SV=3	TRUE	-1.12529	0.32342	323451	364377	300301	384191	46427.5	42574.9	-40925.8	0.887683	-0.0517423	0.490233
1373	1373	sp|Q06546|GABPA_HUMAN	N/A	N/A	GA-binding protein alpha chain OS=Homo sapiens GN=GABPA PE=1 SV=1	TRUE	-0.808686	0.46405	13444.8	15146.7	13637.5	16297.8	2799.73	2334.18	-1701.89	0.88764	-0.0517632	0.333435
910	910	sp|Q9UNP9|PPIE_HUMAN	N/A	N/A	Peptidyl-prolyl cis-trans isomerase E OS=Homo sapiens GN=PPIE PE=1 SV=1	TRUE	-0.900604	0.41872	56966.8	64253.2	51714.2	63943.4	10687.1	9064.28	-7286.47	0.886598	-0.0522734	0.378076
218	218	sp|P39023|RL3_HUMAN	N/A	N/A	60S ribosomal protein L3 OS=Homo sapiens GN=RPL3 PE=1 SV=2	TRUE	-1.67564	0.16912	1.61636e+06	1.82443e+06	1.62406e+06	1.89898e+06	43057.4	210722	-208071	0.885953	-0.0525894	0.771805
645	645	sp|Q13151|ROA0_HUMAN	N/A	N/A	Heterogeneous nuclear ribonucleoprotein A0 OS=Homo sapiens GN=HNRNPA0 PE=1 SV=1	TRUE	-2.07208	0.10698	1.22597e+06	1.3841e+06	1.23799e+06	1.42605e+06	41144.3	125612	-158128	0.885754	-0.052687	0.970697
338	338	sp|P05386|RLA1_HUMAN	N/A	N/A	60S acidic ribosomal protein P1 OS=Homo sapiens GN=RPLP1 PE=1 SV=1	TRUE	-2.25354	0.0873	4.66321e+06	5.26646e+06	4.6911e+06	5.48143e+06	79297.7	456822	-603249	0.885454	-0.0528338	1.05899
480	480	sp|Q8TEX9|IPO4_HUMAN	N/A	N/A	Importin-4 OS=Homo sapiens GN=IPO4 PE=1 SV=2	TRUE	-1.21013	0.29285	353951	400042	343853	387710	22613.5	61973.5	-46091.3	0.884784	-0.0531628	0.533355
418	418	sp|P61221|ABCE1_HUMAN	N/A	N/A	ATP-binding cassette sub-family E member 1 OS=Homo sapiens GN=ABCE1 PE=1 SV=1	TRUE	-1.27985	0.26978	648342	732813	649556	734681	18118.9	112870	-84470.3	0.884731	-0.0531886	0.56899
1495	1495	sp|P49419|AL7A1_HUMAN	N/A	N/A	Alpha-aminoadipic semialdehyde dehydrogenase OS=Homo sapiens GN=ALDH7A1 PE=1 SV=5	TRUE	-0.830914	0.45274	60102	67981.3	64197.7	69501.4	14121.6	8387.38	-7879.35	0.884095	-0.0535009	0.344151
1385	1385	sp|O14773|TPP1_HUMAN	N/A	N/A	Tripeptidyl-peptidase 1 OS=Homo sapiens GN=TPP1 PE=1 SV=2	TRUE	-0.729103	0.50634	81499.5	92193.7	84809.2	86275	12346.3	22203.5	-10694.3	0.884002	-0.0535466	0.295558
1272	1272	sp|Q9NZZ3|CHMP5_HUMAN	N/A	N/A	Charged multivesicular body protein 5 OS=Homo sapiens GN=CHMP5 PE=1 SV=1	TRUE	-0.670764	0.53911	32736	37040	31393.6	39088.4	6696.23	8870.09	-4304.02	0.883801	-0.0536456	0.268323
906	906	tr|D6RF90|D6RF90_HUMAN	N/A	N/A	Rap1 GTPase-GDP dissociation stimulator 1 OS=Homo sapiens GN=RAP1GDS1 PE=2 SV=1	TRUE	-0.386861	0.71856	34983.1	39610.1	30311	36352.2	10389.4	17922.5	-4627.02	0.883186	-0.0539479	0.143537
346	346	sp|Q8NC51|PAIRB_HUMAN	N/A	N/A	Plasminogen activator inhibitor 1 RNA-binding protein OS=Homo sapiens GN=SERBP1 PE=1 SV=2	TRUE	-2.05708	0.10881	2.37264e+06	2.68686e+06	2.38997e+06	2.70647e+06	100220	244857	-314222	0.883052	-0.0540136	0.963331
294	294	sp|P30040|ERP29_HUMAN	N/A	N/A	Endoplasmic reticulum resident protein 29 OS=Homo sapiens GN=ERP29 PE=1 SV=4	TRUE	-1.87538	0.13399	1.78144e+06	2.0175e+06	1.77263e+06	2.03634e+06	18813.7	217203	-236058	0.882995	-0.0540418	0.872928
88	88	sp|P12277|KCRB_HUMAN	N/A	N/A	Creatine kinase B-type OS=Homo sapiens GN=CKB PE=1 SV=1	TRUE	-2.04535	0.11027	8.67263e+06	9.82319e+06	8.6613e+06	1.02134e+07	176971	958111	-1.15056e+06	0.882873	-0.0541016	0.957543
633	633	sp|Q96TA1|NIBL1_HUMAN	N/A	N/A	Niban-like protein 1 OS=Homo sapiens GN=FAM129B PE=1 SV=3	TRUE	-0.729948	0.50587	224410	254182	223324	220215	9362.79	70021.5	-29772.2	0.882871	-0.054103	0.295961
640	640	tr|H7C469|H7C469_HUMAN	N/A	N/A	Uncharacterized protein (Fragment) OS=Homo sapiens PE=3 SV=1	TRUE	-1.12508	0.3235	273861	310269	257981	303097	31852.2	46119.2	-36407.7	0.882657	-0.0542078	0.490126
1271	1271	sp|Q9P0J7|KCMF1_HUMAN	N/A	N/A	E3 ubiquitin-protein ligase KCMF1 OS=Homo sapiens GN=KCMF1 PE=1 SV=2	TRUE	-0.86584	0.43542	34688	39313.4	35384.1	38222.6	2436.33	8926.36	-4625.44	0.882344	-0.0543618	0.361092
1107	1107	sp|P30740|ILEU_HUMAN	N/A	N/A	Leukocyte elastase inhibitor OS=Homo sapiens GN=SERPINB1 PE=1 SV=1	TRUE	-0.5636	0.60312	49033.7	55597.6	51857.4	52862.5	6952.01	18936.1	-6563.81	0.881941	-0.0545607	0.219596
1451	1451	sp|Q96J02|ITCH_HUMAN	N/A	N/A	E3 ubiquitin-protein ligase Itchy homolog OS=Homo sapiens GN=ITCH PE=1 SV=2	TRUE	-0.329438	0.75835	15721.2	17826.4	15846	21232.5	8116.59	7525.06	-2105.19	0.881906	-0.0545776	0.12013
1337	1337	tr|E9PCT5|E9PCT5_HUMAN	N/A	N/A	Caveolin OS=Homo sapiens GN=CAV1 PE=2 SV=1	TRUE	-0.233747	0.82666	42190.6	47882.6	37489.6	48819.1	42039.7	3402.13	-5691.95	0.881127	-0.0549615	0.0826731
485	485	tr|A6NEM2|A6NEM2_HUMAN	N/A	N/A	HCF N-terminal chain 5 OS=Homo sapiens GN=HCFC1 PE=2 SV=2	TRUE	-0.971631	0.38625	215529	244617	213220	251307	49713.2	14744.1	-29088.4	0.881086	-0.0549817	0.413132
415	415	sp|Q9HAV4|XPO5_HUMAN	N/A	N/A	Exportin-5 OS=Homo sapiens GN=XPO5 PE=1 SV=1	TRUE	-1.02797	0.36206	295518	335512	306063	340152	41138.2	53373.9	-39994.5	0.880796	-0.0551248	0.441219
867	867	sp|O60832|DKC1_HUMAN	N/A	N/A	H/ACA ribonucleoprotein complex subunit 4 OS=Homo sapiens GN=DKC1 PE=1 SV=3	TRUE	-1.14511	0.31602	149997	170346	148985	186930	6008.15	30187.3	-20349.1	0.880543	-0.0552496	0.500285
731	731	sp|P55010|IF5_HUMAN	N/A	N/A	Eukaryotic translation initiation factor 5 OS=Homo sapiens GN=EIF5 PE=1 SV=2	TRUE	-1.7254	0.15954	493216	560163	495702	575996	16193.3	65225	-66947	0.880486	-0.0552773	0.79713
953	953	sp|O43823|AKAP8_HUMAN	N/A	N/A	A-kinase anchor protein 8 OS=Homo sapiens GN=AKAP8 PE=1 SV=1	TRUE	-0.816222	0.46019	83381.4	94711.2	90842.2	89180.3	14130.2	19451.6	-11329.8	0.880375	-0.0553322	0.337063
1097	1097	sp|O43795|MYO1B_HUMAN	N/A	N/A	Unconventional myosin-Ib OS=Homo sapiens GN=MYO1B PE=1 SV=3	TRUE	-1.27443	0.27151	42806.7	48743.2	40798.2	49388.4	3596.28	7222.27	-5936.46	0.878209	-0.0564019	0.566214
1148	1148	tr|E7EVH9|E7EVH9_HUMAN	N/A	N/A	Pseudouridine-5'-monophosphatase (Fragment) OS=Homo sapiens GN=HDHD1 PE=2 SV=1	TRUE	-0.401021	0.7089	22904.8	26083	25290	31451.3	5821.91	12431.3	-3178.21	0.87815	-0.0564313	0.149415
717	717	sp|Q52LJ0|FA98B_HUMAN	N/A	N/A	Protein FAM98B OS=Homo sapiens GN=FAM98B PE=1 SV=1	TRUE	-0.538474	0.61882	120316	137022	121995	165061	2990.13	53651	-16705.3	0.878083	-0.0564646	0.208436
737	737	tr|Q5JRI1|Q5JRI1_HUMAN	N/A	N/A	Serine/arginine-rich-splicing factor 10 OS=Homo sapiens GN=SRSF10 PE=2 SV=1	TRUE	-3.46651	0.02567	479723	546357	488081	547434	16159.8	29109.3	-66634.1	0.878039	-0.056486	1.59057
1248	1248	tr|J3KRC4|J3KRC4_HUMAN	N/A	N/A	5'(3')-deoxyribonucleotidase, cytosolic type OS=Homo sapiens GN=NT5C PE=2 SV=1	TRUE	-2.80661	0.04848	83916.9	95589.6	84053.8	97271.5	2159.19	6872.41	-11672.7	0.877887	-0.0565614	1.31444
264	264	sp|P60228|EIF3E_HUMAN	N/A	N/A	Eukaryotic translation initiation factor 3 subunit E OS=Homo sapiens GN=EIF3E PE=1 SV=1	TRUE	-1.4908	0.21027	2.44849e+06	2.79066e+06	2.42251e+06	2.88994e+06	149631	368299	-342163	0.87739	-0.0568074	0.677223
934	934	tr|F8VXU5|F8VXU5_HUMAN	N/A	N/A	Vacuolar protein sorting-associated protein 29 OS=Homo sapiens GN=VPS29 PE=2 SV=1	TRUE	-2.53556	0.06428	234533	267431	240682	273068	18209.5	13169.3	-32897.8	0.876986	-0.0570075	1.19192
777	777	tr|B9A018|B9A018_HUMAN	N/A	N/A	U4/U6.U5 tri-snRNP-associated protein 2 OS=Homo sapiens GN=USP39 PE=2 SV=1	TRUE	-1.16761	0.30782	211041	240727	196655	241233	38989.7	20470.9	-29686.1	0.876682	-0.0571581	0.511703
387	387	sp|P61289|PSME3_HUMAN	N/A	N/A	Proteasome activator complex subunit 3 OS=Homo sapiens GN=PSME3 PE=1 SV=1	TRUE	-2.17176	0.09562	1.53972e+06	1.75648e+06	1.5515e+06	1.79605e+06	69229.4	158414	-216769	0.876589	-0.0572039	1.01945
192	192	sp|P23246|SFPQ_HUMAN	N/A	N/A	Splicing factor, proline- and glutamine-rich OS=Homo sapiens GN=SFPQ PE=1 SV=2	TRUE	-2.44059	0.07116	2.60694e+06	2.97602e+06	2.54526e+06	2.91847e+06	148552	215729	-369078	0.875983	-0.0575045	1.14776
483	483	sp|P28838|AMPL_HUMAN	N/A	N/A	Cytosol aminopeptidase OS=Homo sapiens GN=LAP3 PE=1 SV=3	TRUE	-0.752394	0.49367	165758	189307	157350	213487	28134	46340.5	-23549.5	0.875602	-0.0576934	0.306563
893	893	sp|Q14690|RRP5_HUMAN	N/A	N/A	Protein RRP5 homolog OS=Homo sapiens GN=PDCD11 PE=1 SV=3	TRUE	-1.37375	0.24148	216611	247592	215018	264167	4001.38	38855.7	-30980.9	0.874871	-0.0580559	0.617119
1496	1496	tr|F8VSL3|F8VSL3_HUMAN	N/A	N/A	Nuclear transcription factor Y subunit beta (Fragment) OS=Homo sapiens GN=NFYB PE=2 SV=1	TRUE	-0.560015	0.60535	23467.4	26837.3	24064.7	27347.9	2222.72	10182.8	-3369.88	0.874433	-0.0582735	0.217993
446	446	tr|C9JZR2|C9JZR2_HUMAN	N/A	N/A	Catenin delta-1 OS=Homo sapiens GN=CTNND1 PE=2 SV=2	TRUE	-1.8129	0.14406	407606	466152	432394	454029	45954.6	31888.5	-58545.7	0.874406	-0.0582868	0.841457
1218	1218	sp|Q9NYZ3|GTSE1_HUMAN	N/A	N/A	G2 and S phase-expressed protein 1 OS=Homo sapiens GN=GTSE1 PE=1 SV=3	TRUE	-0.331314	0.75704	41635.9	47679.7	57370.6	47666	31523	2148.84	-6043.85	0.873241	-0.058866	0.120881
1001	1001	sp|P08243|ASNS_HUMAN	N/A	N/A	Asparagine synthetase [glutamine-hydrolyzing] OS=Homo sapiens GN=ASNS PE=1 SV=4	TRUE	-1.49374	0.20955	856296	980888	853356	1.03468e+06	17425.9	143415	-124592	0.87298	-0.0589957	0.678712
911	911	sp|Q9P1F3|ABRAL_HUMAN	N/A	N/A	Costars family protein ABRACL OS=Homo sapiens GN=ABRACL PE=1 SV=1	TRUE	-1.45699	0.21885	777324	891821	777922	914089	2769.06	136083	-114496	0.871615	-0.0596752	0.659853
348	348	tr|H0YMZ1|H0YMZ1_HUMAN	N/A	N/A	Proteasome subunit alpha type (Fragment) OS=Homo sapiens GN=PSMA4 PE=2 SV=1	TRUE	-1.76154	0.15294	1.83898e+06	2.11056e+06	1.83292e+06	2.22058e+06	13317	266703	-271582	0.871322	-0.0598212	0.815479
493	493	sp|Q92979|NEP1_HUMAN	N/A	N/A	Ribosomal RNA small subunit methyltransferase NEP1 OS=Homo sapiens GN=EMG1 PE=1 SV=4	TRUE	-2.55925	0.06269	141197	162153	142142	162009	12527.8	6649.3	-20956.6	0.870761	-0.0601012	1.2028
946	946	sp|P62304|RUXE_HUMAN	N/A	N/A	Small nuclear ribonucleoprotein E OS=Homo sapiens GN=SNRPE PE=1 SV=1	TRUE	-1.68261	0.16774	2.79684e+06	3.21406e+06	2.80614e+06	3.29361e+06	82154.6	421542	-417214	0.870191	-0.0603855	0.775363
12	12	sp|P14618|KPYM_HUMAN	N/A	N/A	Pyruvate kinase PKM OS=Homo sapiens GN=PKM PE=1 SV=4	TRUE	-2.66471	0.05611	9.18922e+06	1.05602e+07	9.20518e+06	1.10593e+07	32175.2	890572	-1.37101e+06	0.870172	-0.0603948	1.25096
986	986	sp|Q9BPX3|CND3_HUMAN	N/A	N/A	Condensin complex subunit 3 OS=Homo sapiens GN=NCAPG PE=1 SV=1	TRUE	-1.78248	0.14925	84038.1	96660.6	80796.7	100300	5971.43	10713.7	-12622.6	0.869414	-0.0607735	0.826086
139	139	tr|F8VPD4|F8VPD4_HUMAN	N/A	N/A	DNA fragmentation factor subunit beta OS=Homo sapiens GN=CAD PE=2 SV=1	TRUE	-2.07676	0.10641	1.44877e+06	1.66825e+06	1.43871e+06	1.75037e+06	83281.6	163007	-219479	0.868437	-0.0612615	0.973018
472	472	sp|P56192|SYMC_HUMAN	N/A	N/A	Methionine--tRNA ligase, cytoplasmic OS=Homo sapiens GN=MARS PE=1 SV=2	TRUE	-2.03557	0.1115	552727	636524	559788	655522	25676.6	66519	-83797.4	0.868352	-0.0613044	0.952725
800	800	sp|Q9BWJ5|SF3B5_HUMAN	N/A	N/A	Splicing factor 3B subunit 5 OS=Homo sapiens GN=SF3B5 PE=1 SV=1	TRUE	-0.733941	0.50368	158830	182942	147067	174764	45793.3	33777	-24112	0.868199	-0.0613808	0.297845
293	293	sp|P84077|ARF1_HUMAN	N/A	N/A	ADP-ribosylation factor 1 OS=Homo sapiens GN=ARF1 PE=1 SV=2	TRUE	-4.10388	0.01481	1.97211e+06	2.27188e+06	2.01271e+06	2.25973e+06	97160.3	81036.6	-299771	0.868051	-0.0614545	1.82944
1307	1307	tr|Q5QPP4|Q5QPP4_HUMAN	N/A	N/A	UDP-glucose 4-epimerase (Fragment) OS=Homo sapiens GN=GALE PE=2 SV=1	TRUE	-1.46849	0.21589	101791	117272	104922	115490	5543.55	17397	-15480.5	0.867994	-0.061483	0.665767
1525	1525	sp|Q06124|PTN11_HUMAN	N/A	N/A	Tyrosine-protein phosphatase non-receptor type 11 OS=Homo sapiens GN=PTPN11 PE=1 SV=2	TRUE	-0.716615	0.51323	64208.6	73980.8	62327.9	80536.8	15567.9	17762.5	-9772.16	0.86791	-0.0615255	0.289688
694	694	sp|Q9H0S4|DDX47_HUMAN	N/A	N/A	Probable ATP-dependent RNA helicase DDX47 OS=Homo sapiens GN=DDX47 PE=1 SV=1	TRUE	-2.65516	0.05668	639941	737565	654104	737291	39126.8	50246.3	-97624.2	0.86764	-0.0616605	1.24657
1011	1011	sp|P24928|RPB1_HUMAN	N/A	N/A	DNA-directed RNA polymerase II subunit RPB1 OS=Homo sapiens GN=POLR2A PE=1 SV=2	TRUE	-1.29188	0.26599	78538.1	90601.5	78101.7	95110.8	1481.7	16105.7	-12063.4	0.866852	-0.062055	0.575135
1201	1201	sp|Q14692|BMS1_HUMAN	N/A	N/A	Ribosome biogenesis protein BMS1 homolog OS=Homo sapiens GN=BMS1 PE=1 SV=1	TRUE	-0.499568	0.64361	33399.6	38644	42854.2	37088.7	17723.4	4062.23	-5244.44	0.864288	-0.0633414	0.191377
1068	1068	sp|Q9H307|PININ_HUMAN	N/A	N/A	Pinin OS=Homo sapiens GN=PNN PE=1 SV=4	TRUE	-1.52028	0.20308	232163	268738	230495	263901	9041.63	40677.6	-36575.5	0.863899	-0.0635369	0.692333
1186	1186	sp|P30566|PUR8_HUMAN	N/A	N/A	Adenylosuccinate lyase OS=Homo sapiens GN=ADSL PE=1 SV=2	TRUE	-1.37181	0.24203	159039	184115	157414	201664	4738.22	31304.1	-25075.8	0.863804	-0.0635849	0.616131
1497	1497	sp|P49006|MRP_HUMAN	N/A	N/A	MARCKS-related protein OS=Homo sapiens GN=MARCKSL1 PE=1 SV=2	TRUE	-0.223216	0.8343	1037.66	1201.62	1025.83	1309.67	826.315	967.41	-163.962	0.863549	-0.0637131	0.0786778
313	313	sp|P05455|LA_HUMAN	N/A	N/A	Lupus La protein OS=Homo sapiens GN=SSB PE=1 SV=2	TRUE	-2.55299	0.0631	1.48079e+06	1.71579e+06	1.48451e+06	1.75455e+06	18896.9	158309	-234999	0.863038	-0.0639703	1.19997
949	949	sp|P47813|IF1AX_HUMAN	N/A	N/A	Eukaryotic translation initiation factor 1A, X-chromosomal OS=Homo sapiens GN=EIF1AX PE=1 SV=2	TRUE	-0.778432	0.47979	296476	343598	285742	368071	60331.2	85752.3	-47122.1	0.862857	-0.0640612	0.318949
516	516	tr|F6RFD5|F6RFD5_HUMAN	N/A	N/A	Destrin OS=Homo sapiens GN=DSTN PE=2 SV=1	TRUE	-1.98814	0.1177	1.31294e+06	1.52196e+06	1.29469e+06	1.59394e+06	59166.6	172209	-209012	0.862669	-0.0641559	0.929224
432	432	sp|P46783|RS10_HUMAN	N/A	N/A	40S ribosomal protein S10 OS=Homo sapiens GN=RPS10 PE=1 SV=1	TRUE	-2.64224	0.05745	6.28685e+06	7.29785e+06	6.46717e+06	7.23354e+06	335523	571530	-1.011e+06	0.861466	-0.064762	1.24071
865	865	sp|Q15293|RCN1_HUMAN	N/A	N/A	Reticulocalbin-1 OS=Homo sapiens GN=RCN1 PE=1 SV=1	TRUE	-1.725	0.15961	439579	510279	433911	515506	14704.1	69449.8	-70700.1	0.861448	-0.0647709	0.79694
661	661	sp|Q2NL82|TSR1_HUMAN	N/A	N/A	Pre-rRNA-processing protein TSR1 homolog OS=Homo sapiens GN=TSR1 PE=1 SV=1	TRUE	-1.75464	0.15418	313064	363470	319149	381471	18396.1	46231.2	-50405.9	0.86132	-0.0648354	0.811972
936	936	tr|E5RIM7|E5RIM7_HUMAN	N/A	N/A	Copper transport protein ATOX1 OS=Homo sapiens GN=ATOX1 PE=2 SV=1	TRUE	-1.3001	0.26342	147924	171741	149588	155766	9963.12	30125.5	-23817.1	0.86132	-0.0648357	0.579351
1131	1131	sp|Q9BUA3|CK084_HUMAN	N/A	N/A	Uncharacterized protein C11orf84 OS=Homo sapiens GN=C11orf84 PE=1 SV=3	TRUE	-0.148658	0.88902	17104.1	19878.5	22077.8	5061.73	14070.7	29102	-2774.4	0.860432	-0.0652834	0.0510885
821	821	tr|F8VS07|F8VS07_HUMAN	N/A	N/A	LIM domain and actin-binding protein 1 OS=Homo sapiens GN=LIMA1 PE=2 SV=1	TRUE	-3.35629	0.0284	269271	312965	260509	305414	16764.2	15080.3	-43694.3	0.860386	-0.0653067	1.54668
588	588	sp|P49721|PSB2_HUMAN	N/A	N/A	Proteasome subunit beta type-2 OS=Homo sapiens GN=PSMB2 PE=1 SV=1	TRUE	-1.85695	0.13688	1.18166e+06	1.37376e+06	1.16596e+06	1.35623e+06	38772.2	174928	-192094	0.860169	-0.0654162	0.86366
604	604	sp|Q9UL46|PSME2_HUMAN	N/A	N/A	Proteasome activator complex subunit 2 OS=Homo sapiens GN=PSME2 PE=1 SV=4	TRUE	-1.56083	0.19359	1.10333e+06	1.28332e+06	1.11195e+06	1.25586e+06	57271.2	191350	-179992	0.859745	-0.0656301	0.713117
704	704	sp|P40937|RFC5_HUMAN	N/A	N/A	Replication factor C subunit 5 OS=Homo sapiens GN=RFC5 PE=1 SV=1	TRUE	-1.1627	0.30959	168497	196034	161420	199540	26049.5	31688.7	-27536.9	0.85953	-0.0657391	0.509213
724	724	tr|H9KV45|H9KV45_HUMAN	N/A	N/A	Ubiquitin-conjugating enzyme E2 D3 OS=Homo sapiens GN=UBE2D3 PE=2 SV=1	TRUE	-1.32852	0.25473	88956.7	103563	90091.5	97798.3	4545.16	18493	-14606.6	0.85896	-0.0660272	0.59392
614	614	sp|P60903|S10AA_HUMAN	N/A	N/A	Protein S100-A10 OS=Homo sapiens GN=S100A10 PE=1 SV=2	TRUE	-0.987537	0.37929	268325	312552	260203	301038	65044.6	42263.6	-44226.6	0.858498	-0.0662605	0.421029
6	6	sp|P78527|PRKDC_HUMAN	N/A	N/A	DNA-dependent protein kinase catalytic subunit OS=Homo sapiens GN=PRKDC PE=1 SV=3	TRUE	-2.65971	0.05641	1.64132e+06	1.91335e+06	1.63671e+06	1.99798e+06	34710.3	173714	-272025	0.857827	-0.0666001	1.24864
221	221	sp|P61158|ARP3_HUMAN	N/A	N/A	Actin-related protein 3 OS=Homo sapiens GN=ACTR3 PE=1 SV=3	TRUE	-1.23974	0.28283	1.02985e+06	1.20182e+06	1.13323e+06	1.17608e+06	201100	131443	-171961	0.856916	-0.0670618	0.548475
515	515	sp|Q92922|SMRC1_HUMAN	N/A	N/A	SWI/SNF complex subunit SMARCC1 OS=Homo sapiens GN=SMARCC1 PE=1 SV=3	TRUE	-4.09349	0.01493	221763	258838	216478	255404	14378.8	6272.18	-37074.9	0.856764	-0.0671387	1.82594
1213	1213	tr|B3KVN2|B3KVN2_HUMAN	N/A	N/A	Farnesyltransferase, CAAX box, alpha, isoform CRA_c OS=Homo sapiens GN=FNTA PE=2 SV=1	TRUE	-0.842653	0.44686	42811.7	49973.3	43191.8	50380.2	1376.42	14655.9	-7161.58	0.856692	-0.0671754	0.349829
664	664	tr|B4DUX5|B4DUX5_HUMAN	N/A	N/A	Methionine aminopeptidase OS=Homo sapiens GN=METAP2 PE=2 SV=1	TRUE	-2.16337	0.09652	127624	149061	128871	144337	7453.24	15460.9	-21437.7	0.856182	-0.0674338	1.01538
1249	1249	tr|J3KNL6|J3KNL6_HUMAN	N/A	N/A	Protein transport protein Sec16A OS=Homo sapiens GN=SEC16A PE=2 SV=1	TRUE	-0.836654	0.44986	15715.6	18361.9	15906.5	18887.1	1108.49	5364.97	-2646.25	0.855884	-0.0675852	0.346923
242	242	sp|O75694|NU155_HUMAN	N/A	N/A	Nuclear pore complex protein Nup155 OS=Homo sapiens GN=NUP155 PE=1 SV=1	TRUE	-2.32966	0.08028	797315	931887	794445	969961	24982	96881.9	-134572	0.855592	-0.0677332	1.09539
1125	1125	sp|Q9H7Z7|PGES2_HUMAN	N/A	N/A	Prostaglandin E synthase 2 OS=Homo sapiens GN=PTGES2 PE=1 SV=1	TRUE	-2.46437	0.06936	175056	204618	169149	208319	18327.8	9786.88	-29561.9	0.855526	-0.0677666	1.15889
1362	1362	sp|Q9BPZ3|PAIP2_HUMAN	N/A	N/A	Polyadenylate-binding protein-interacting protein 2 OS=Homo sapiens GN=PAIP2 PE=1 SV=1	TRUE	-0.270312	0.80029	18445.8	21570.2	25697.5	27943.1	14264	14048.3	-3124.47	0.855149	-0.0679583	0.0967526
1309	1309	tr|Q49AN9|Q49AN9_HUMAN	N/A	N/A	SNRPG protein OS=Homo sapiens GN=SNRPG PE=2 SV=1	TRUE	-1.5534	0.19529	1.48805e+06	1.74323e+06	1.48872e+06	1.82962e+06	79239	273274	-255183	0.853615	-0.0687379	0.70932
552	552	sp|Q9BXP5|SRRT_HUMAN	N/A	N/A	Serrate RNA effector molecule homolog OS=Homo sapiens GN=SRRT PE=1 SV=1	TRUE	-2.14484	0.09855	179025	209733	181552	201454	19744.6	15004	-30708.6	0.853583	-0.0687544	1.00634
1279	1279	sp|Q96P11|NSUN5_HUMAN	N/A	N/A	Putative methyltransferase NSUN5 OS=Homo sapiens GN=NSUN5 PE=1 SV=2	TRUE	-1.17911	0.3037	62301	73034.9	62833.9	72612.1	3057.97	15468.3	-10734	0.85303	-0.0690359	0.517555
241	241	sp|P15880|RS2_HUMAN	N/A	N/A	40S ribosomal protein S2 OS=Homo sapiens GN=RPS2 PE=1 SV=2	TRUE	-3.87873	0.01786	3.66637e+06	4.29886e+06	3.68221e+06	4.26494e+06	158768	233588	-632487	0.852871	-0.0691166	1.74812
405	405	sp|Q9Y224|CN166_HUMAN	N/A	N/A	UPF0568 protein C14orf166 OS=Homo sapiens GN=C14orf166 PE=1 SV=1	TRUE	-2.15082	0.09789	1.05983e+06	1.2431e+06	1.05362e+06	1.25746e+06	14879.1	146834	-183268	0.852572	-0.0692691	1.00926
1375	1375	sp|P62857|RS28_HUMAN	N/A	N/A	40S ribosomal protein S28 OS=Homo sapiens GN=RPS28 PE=1 SV=1	TRUE	-2.23519	0.0891	3.05053e+06	3.57873e+06	3.05242e+06	3.67495e+06	25906	408478	-528195	0.852407	-0.069353	1.05012
1305	1305	tr|Q5T188|Q5T188_HUMAN	N/A	N/A	SHC-transforming protein 1 (Fragment) OS=Homo sapiens GN=SHC1 PE=2 SV=1	TRUE	-0.682862	0.53219	13175.4	15457.2	14440.1	13612.1	3382.75	4696.07	-2281.76	0.852382	-0.0693657	0.273933
1022	1022	sp|A5YKK6|CNOT1_HUMAN	N/A	N/A	CCR4-NOT transcription complex subunit 1 OS=Homo sapiens GN=CNOT1 PE=1 SV=2	TRUE	-1.18112	0.30299	38890.6	45642.1	43892.3	47106.5	9564.45	2558.52	-6751.49	0.852077	-0.0695209	0.518572
568	568	sp|Q9UEW8|STK39_HUMAN	N/A	N/A	STE20/SPS1-related proline-alanine-rich protein kinase OS=Homo sapiens GN=STK39 PE=1 SV=3	TRUE	-2.61569	0.05907	750868	881803	748823	902544	18497.7	84706	-130935	0.851515	-0.0698078	1.22863
137	137	sp|P09960|LKHA4_HUMAN	N/A	N/A	Leukotriene A-4 hydrolase OS=Homo sapiens GN=LTA4H PE=1 SV=2	TRUE	-2.79115	0.04925	1.79144e+06	2.10434e+06	1.7311e+06	2.10792e+06	175695	82662.8	-312899	0.851308	-0.0699134	1.30759
899	899	tr|H7BZW6|H7BZW6_HUMAN	N/A	N/A	Histone deacetylase complex subunit SAP18 (Fragment) OS=Homo sapiens GN=SAP18 PE=4 SV=1	TRUE	-1.23518	0.28435	254718	299208	265239	331778	21087	58714.9	-44490	0.851308	-0.0699135	0.546147
425	425	sp|Q07021|C1QBP_HUMAN	N/A	N/A	Complement component 1 Q subcomponent-binding protein, mitochondrial OS=Homo sapiens GN=C1QBP PE=1 SV=1	TRUE	-3.11624	0.03566	991929	1.16664e+06	969678	1.16121e+06	65834.9	71379.8	-174707	0.850247	-0.0704547	1.44782
1116	1116	sp|Q9Y5X1|SNX9_HUMAN	N/A	N/A	Sorting nexin-9 OS=Homo sapiens GN=SNX9 PE=1 SV=1	TRUE	-1.61454	0.18171	65044.5	76546.3	61348.6	76856.4	7565.03	9747.82	-11501.8	0.84974	-0.0707139	0.740621
733	733	sp|P31949|S10AB_HUMAN	N/A	N/A	Protein S100-A11 OS=Homo sapiens GN=S100A11 PE=1 SV=2	TRUE	-1.44674	0.22152	605704	713056	612857	695254	22810.3	126483	-107352	0.849448	-0.0708631	0.654587
985	985	sp|O60763|USO1_HUMAN	N/A	N/A	General vesicular transport factor p115 OS=Homo sapiens GN=USO1 PE=1 SV=2	TRUE	-1.28032	0.26964	101634	119738	102657	115334	12807.1	20876.3	-18104	0.848803	-0.0711932	0.569216
1185	1185	sp|Q8IX12|CCAR1_HUMAN	N/A	N/A	Cell division cycle and apoptosis regulator protein 1 OS=Homo sapiens GN=CCAR1 PE=1 SV=2	TRUE	-1.38647	0.23787	76336.8	89981.1	76489.9	92378.7	6941.76	15567.6	-13644.3	0.848364	-0.0714176	0.62366
1183	1183	sp|O14974|MYPT1_HUMAN	N/A	N/A	Protein phosphatase 1 regulatory subunit 12A OS=Homo sapiens GN=PPP1R12A PE=1 SV=1	TRUE	-1.35329	0.24739	59456.5	70110.5	58758	70812	5863.32	12310.9	-10654	0.848039	-0.071584	0.606618
766	766	sp|O15160|RPAC1_HUMAN	N/A	N/A	DNA-directed RNA polymerases I and III subunit RPAC1 OS=Homo sapiens GN=POLR1C PE=1 SV=1	TRUE	-3.30406	0.02982	205301	242166	208925	246227	13724.1	13605.9	-36865.1	0.84777	-0.0717221	1.52549
697	697	sp|Q14019|COTL1_HUMAN	N/A	N/A	Coactosin-like protein OS=Homo sapiens GN=COTL1 PE=1 SV=3	TRUE	-2.077	0.10638	1.10487e+06	1.30386e+06	1.09516e+06	1.34562e+06	17029.6	165064	-198988	0.847386	-0.0719189	0.97314
794	794	sp|P61019|RAB2A_HUMAN	N/A	N/A	Ras-related protein Rab-2A OS=Homo sapiens GN=RAB2A PE=1 SV=1	TRUE	-0.591756	0.58584	77326.4	91256	83441.3	97758.6	30423	27143.6	-13929.7	0.847356	-0.071934	0.232221
431	431	sp|P62081|RS7_HUMAN	N/A	N/A	40S ribosomal protein S7 OS=Homo sapiens GN=RPS7 PE=1 SV=1	TRUE	-1.56429	0.1928	3.98506e+06	4.70403e+06	4.01407e+06	4.8832e+06	111709	788201	-718974	0.847158	-0.0720357	0.714893
272	272	sp|P62191|PRS4_HUMAN	N/A	N/A	26S protease regulatory subunit 4 OS=Homo sapiens GN=PSMC1 PE=1 SV=1	TRUE	-3.50614	0.02476	1.71966e+06	2.03065e+06	1.73458e+06	2.03523e+06	46286.1	146491	-310988	0.846853	-0.072192	1.60625
381	381	sp|Q15008|PSMD6_HUMAN	N/A	N/A	26S proteasome non-ATPase regulatory subunit 6 OS=Homo sapiens GN=PSMD6 PE=1 SV=1	TRUE	-3.16072	0.03416	792589	936755	815009	925584	66795.5	42186	-144166	0.846101	-0.072578	1.46648
500	500	sp|P61604|CH10_HUMAN	N/A	N/A	10 kDa heat shock protein, mitochondrial OS=Homo sapiens GN=HSPE1 PE=1 SV=2	TRUE	-6.66658	0.00263	2.09605e+06	2.47859e+06	2.07847e+06	2.49629e+06	70129	70427	-382541	0.845662	-0.0728033	2.58004
452	452	sp|P00505|AATM_HUMAN	N/A	N/A	Aspartate aminotransferase, mitochondrial OS=Homo sapiens GN=GOT2 PE=1 SV=3	TRUE	-2.06231	0.10817	401413	474899	380383	489403	44728	42527.2	-73486.6	0.845259	-0.0730104	0.965893
361	361	sp|P11413|G6PD_HUMAN	N/A	N/A	Glucose-6-phosphate 1-dehydrogenase OS=Homo sapiens GN=G6PD PE=1 SV=4	TRUE	-1.25381	0.27819	788963	934667	864362	881289	178165	93653.5	-145704	0.844111	-0.0736003	0.555658
860	860	tr|B4DZC3|B4DZC3_HUMAN	N/A	N/A	5'-3' exoribonuclease 2 OS=Homo sapiens GN=XRN2 PE=2 SV=1	TRUE	-2.47194	0.0688	251836	298385	243630	282879	17522.5	27509.7	-46549.2	0.843996	-0.0736595	1.16241
217	217	sp|P46777|RL5_HUMAN	N/A	N/A	60S ribosomal protein L5 OS=Homo sapiens GN=RPL5 PE=1 SV=3	TRUE	-3.34351	0.02874	5.3093e+06	6.29121e+06	5.07288e+06	6.33841e+06	501185	86908.5	-981915	0.843923	-0.0736973	1.54151
1167	1167	sp|Q15366-3|PCBP2_HUMAN	N/A	N/A	Isoform 3 of Poly(rC)-binding protein 2 OS=Homo sapiens GN=PCBP2	TRUE	-1.31043	0.26023	348616	413177	331483	401071	30752.6	79599	-64560.9	0.843745	-0.0737887	0.584643
662	662	sp|P62847-4|RS24_HUMAN	N/A	N/A	Isoform 4 of 40S ribosomal protein S24 OS=Homo sapiens GN=RPS24	TRUE	-7.56925	0.00163	2.9149e+06	3.45525e+06	2.89973e+06	3.49136e+06	40415.3	116857	-540359	0.843613	-0.073857	2.78781
1190	1190	sp|Q86W92|LIPB1_HUMAN	N/A	N/A	Liprin-beta-1 OS=Homo sapiens GN=PPFIBP1 PE=1 SV=2	TRUE	-0.730882	0.50536	36460	43253.2	36014.4	47316.4	1646.5	16014.1	-6793.16	0.842944	-0.0742012	0.296399
553	553	sp|O15067|PUR4_HUMAN	N/A	N/A	Phosphoribosylformylglycinamidine synthase OS=Homo sapiens GN=PFAS PE=1 SV=4	TRUE	-0.655034	0.5482	283634	337099	291568	390073	40237	135526	-53465.2	0.841396	-0.0749994	0.261061
461	461	sp|Q8NBS9|TXND5_HUMAN	N/A	N/A	Thioredoxin domain-containing protein 5 OS=Homo sapiens GN=TXNDC5 PE=1 SV=2	TRUE	-3.14594	0.03465	558711	664282	548116	682154	27255.9	51337.6	-105572	0.841074	-0.0751658	1.4603
879	879	sp|O75475|PSIP1_HUMAN	N/A	N/A	PC4 and SFRS1-interacting protein OS=Homo sapiens GN=PSIP1 PE=1 SV=1	TRUE	-1.82176	0.14259	176441	210023	188651	222274	21323.7	23764.7	-33582.7	0.8401	-0.0756689	0.845911
817	817	tr|D6RC52|D6RC52_HUMAN	N/A	N/A	H/ACA ribonucleoprotein complex subunit 2 (Fragment) OS=Homo sapiens GN=NHP2 PE=2 SV=1	TRUE	-1.29219	0.26589	48724.9	58043.5	51957.1	57069.4	11674.5	4440.8	-9318.57	0.839455	-0.0760024	0.575298
1233	1233	sp|P04040|CATA_HUMAN	N/A	N/A	Catalase OS=Homo sapiens GN=CAT PE=1 SV=3	TRUE	-1.82062	0.14277	132394	157818	132972	166734	3565.93	23922.7	-25423.9	0.838904	-0.0762879	0.845363
257	257	tr|Q5T7C6|Q5T7C6_HUMAN	N/A	N/A	High mobility group protein B1 (Fragment) OS=Homo sapiens GN=HMGB1 PE=4 SV=1	TRUE	-1.6767	0.16891	2.98577e+06	3.56122e+06	2.71646e+06	3.42768e+06	511699	302549	-575453	0.838412	-0.0765427	0.772345
1374	1374	sp|P82932|RT06_HUMAN	N/A	N/A	28S ribosomal protein S6, mitochondrial OS=Homo sapiens GN=MRPS6 PE=1 SV=3	TRUE	-0.167284	0.87526	17877.2	21323	3948.22	13297.1	26208.7	24208.5	-3445.88	0.838397	-0.0765505	0.0578629
1508	1508	tr|C9JNV2|C9JNV2_HUMAN	N/A	N/A	Protein BUD31 homolog OS=Homo sapiens GN=BUD31 PE=2 SV=1	TRUE	-2.30465	0.08252	109029	130088	107619	125975	7460.72	13958	-21059	0.838117	-0.0766955	1.08344
267	267	sp|Q9H583|HEAT1_HUMAN	N/A	N/A	HEAT repeat-containing protein 1 OS=Homo sapiens GN=HEATR1 PE=1 SV=3	TRUE	-1.44742	0.22134	282313	336952	285079	351451	16226.6	63337.6	-54638.7	0.837844	-0.0768367	0.65494
1331	1331	tr|F8W6Q3|F8W6Q3_HUMAN	N/A	N/A	Zinc finger protein 384 OS=Homo sapiens GN=ZNF384 PE=2 SV=1	TRUE	-0.433075	0.68729	2627.3	3140.75	3035.23	2964.37	2026.29	333.172	-513.448	0.836521	-0.0775233	0.16286
1471	1471	sp|Q7Z3K3|POGZ_HUMAN	N/A	N/A	Pogo transposable element with ZNF domain OS=Homo sapiens GN=POGZ PE=1 SV=2	TRUE	-0.197065	0.85338	1768.74	2115.58	309.282	3014.61	2585.12	1615.64	-346.841	0.836054	-0.0777658	0.0688575
759	759	sp|Q99598|TSNAX_HUMAN	N/A	N/A	Translin-associated protein X OS=Homo sapiens GN=TSNAX PE=1 SV=1	TRUE	-1.5651	0.19261	303078	362605	290261	358566	45637.8	47507.4	-59526.9	0.835835	-0.0778793	0.715321
368	368	tr|G3V162|G3V162_HUMAN	N/A	N/A	TAR DNA binding protein, isoform CRA_d OS=Homo sapiens GN=TARDBP PE=4 SV=1	TRUE	-2.35557	0.07804	854521	1.02259e+06	853409	1.07259e+06	15141.1	122652	-168072	0.835642	-0.07798	1.10768
1064	1064	sp|P61758|PFD3_HUMAN	N/A	N/A	Prefoldin subunit 3 OS=Homo sapiens GN=VBP1 PE=1 SV=3	TRUE	-2.68307	0.05505	276726	331327	271804	332981	9811.78	33854.6	-54601.3	0.835204	-0.0782073	1.25924
1281	1281	sp|Q92905|CSN5_HUMAN	N/A	N/A	COP9 signalosome complex subunit 5 OS=Homo sapiens GN=COPS5 PE=1 SV=4	TRUE	-2.07855	0.1062	152905	183120	146503	180462	13915	20983	-30214.5	0.835002	-0.0783126	0.973875
670	670	sp|P42224|STAT1_HUMAN	N/A	N/A	Signal transducer and activator of transcription 1-alpha/beta OS=Homo sapiens GN=STAT1 PE=1 SV=2	TRUE	-0.604944	0.57786	138717	166170	181348	170254	76029.4	19946.9	-27453.1	0.83479	-0.0784228	0.238177
1445	1445	tr|H0Y8P4|H0Y8P4_HUMAN	N/A	N/A	U3 small nucleolar RNA-associated protein 15 homolog (Fragment) OS=Homo sapiens GN=UTP15 PE=4 SV=1	TRUE	-3.30902	0.02968	142208	170485	143795	174437	2815.16	14530.9	-28276.9	0.834138	-0.078762	1.52754
780	780	tr|H0YIY8|H0YIY8_HUMAN	N/A	N/A	Serine/threonine-protein phosphatase 4 regulatory subunit 3A (Fragment) OS=Homo sapiens GN=SMEK1 PE=4 SV=1	TRUE	-1.17661	0.30459	70410.5	84461.5	73509	85783.2	16943.8	11863.1	-14051	0.83364	-0.0790212	0.516284
628	628	sp|P26583|HMGB2_HUMAN	N/A	N/A	High mobility group protein B2 OS=Homo sapiens GN=HMGB2 PE=1 SV=2	TRUE	-1.92995	0.12582	733271	879969	685659	887755	119173	55954.2	-146698	0.833292	-0.079203	0.90025
776	776	tr|B3KWE1|B3KWE1_HUMAN	N/A	N/A	Histidine--tRNA ligase, cytoplasmic OS=Homo sapiens GN=HARS PE=2 SV=1	TRUE	-2.19899	0.09276	144816	173901	144049	175325	5099.94	22334.5	-29085.4	0.832747	-0.0794868	1.03264
404	404	tr|E9PH29|E9PH29_HUMAN	N/A	N/A	Thioredoxin-dependent peroxide reductase, mitochondrial OS=Homo sapiens GN=PRDX3 PE=2 SV=1	TRUE	-3.71726	0.02052	581146	698076	568979	690404	51297.8	18357.4	-116930	0.832496	-0.0796177	1.68782
407	407	sp|P43490|NAMPT_HUMAN	N/A	N/A	Nicotinamide phosphoribosyltransferase OS=Homo sapiens GN=NAMPT PE=1 SV=1	TRUE	-2.50043	0.06674	592874	713099	591037	735367	42072.9	71871.5	-120226	0.831404	-0.0801879	1.17561
1103	1103	sp|P09104|ENOG_HUMAN	N/A	N/A	Gamma-enolase OS=Homo sapiens GN=ENO2 PE=1 SV=3	TRUE	-1.83067	0.14112	76741	92368.2	73911.8	86119.3	5414.44	13758.3	-15627.2	0.830816	-0.0804949	0.850411
1477	1477	sp|Q8WWY3|PRP31_HUMAN	N/A	N/A	U4/U6 small nuclear ribonucleoprotein Prp31 OS=Homo sapiens GN=PRPF31 PE=1 SV=2	TRUE	-1.91891	0.12743	57681.9	69471.3	57908.7	72925.8	3229.75	10139.4	-11789.3	0.830299	-0.0807655	0.894728
571	571	sp|P48047|ATPO_HUMAN	N/A	N/A	ATP synthase subunit O, mitochondrial OS=Homo sapiens GN=ATP5O PE=1 SV=1	TRUE	-1.15466	0.31252	50395.8	60734.8	45350.3	61690.4	13402.2	7804.65	-10339	0.829768	-0.0810434	0.505122
1324	1324	tr|H0YDH9|H0YDH9_HUMAN	N/A	N/A	Mitogen-activated protein kinase 3 (Fragment) OS=Homo sapiens GN=MAPK3 PE=2 SV=2	TRUE	-1.10826	0.3299	55032.7	66325.3	59361.1	67954.5	9578.61	14823.2	-11292.6	0.829739	-0.0810587	0.481618
1264	1264	tr|C9JN15|C9JN15_HUMAN	N/A	N/A	Peptidyl-prolyl cis-trans isomerase (Fragment) OS=Homo sapiens GN=PPIG PE=2 SV=1	TRUE	-1.41256	0.23065	57051.4	68802	60499.7	64561.7	6869.34	12665.5	-11750.6	0.829211	-0.0813349	0.637047
935	935	tr|F8VR50|F8VR50_HUMAN	N/A	N/A	Actin-related protein 2/3 complex subunit 3 (Fragment) OS=Homo sapiens GN=ARPC3 PE=2 SV=1	TRUE	-2.13476	0.09967	100251	121126	101780	119595	13959.9	9590.86	-20874.9	0.827659	-0.0821487	1.00144
1114	1114	tr|K7ES31|K7ES31_HUMAN	N/A	N/A	Eukaryotic translation initiation factor 3 subunit K OS=Homo sapiens GN=EIF3K PE=2 SV=1	TRUE	-2.16157	0.09672	279666	338062	272067	347155	15556.4	44130.6	-58395.8	0.827263	-0.0823564	1.01448
1462	1462	sp|Q14C86|GAPD1_HUMAN	N/A	N/A	GTPase-activating protein and VPS9 domain-containing protein 1 OS=Homo sapiens GN=GAPVD1 PE=1 SV=2	TRUE	-0.420696	0.6956	104848	126762	63601.4	125240	75117.2	49975.3	-21914.1	0.827125	-0.0824289	0.15764
824	824	sp|Q5SSJ5|HP1B3_HUMAN	N/A	N/A	Heterochromatin protein 1-binding protein 3 OS=Homo sapiens GN=HP1BP3 PE=1 SV=1	TRUE	-1.21256	0.29202	143279	173294	143224	193927	21484	37102.9	-30014.9	0.826798	-0.0826007	0.534587
365	365	tr|F5H698|F5H698_HUMAN	N/A	N/A	Leucine--tRNA ligase, cytoplasmic OS=Homo sapiens GN=LARS PE=2 SV=1	TRUE	-1.24369	0.28152	691366	837588	764348	773305	148544	139297	-146222	0.825425	-0.0833225	0.550491
1319	1319	tr|H7C2W9|H7C2W9_HUMAN	N/A	N/A	60S ribosomal protein L31 (Fragment) OS=Homo sapiens GN=RPL31 PE=4 SV=1	TRUE	-3.06563	0.03745	846354	1.02706e+06	847843	1.0357e+06	35857.1	95591.6	-180703	0.824057	-0.0840425	1.42655
783	783	tr|E7ENU7|E7ENU7_HUMAN	N/A	N/A	Ribosomal protein L15 (Fragment) OS=Homo sapiens GN=RPL15 PE=2 SV=1	TRUE	-3.20421	0.03277	1.34403e+06	1.63324e+06	1.36555e+06	1.65884e+06	59120.5	144723	-289207	0.822924	-0.0846404	1.48452
1208	1208	tr|H0YAK1|H0YAK1_HUMAN	N/A	N/A	G-rich sequence factor 1 (Fragment) OS=Homo sapiens GN=GRSF1 PE=2 SV=1	TRUE	-0.229413	0.8298	7906.75	9614.56	1675.48	12218.7	11652.2	5520.54	-1707.81	0.822372	-0.0849315	0.0810266
791	791	tr|H7BXH2|H7BXH2_HUMAN	N/A	N/A	Serine/threonine-protein phosphatase 6 regulatory subunit 3 OS=Homo sapiens GN=PPP6R3 PE=2 SV=1	TRUE	-1.08286	0.33978	38467	46777.1	42151	47363.6	9803.98	8975.63	-8310.09	0.822347	-0.0849449	0.468802
1084	1084	tr|H0YBB3|H0YBB3_HUMAN	N/A	N/A	Epithelial-splicing regulatory protein 1 (Fragment) OS=Homo sapiens GN=ESRP1 PE=2 SV=1	TRUE	-0.929456	0.40526	30458.7	37052.8	28561.6	33788.6	6181.2	10620.6	-6594.19	0.822033	-0.0851109	0.392266
375	375	sp|Q00341|VIGLN_HUMAN	N/A	N/A	Vigilin OS=Homo sapiens GN=HDLBP PE=1 SV=2	TRUE	-1.49118	0.21018	221047	269033	220707	260632	1156.04	55724.9	-47985.7	0.821636	-0.0853204	0.677409
1172	1172	sp|P17858|K6PL_HUMAN	N/A	N/A	6-phosphofructokinase, liver type OS=Homo sapiens GN=PFKL PE=1 SV=6	TRUE	-4.72748	0.00912	28298.3	34456.6	27747.2	35331.5	1368.73	1793.68	-6158.26	0.821275	-0.0855114	2.04001
729	729	tr|Q9HBD4|Q9HBD4_HUMAN	N/A	N/A	SMARCA4 isoform 2 OS=Homo sapiens GN=SMARCA4 PE=2 SV=1	TRUE	-0.733839	0.50374	73430.6	89604.2	77955	95858.1	19023.1	33096.2	-16173.5	0.8195	-0.086451	0.297794
412	412	sp|P51665|PSMD7_HUMAN	N/A	N/A	26S proteasome non-ATPase regulatory subunit 7 OS=Homo sapiens GN=PSMD7 PE=1 SV=2	TRUE	-2.91534	0.04345	912831	1.11404e+06	916579	1.13026e+06	12673.6	118866	-201206	0.81939	-0.0865092	1.36201
1409	1409	tr|H3BSH7|H3BSH7_HUMAN	N/A	N/A	Cirhin (Fragment) OS=Homo sapiens GN=CIRH1A PE=2 SV=1	TRUE	-2.36932	0.07688	83728.9	102313	83900.6	102249	1276.9	13525.1	-18583.6	0.818364	-0.0870533	1.11419
1138	1138	sp|Q9BQ67|GRWD1_HUMAN	N/A	N/A	Glutamate-rich WD repeat-containing protein 1 OS=Homo sapiens GN=GRWD1 PE=1 SV=1	TRUE	-1.76059	0.15311	121944	149093	123568	158220	8309.88	25383.4	-27149.1	0.817904	-0.0872974	0.814996
976	976	sp|Q15645|PCH2_HUMAN	N/A	N/A	Pachytene checkpoint protein 2 homolog OS=Homo sapiens GN=TRIP13 PE=1 SV=2	TRUE	-0.656307	0.54746	69151.6	84640.7	73169.7	73420	21609	34698.4	-15489.1	0.817002	-0.0877769	0.261648
1046	1046	sp|Q9P2I0|CPSF2_HUMAN	N/A	N/A	Cleavage and polyadenylation specificity factor subunit 2 OS=Homo sapiens GN=CPSF2 PE=1 SV=2	TRUE	-1.55496	0.19493	35799.3	43826.8	38308.9	41086.2	7474.52	4907.97	-8027.59	0.816834	-0.0878662	0.710121
298	298	sp|Q92616|GCN1L_HUMAN	N/A	N/A	Translational activator GCN1 OS=Homo sapiens GN=GCN1L1 PE=1 SV=6	TRUE	-1.66474	0.1713	492814	603368	497182	590664	33940.4	109903	-110554	0.816772	-0.0878992	0.766243
1095	1095	sp|Q92538|GBF1_HUMAN	N/A	N/A	Golgi-specific brefeldin A-resistance guanine nucleotide exchange factor 1 OS=Homo sapiens GN=GBF1 PE=1 SV=2	TRUE	-2.37423	0.07647	51957.2	63634.1	50655.9	60120.8	4455.06	7260.76	-11676.9	0.816499	-0.0880444	1.11651
843	843	sp|Q9H4M9|EHD1_HUMAN	N/A	N/A	EH domain-containing protein 1 OS=Homo sapiens GN=EHD1 PE=1 SV=2	TRUE	-1.24326	0.28167	162210	198715	151933	213535	21176.6	46239.3	-36505.5	0.816292	-0.0881543	0.550259
538	538	sp|P17812|PYRG1_HUMAN	N/A	N/A	CTP synthase 1 OS=Homo sapiens GN=CTPS1 PE=1 SV=2	TRUE	-2.16394	0.09646	676674	829144	698884	861046	38694.8	115743	-152470	0.816111	-0.0882507	1.01565
940	940	sp|Q96FQ6|S10AG_HUMAN	N/A	N/A	Protein S100-A16 OS=Homo sapiens GN=S100A16 PE=1 SV=1	TRUE	-1.5318	0.20033	325857	400354	331729	414745	39417.4	74445.3	-74497.6	0.813921	-0.0894179	0.698254
471	471	sp|Q15691|MARE1_HUMAN	N/A	N/A	Microtubule-associated protein RP/EB family member 1 OS=Homo sapiens GN=MAPRE1 PE=1 SV=3	TRUE	-3.55803	0.02363	436521	536384	428327	529318	46241.8	14999.2	-99863.4	0.813821	-0.0894711	1.62654
1300	1300	sp|O95456|PSMG1_HUMAN	N/A	N/A	Proteasome assembly chaperone 1 OS=Homo sapiens GN=PSMG1 PE=1 SV=1	TRUE	-1.54499	0.19724	171512	210816	170698	224411	10408.2	42815.8	-39303.9	0.813563	-0.089609	0.705005
676	676	tr|E2QRB3|E2QRB3_HUMAN	N/A	N/A	Pyrroline-5-carboxylate reductase 1, isoform CRA_c OS=Homo sapiens GN=PYCR1 PE=2 SV=2	TRUE	-0.494621	0.6468	88976.1	109367	112434	123366	52140.9	48781.8	-20390.4	0.813559	-0.0896111	0.18923
1106	1106	sp|Q8NBJ5|GT251_HUMAN	N/A	N/A	Procollagen galactosyltransferase 1 OS=Homo sapiens GN=COLGALT1 PE=1 SV=1	TRUE	-1.05986	0.34897	51481.2	63289.8	50284.6	72351.7	2316.97	19158.4	-11808.6	0.81342	-0.0896849	0.457212
1101	1101	sp|O43719|HTSF1_HUMAN	N/A	N/A	HIV Tat-specific factor 1 OS=Homo sapiens GN=HTATSF1 PE=1 SV=1	TRUE	-2.45899	0.06977	106001	130367	106710	134423	2491.58	16980.8	-24365.8	0.813098	-0.0898569	1.15633
1169	1169	tr|G3V4W0|G3V4W0_HUMAN	N/A	N/A	Heterogeneous nuclear ribonucleoproteins C1/C2 (Fragment) OS=Homo sapiens GN=HNRNPC PE=2 SV=1	TRUE	-0.520781	0.63002	106773	131408	119653	129990	77901.9	25387.3	-24635.4	0.812527	-0.090162	0.200646
948	948	sp|P49755|TMEDA_HUMAN	N/A	N/A	Transmembrane emp24 domain-containing protein 10 OS=Homo sapiens GN=TMED10 PE=1 SV=2	TRUE	-0.975528	0.38454	211383	260665	244221	266846	62342.7	61397.3	-49281.8	0.810938	-0.0910124	0.415058
1394	1394	sp|O00151|PDLI1_HUMAN	N/A	N/A	PDZ and LIM domain protein 1 OS=Homo sapiens GN=PDLIM1 PE=1 SV=4	TRUE	-0.663264	0.54343	38258.5	47184.9	35998.6	36839.6	11016.1	20543.2	-8926.41	0.810821	-0.0910752	0.264856
742	742	sp|P35241|RADI_HUMAN	N/A	N/A	Radixin OS=Homo sapiens GN=RDX PE=1 SV=1	TRUE	-0.752824	0.49344	109348	134962	96534.2	111138	26994.5	52383.8	-25613.6	0.810216	-0.0913991	0.306766
1293	1293	sp|Q10713|MPPA_HUMAN	N/A	N/A	Mitochondrial-processing peptidase subunit alpha OS=Homo sapiens GN=PMPCA PE=1 SV=2	TRUE	-0.552765	0.60986	12151.8	15035.7	14733.9	13112.3	8003.47	4195.74	-2883.92	0.808195	-0.0924837	0.21477
1365	1365	sp|Q96B26|EXOS8_HUMAN	N/A	N/A	Exosome complex component RRP43 OS=Homo sapiens GN=EXOSC8 PE=1 SV=1	TRUE	-0.293473	0.78376	8877.87	10990.2	5705.83	12453.6	8556.87	9066.15	-2112.3	0.807801	-0.0926955	0.105817
952	952	sp|O75531|BAF_HUMAN	N/A	N/A	Barrier-to-autointegration factor OS=Homo sapiens GN=BANF1 PE=1 SV=1	TRUE	-3.19179	0.03316	1.1119e+06	1.37683e+06	1.09712e+06	1.41958e+06	26993	141212	-264935	0.807577	-0.0928163	1.47939
1500	1500	tr|M0QXB5|M0QXB5_HUMAN	N/A	N/A	Persulfide dioxygenase ETHE1, mitochondrial OS=Homo sapiens GN=ETHE1 PE=4 SV=1	TRUE	-0.352048	0.74257	27280.5	33798.7	27778.4	44107.3	16618.4	27427.1	-6518.16	0.807147	-0.0930472	0.129263
282	282	sp|O43390|HNRPR_HUMAN	N/A	N/A	Heterogeneous nuclear ribonucleoprotein R OS=Homo sapiens GN=HNRNPR PE=1 SV=1	TRUE	-2.18079	0.09466	524156	650125	507196	675580	32080.1	94765.5	-125969	0.806239	-0.093536	1.02383
420	420	sp|Q9Y2W1|TR150_HUMAN	N/A	N/A	Thyroid hormone receptor-associated protein 3 OS=Homo sapiens GN=THRAP3 PE=1 SV=2	TRUE	-2.06731	0.10756	832211	1.03226e+06	921348	1.0086e+06	161067	46356.3	-200047	0.806205	-0.0935546	0.968349
692	692	sp|Q9Y333|LSM2_HUMAN	N/A	N/A	U6 snRNA-associated Sm-like protein LSm2 OS=Homo sapiens GN=LSM2 PE=1 SV=1	TRUE	-1.02752	0.36225	657502	816229	597450	903059	157656	216176	-158727	0.805537	-0.0939147	0.440992
1145	1145	sp|P06132|DCUP_HUMAN	N/A	N/A	Uroporphyrinogen decarboxylase OS=Homo sapiens GN=UROD PE=1 SV=2	TRUE	-1.63823	0.17672	108172	134557	107431	133197	7916.65	26749.7	-26385.5	0.803909	-0.0947934	0.752714
470	470	sp|Q9Y2L1|RRP44_HUMAN	N/A	N/A	Exosome complex exonuclease RRP44 OS=Homo sapiens GN=DIS3 PE=1 SV=2	TRUE	-1.72318	0.15995	319115	397387	303810	412003	32837.9	71494.2	-78272.2	0.803033	-0.0952667	0.796016
1024	1024	tr|Q5QPQ3|Q5QPQ3_HUMAN	N/A	N/A	Acyl-protein thioesterase 2 OS=Homo sapiens GN=LYPLA2 PE=2 SV=1	TRUE	-2.21101	0.09152	139565	174224	139459	181479	18585.2	19793.3	-34659.2	0.801065	-0.0963321	1.03848
1174	1174	sp|P30154|2AAB_HUMAN	N/A	N/A	Serine/threonine-protein phosphatase 2A 65 kDa regulatory subunit A beta isoform OS=Homo sapiens GN=PPP2R1B PE=1 SV=3	TRUE	-1.58296	0.1886	237842	296971	208748	291196	52820.9	37359.3	-59128.3	0.800895	-0.0964243	0.724458
1199	1199	sp|Q8TBX8|PI42C_HUMAN	N/A	N/A	Phosphatidylinositol 5-phosphate 4-kinase type-2 gamma OS=Homo sapiens GN=PIP4K2C PE=1 SV=3	TRUE	-2.44548	0.07079	91187.1	113963	94184.5	112758	7782.31	14129.8	-22775.6	0.800148	-0.0968294	1.15003
199	199	sp|P40926|MDHM_HUMAN	N/A	N/A	Malate dehydrogenase, mitochondrial OS=Homo sapiens GN=MDH2 PE=1 SV=3	TRUE	-10.6959	0.00043	2.08667e+06	2.60923e+06	2.06214e+06	2.60249e+06	59073.8	60588.1	-522554	0.799728	-0.0970574	3.36653
916	916	sp|Q15428|SF3A2_HUMAN	N/A	N/A	Splicing factor 3A subunit 2 OS=Homo sapiens GN=SF3A2 PE=1 SV=2	TRUE	-1.3589	0.24575	105637	132189	103170	121855	17458.3	28992	-26551.7	0.799139	-0.0973779	0.609506
897	897	tr|K7ES11|K7ES11_HUMAN	N/A	N/A	Ubiquitin-conjugating enzyme E2 O (Fragment) OS=Homo sapiens GN=UBE2O PE=4 SV=1	TRUE	-0.845611	0.44539	23966.9	30053.2	26603.4	24401.9	5753.11	11059.4	-6086.24	0.797484	-0.0982778	0.35126
1512	1512	sp|Q9NRD1|FBX6_HUMAN	N/A	N/A	F-box only protein 6 OS=Homo sapiens GN=FBXO6 PE=1 SV=1	TRUE	-0.313779	0.76937	7564.87	9493.28	8625.15	10364.8	6413.37	8495.88	-1928.41	0.796866	-0.0986148	0.113865
579	579	sp|Q92797|SYMPK_HUMAN	N/A	N/A	Symplekin OS=Homo sapiens GN=SYMPK PE=1 SV=2	TRUE	-2.6832	0.05505	169424	213019	166227	219799	10379.4	26157.8	-43595.8	0.795344	-0.0994452	1.25924
344	344	tr|J3KN16|J3KN16_HUMAN	N/A	N/A	Proteasome-associated protein ECM29 homolog OS=Homo sapiens GN=KIAA0368 PE=2 SV=1	TRUE	-1.20853	0.2934	153207	192675	167979	167279	26007.7	50232	-39468.2	0.795157	-0.0995472	0.53254
343	343	tr|J3QQT2|J3QQT2_HUMAN	N/A	N/A	60S ribosomal protein L17 (Fragment) OS=Homo sapiens GN=RPL17 PE=2 SV=1	TRUE	-3.04968	0.03804	3.98537e+06	5.01647e+06	3.7197e+06	5.05348e+06	559433	173132	-1.0311e+06	0.794456	-0.09993	1.41976
908	908	sp|Q9Y696|CLIC4_HUMAN	N/A	N/A	Chloride intracellular channel protein 4 OS=Homo sapiens GN=CLIC4 PE=1 SV=4	TRUE	-0.932892	0.40369	71100.3	89537.9	72320.7	71285.5	3084.86	34092.8	-18437.6	0.794081	-0.100135	0.393952
1440	1440	tr|B4DT77|B4DT77_HUMAN	N/A	N/A	Annexin OS=Homo sapiens GN=ANXA7 PE=2 SV=1	TRUE	-1.66431	0.17138	81636.3	102949	85742.6	105216	19793.7	10007.7	-21312.4	0.79298	-0.100738	0.76604
1501	1501	tr|H0YB83|H0YB83_HUMAN	N/A	N/A	Regulator of microtubule dynamics protein 1 (Fragment) OS=Homo sapiens GN=RMDN1 PE=4 SV=1	TRUE	-3.49697	0.02496	99693.6	125858	97109.6	127311	5319.73	11817.3	-26164.9	0.792109	-0.101215	1.60276
601	601	sp|Q8WVM8|SCFD1_HUMAN	N/A	N/A	Sec1 family domain-containing protein 1 OS=Homo sapiens GN=SCFD1 PE=1 SV=4	TRUE	-0.659362	0.54569	391692	494526	540814	465781	264099	56764.1	-102834	0.792056	-0.101244	0.263054
811	811	sp|O00148|DX39A_HUMAN	N/A	N/A	ATP-dependent RNA helicase DDX39A OS=Homo sapiens GN=DDX39A PE=1 SV=2	TRUE	-3.14276	0.03476	785691	992310	787899	1.05653e+06	10501.3	113387	-206619	0.79178	-0.101396	1.45892
357	357	tr|J3KQU9|J3KQU9_HUMAN	N/A	N/A	AP-1 complex subunit gamma-1 OS=Homo sapiens GN=AP1G1 PE=2 SV=1	TRUE	-0.924133	0.40772	448829	566927	453397	456264	22659.3	220182	-118098	0.791688	-0.101446	0.389638
1344	1344	tr|C9J0I9|C9J0I9_HUMAN	N/A	N/A	Nuclear-interacting partner of ALK OS=Homo sapiens GN=ZC3HC1 PE=2 SV=1	TRUE	-1.69751	0.16483	46418.5	58796.1	48944.4	55642.5	7238.15	10349.4	-12377.5	0.789484	-0.102657	0.782964
370	370	sp|O15042|SR140_HUMAN	N/A	N/A	U2 snRNP-associated SURP motif-containing protein OS=Homo sapiens GN=U2SURP PE=1 SV=2	TRUE	-8.18555	0.00121	219735	278655	220166	281212	1755.54	12343.1	-58919.8	0.788556	-0.103167	2.91721
473	473	sp|Q99436|PSB7_HUMAN	N/A	N/A	Proteasome subunit beta type-7 OS=Homo sapiens GN=PSMB7 PE=1 SV=1	TRUE	-1.35282	0.24752	87522.9	111006	87987.4	106351	25996.2	15106	-23483.5	0.788449	-0.103226	0.60639
1118	1118	tr|F5H2F9|F5H2F9_HUMAN	N/A	N/A	DNA mismatch repair protein Msh6 OS=Homo sapiens GN=MSH6 PE=2 SV=1	TRUE	-1.29245	0.26581	121122	153906	131752	157738	25361	35875.8	-32783.9	0.786987	-0.104032	0.575429
376	376	sp|P13804|ETFA_HUMAN	N/A	N/A	Electron transfer flavoprotein subunit alpha, mitochondrial OS=Homo sapiens GN=ETFA PE=1 SV=1	TRUE	-1.26793	0.2736	152579	194408	142429	192543	29242.1	49090.4	-41828.8	0.78484	-0.105219	0.562884
598	598	sp|P18085|ARF4_HUMAN	N/A	N/A	ADP-ribosylation factor 4 OS=Homo sapiens GN=ARF4 PE=1 SV=3	TRUE	-3.55493	0.02369	538658	686927	535500	705607	23825.3	68198.7	-148269	0.784156	-0.105598	1.62543
892	892	sp|Q16763|UBE2S_HUMAN	N/A	N/A	Ubiquitin-conjugating enzyme E2 S OS=Homo sapiens GN=UBE2S PE=1 SV=2	TRUE	-1.21758	0.2903	69145.1	88244	70530.5	85613	3012.75	27001.2	-19098.9	0.783567	-0.105924	0.537153
1160	1160	tr|D6RHZ5|D6RHZ5_HUMAN	N/A	N/A	Protein transport protein Sec31A OS=Homo sapiens GN=SEC31A PE=2 SV=1	TRUE	-3.19494	0.03306	30990.7	39563	32176.5	38085	3635.57	2894.75	-8572.31	0.783325	-0.106058	1.4807
1055	1055	sp|P14618-2|KPYM_HUMAN	N/A	N/A	Isoform M1 of Pyruvate kinase PKM OS=Homo sapiens GN=PKM	TRUE	-2.86104	0.04588	65412.4	83601.2	63062.1	82732.3	6418.7	8947.17	-18188.9	0.782433	-0.106553	1.33838
807	807	sp|O60884|DNJA2_HUMAN	N/A	N/A	DnaJ homolog subfamily A member 2 OS=Homo sapiens GN=DNAJA2 PE=1 SV=1	TRUE	-1.51118	0.20527	123533	157887	132393	159816	19955.9	33943.2	-34353.9	0.782415	-0.106563	0.687675
1490	1490	tr|H7C537|H7C537_HUMAN	N/A	N/A	NFU1 iron-sulfur cluster scaffold homolog, mitochondrial (Fragment) OS=Homo sapiens GN=NFU1 PE=2 SV=1	TRUE	-1.15044	0.31406	12562.7	16056.7	10756	14709.5	3995.52	3421.82	-3494.07	0.782392	-0.106575	0.502987
1143	1143	tr|H0YJ50|H0YJ50_HUMAN	N/A	N/A	Serine/threonine-protein kinase VRK1 (Fragment) OS=Homo sapiens GN=VRK1 PE=4 SV=1	TRUE	-0.662458	0.5439	59997.6	76688.7	76608.2	79184	41978.9	11926.6	-16691.1	0.782353	-0.106597	0.264481
168	168	tr|H0YIV4|H0YIV4_HUMAN	N/A	N/A	Nucleosome assembly protein 1-like 1 (Fragment) OS=Homo sapiens GN=NAP1L1 PE=2 SV=1	TRUE	-1.68745	0.16679	1.3621e+06	1.74129e+06	1.28352e+06	1.91473e+06	164688	352659	-379195	0.782233	-0.106664	0.77783
1403	1403	tr|E7EPT4|E7EPT4_HUMAN	N/A	N/A	NADH dehydrogenase [ubiquinone] flavoprotein 2, mitochondrial OS=Homo sapiens GN=NDUFV2 PE=2 SV=1	TRUE	-0.500531	0.64299	19338	24729	17856.1	20956.3	6646.95	17430.7	-5390.98	0.781997	-0.106795	0.191796
1096	1096	tr|Q6NX52|Q6NX52_HUMAN	N/A	N/A	ARHGEF1 protein OS=Homo sapiens GN=ARHGEF1 PE=2 SV=1	TRUE	-1.25532	0.2777	19796.2	25369.4	17419.3	28112.6	4306.57	6370.64	-5573.19	0.780318	-0.107728	0.556424
830	830	sp|A6NHR9|SMHD1_HUMAN	N/A	N/A	Structural maintenance of chromosomes flexible hinge domain-containing protein 1 OS=Homo sapiens GN=SMCHD1 PE=1 SV=2	TRUE	-1.82888	0.14141	70213.3	90055.7	67569.4	99531.4	8164.41	16925.6	-19842.4	0.779665	-0.108092	0.84952
1463	1463	tr|B4DGX2|B4DGX2_HUMAN	N/A	N/A	Phosphatidylinositol 5-phosphate 4-kinase type-2 alpha OS=Homo sapiens GN=PIP4K2A PE=2 SV=1	TRUE	-0.473572	0.66049	18258.3	23441.1	19550.4	25076	8174.74	17102.2	-5182.77	0.778903	-0.108517	0.180134
873	873	sp|P62805|H4_HUMAN	N/A	N/A	Histone H4 OS=Homo sapiens GN=HIST1H4A PE=1 SV=2	TRUE	-1.84766	0.13836	94730.5	121650	87934.9	119679	19420.8	16113.1	-26919.3	0.778715	-0.108622	0.858989
926	926	tr|Q5W0X3|Q5W0X3_HUMAN	N/A	N/A	Peptidyl-prolyl cis-trans isomerase OS=Homo sapiens GN=FKBP1A PE=2 SV=1	TRUE	-1.48486	0.21176	134255	172587	134545	187468	6538.93	44232.6	-38332	0.777898	-0.109078	0.674156
939	939	sp|Q9BUL8|PDC10_HUMAN	N/A	N/A	Programmed cell death protein 10 OS=Homo sapiens GN=PDCD10 PE=1 SV=1	TRUE	-0.846099	0.44514	157029	202015	190090	187284	88367.7	25922	-44986.2	0.777313	-0.109404	0.351503
914	914	sp|Q96M27|PRRC1_HUMAN	N/A	N/A	Protein PRRC1 OS=Homo sapiens GN=PRRC1 PE=1 SV=1	TRUE	-1.53639	0.19925	96736.4	124461	92341.3	133992	8025.49	30207	-27724.2	0.777245	-0.109442	0.700602
699	699	sp|O14908|GIPC1_HUMAN	N/A	N/A	PDZ domain-containing protein GIPC1 OS=Homo sapiens GN=GIPC1 PE=1 SV=2	TRUE	-3.11908	0.03556	88880.1	114459	92561.8	111056	12434.6	6866.45	-25579.4	0.77652	-0.109847	1.44904
456	456	sp|Q02878|RL6_HUMAN	N/A	N/A	60S ribosomal protein L6 OS=Homo sapiens GN=RPL6 PE=1 SV=3	TRUE	-4.05093	0.01546	5.47647e+06	7.08351e+06	5.41855e+06	7.02453e+06	126014	675469	-1.60705e+06	0.773128	-0.111748	1.81079
878	878	sp|P35908|K22E_HUMAN	N/A	N/A	Keratin, type II cytoskeletal 2 epidermal OS=Homo sapiens GN=KRT2 PE=1 SV=2	TRUE	-2.53697	0.06419	234984	304547	238039	320694	12422	45839	-69562.9	0.771586	-0.112616	1.19253
1475	1475	tr|E9PBJ5|E9PBJ5_HUMAN	N/A	N/A	Succinate dehydrogenase [ubiquinone] flavoprotein subunit, mitochondrial OS=Homo sapiens GN=SDHA PE=2 SV=1	TRUE	-1.97931	0.1189	31593.6	40952.7	31347.2	39369.6	5175.44	6347.4	-9359.06	0.771466	-0.112683	0.924818
1079	1079	sp|Q9NR45|SIAS_HUMAN	N/A	N/A	Sialic acid synthase OS=Homo sapiens GN=NANS PE=1 SV=2	TRUE	-0.739614	0.50059	26962.7	34976.8	24787.2	33701.8	14773.3	11574.4	-8014.01	0.770876	-0.113015	0.300518
1177	1177	tr|F8W031|F8W031_HUMAN	N/A	N/A	Uncharacterized protein (Fragment) OS=Homo sapiens PE=2 SV=1	TRUE	-2.84108	0.04682	315282	409777	302017	438347	25203.5	51802.9	-94495.3	0.769398	-0.113849	1.32957
972	972	sp|Q71RC2|LARP4_HUMAN	N/A	N/A	La-related protein 4 OS=Homo sapiens GN=LARP4 PE=1 SV=3	TRUE	-3.6079	0.0226	85102	110814	86069.6	105075	3304.4	11893.3	-25712.3	0.767969	-0.114656	1.64589
919	919	sp|P46734-3|MP2K3_HUMAN	N/A	N/A	Isoform 2 of Dual specificity mitogen-activated protein kinase kinase 3 OS=Homo sapiens GN=MAP2K3	TRUE	-1.68598	0.16708	54182.2	70620.1	46280.1	69856	15638.1	6373.74	-16437.9	0.767234	-0.115072	0.777076
845	845	sp|Q8IWA0|WDR75_HUMAN	N/A	N/A	WD repeat-containing protein 75 OS=Homo sapiens GN=WDR75 PE=1 SV=1	TRUE	-1.92399	0.12669	74981	97740.8	75824.4	104596	4579.58	19970.9	-22759.8	0.767141	-0.115125	0.897258
672	672	tr|K7EQ02|K7EQ02_HUMAN	N/A	N/A	DAZ-associated protein 1 (Fragment) OS=Homo sapiens GN=DAZAP1 PE=2 SV=1	TRUE	-1.85911	0.13654	222267	289851	228328	282368	46891.9	42021.9	-67584.7	0.76683	-0.115301	0.86474
769	769	tr|B4DVE7|B4DVE7_HUMAN	N/A	N/A	Annexin OS=Homo sapiens GN=ANXA11 PE=2 SV=1	TRUE	-3.60033	0.02275	451077	588849	420752	590203	64973.3	13093.3	-137772	0.766032	-0.115753	1.64302
913	913	sp|Q9BVC3|DCC1_HUMAN	N/A	N/A	Sister chromatid cohesion protein DCC1 OS=Homo sapiens GN=DSCC1 PE=1 SV=2	TRUE	-0.896702	0.42057	49442.8	64544.5	50071.7	49700.6	13023.5	26101.4	-15101.7	0.766027	-0.115756	0.376162
1198	1198	sp|Q99459|CDC5L_HUMAN	N/A	N/A	Cell division cycle 5-like protein OS=Homo sapiens GN=CDC5L PE=1 SV=2	TRUE	-1.1405	0.31773	70993.5	93115.3	88294.3	90927.3	33201.4	5133.54	-22121.9	0.762425	-0.117803	0.497942
1432	1432	sp|P13284|GILT_HUMAN	N/A	N/A	Gamma-interferon-inducible lysosomal thiol reductase OS=Homo sapiens GN=IFI30 PE=1 SV=3	TRUE	-1.27734	0.27059	32051.2	42053.4	31651.5	49309.4	3135.76	13195.3	-10002.2	0.762155	-0.117957	0.567688
1220	1220	sp|Q9H7E9|CH033_HUMAN	N/A	N/A	UPF0488 protein C8orf33 OS=Homo sapiens GN=C8orf33 PE=1 SV=1	TRUE	-1.43456	0.22473	11375.4	14972.6	13555.5	15024.6	3808	2088.62	-3597.2	0.759748	-0.11933	0.648339
1486	1486	sp|P29317|EPHA2_HUMAN	N/A	N/A	Ephrin type-A receptor 2 OS=Homo sapiens GN=EPHA2 PE=1 SV=2	TRUE	-0.3048	0.77572	10355	13650.4	2745.26	8613.98	14274.2	12121.6	-3295.44	0.758583	-0.119997	0.110295
390	390	sp|Q99714|HCD2_HUMAN	N/A	N/A	3-hydroxyacyl-CoA dehydrogenase type-2 OS=Homo sapiens GN=HSD17B10 PE=1 SV=3	TRUE	-1.24389	0.28145	460338	607174	537105	584605	192819	68006.2	-146836	0.758165	-0.120236	0.550599
650	650	sp|Q9ULC4|MCTS1_HUMAN	N/A	N/A	Malignant T-cell-amplified sequence 1 OS=Homo sapiens GN=MCTS1 PE=1 SV=1	TRUE	-1.41073	0.23115	137990	182442	135539	207820	17813	51587.9	-44451.9	0.75635	-0.121277	0.636106
1372	1372	sp|Q13501|SQSTM_HUMAN	N/A	N/A	Sequestosome-1 OS=Homo sapiens GN=SQSTM1 PE=1 SV=1	TRUE	-2.37339	0.07654	19567.4	25880.5	19977.8	27010.4	2783.5	3671.2	-6313.05	0.756069	-0.121439	1.11611
173	173	sp|Q13813|SPTN1_HUMAN	N/A	N/A	Spectrin alpha chain, non-erythrocytic 1 OS=Homo sapiens GN=SPTAN1 PE=1 SV=3	TRUE	-2.15328	0.09762	276285	366566	299940	361517	70286.8	18260.3	-90281.2	0.753711	-0.122795	1.01046
945	945	sp|P62330|ARF6_HUMAN	N/A	N/A	ADP-ribosylation factor 6 OS=Homo sapiens GN=ARF6 PE=1 SV=2	TRUE	-4.81145	0.00858	161983	215491	156344	209825	14341.9	12858.4	-53508	0.751693	-0.12396	2.06651
1299	1299	sp|P06400|RB_HUMAN	N/A	N/A	Retinoblastoma-associated protein OS=Homo sapiens GN=RB1 PE=1 SV=2	TRUE	-1.06318	0.34762	17790.8	23755.8	20443.9	26253.3	8137.26	5312.16	-5965.02	0.748903	-0.125574	0.458895
722	722	sp|Q01081-2|U2AF1_HUMAN	N/A	N/A	Isoform 2 of Splicing factor U2AF 35 kDa subunit OS=Homo sapiens GN=U2AF1	TRUE	-1.71993	0.16056	42310.8	56501.3	44539	50366.1	5399.42	13231.3	-14190.6	0.748845	-0.125608	0.794363
324	324	sp|Q13620-3|CUL4B_HUMAN	N/A	N/A	Isoform 3 of Cullin-4B OS=Homo sapiens GN=CUL4B	TRUE	-1.16434	0.30899	152256	203462	177604	209983	67972.9	34380.5	-51206.1	0.748326	-0.125909	0.510056
1316	1316	tr|K7EK07|K7EK07_HUMAN	N/A	N/A	Histone H3 (Fragment) OS=Homo sapiens GN=H3F3B PE=2 SV=1	TRUE	-2.27071	0.08566	30154.4	40330.6	31361.5	40353	3318.77	7016.92	-10176.2	0.747681	-0.126284	1.06722
810	810	sp|Q16186|ADRM1_HUMAN	N/A	N/A	Proteasomal ubiquitin receptor ADRM1 OS=Homo sapiens GN=ADRM1 PE=1 SV=2	TRUE	-3.24151	0.03163	174065	233254	169621	238663	12293.6	29139.6	-59189	0.746246	-0.127118	1.4999
679	679	sp|Q9UK76|HN1_HUMAN	N/A	N/A	Hematological and neurological expressed 1 protein OS=Homo sapiens GN=HN1 PE=1 SV=3	TRUE	-0.412246	0.7013	1.45316e+06	1.95132e+06	1.0717e+06	871712	696344	1.97376e+06	-498155	0.744708	-0.128014	0.154096
1200	1200	sp|Q68EM7|RHG17_HUMAN	N/A	N/A	Rho GTPase-activating protein 17 OS=Homo sapiens GN=ARHGAP17 PE=1 SV=1	TRUE	-0.68581	0.53052	22952.9	30938.2	32865.3	28252.5	19555.6	4929.21	-7985.29	0.741895	-0.129657	0.275298
872	872	sp|Q9NTZ6|RBM12_HUMAN	N/A	N/A	RNA-binding protein 12 OS=Homo sapiens GN=RBM12 PE=1 SV=1	TRUE	-3.93273	0.01706	133229	180235	135453	181106	14196.2	15068.1	-47005.6	0.739198	-0.131239	1.76802
1129	1129	tr|J3KP29|J3KP29_HUMAN	N/A	N/A	Nuclear pore complex protein Nup98-Nup96 OS=Homo sapiens GN=NUP98 PE=2 SV=1	TRUE	-1.29453	0.26516	18692	25289.4	20100.3	24831.3	7868.06	4001.47	-6597.36	0.739125	-0.131282	0.576492
409	409	sp|P27694|RFA1_HUMAN	N/A	N/A	Replication protein A 70 kDa DNA-binding subunit OS=Homo sapiens GN=RPA1 PE=1 SV=2	TRUE	-3.45967	0.02583	974923	1.3192e+06	950226	1.38429e+06	73574.8	155868	-344279	0.739025	-0.131341	1.58788
707	707	sp|Q96T76|MMS19_HUMAN	N/A	N/A	MMS19 nucleotide excision repair protein homolog OS=Homo sapiens GN=MMS19 PE=1 SV=2	TRUE	-0.923516	0.408	72140.9	97631.3	69196.3	106975	19576	43615.5	-25490.4	0.738911	-0.131408	0.38934
1388	1388	sp|Q9H0B6|KLC2_HUMAN	N/A	N/A	Kinesin light chain 2 OS=Homo sapiens GN=KLC2 PE=1 SV=1	TRUE	-1.32393	0.25612	16367.2	22295.7	18158.5	22544.1	6102.07	4787.4	-5928.41	0.7341	-0.134245	0.591557
1241	1241	tr|Q5T760|Q5T760_HUMAN	N/A	N/A	Serine/arginine-rich-splicing factor 11 (Fragment) OS=Homo sapiens GN=SRSF11 PE=2 SV=1	TRUE	-0.728908	0.50644	149146	203569	218392	193141	125928	29427.2	-54422.8	0.732657	-0.135099	0.295472
1268	1268	sp|Q9Y5J1|UTP18_HUMAN	N/A	N/A	U3 small nucleolar RNA-associated protein 18 homolog OS=Homo sapiens GN=UTP18 PE=1 SV=3	TRUE	-1.79968	0.14629	20623.6	28168.8	21326.4	28121.6	2155.56	6934.37	-7545.22	0.732143	-0.135404	0.834785
1123	1123	sp|Q10570|CPSF1_HUMAN	N/A	N/A	Cleavage and polyadenylation specificity factor subunit 1 OS=Homo sapiens GN=CPSF1 PE=1 SV=2	TRUE	-2.40023	0.07434	19510.1	26681.2	21252.2	25066.4	3579.07	3737.48	-7171.1	0.73123	-0.135946	1.12878
1228	1228	sp|Q6PKG0|LARP1_HUMAN	N/A	N/A	La-related protein 1 OS=Homo sapiens GN=LARP1 PE=1 SV=2	TRUE	-2.62725	0.05835	18463.3	25383.3	19444.7	24372.8	3537.05	2881.33	-6920	0.72738	-0.138239	1.23396
814	814	tr|E7ETZ4|E7ETZ4_HUMAN	N/A	N/A	Basic leucine zipper and W2 domain-containing protein 2 (Fragment) OS=Homo sapiens GN=BZW2 PE=2 SV=1	TRUE	-3.41096	0.027	89419.7	123121	84715.4	122121	13227.8	10857.4	-33701.2	0.726276	-0.138898	1.56864
1494	1494	sp|Q96SI9|STRBP_HUMAN	N/A	N/A	Spermatid perinuclear RNA-binding protein OS=Homo sapiens GN=STRBP PE=1 SV=1	TRUE	-0.532613	0.62251	39326.4	54169.9	48127.5	64877.5	24068.3	41842.5	-14843.5	0.725982	-0.139074	0.205854
782	782	sp|Q92973|TNPO1_HUMAN	N/A	N/A	Transportin-1 OS=Homo sapiens GN=TNPO1 PE=1 SV=2	TRUE	-2.84352	0.0467	139998	192862	146334	204619	18104.9	26629.1	-52864.4	0.725895	-0.139126	1.33068
754	754	tr|M0R389|M0R389_HUMAN	N/A	N/A	Platelet-activating factor acetylhydrolase IB subunit gamma (Fragment) OS=Homo sapiens GN=PAFAH1B3 PE=4 SV=1	TRUE	-1.23051	0.28592	78917.7	108960	77191.8	133175	5309.87	41952.5	-30042.3	0.724281	-0.140093	0.543755
1284	1284	sp|Q5TFE4|NT5D1_HUMAN	N/A	N/A	5'-nucleotidase domain-containing protein 1 OS=Homo sapiens GN=NT5DC1 PE=1 SV=1	TRUE	-1.17919	0.30367	135567	187494	171700	177547	69080.3	32331.9	-51926.5	0.723049	-0.140832	0.517598
1173	1173	sp|P62244|RS15A_HUMAN	N/A	N/A	40S ribosomal protein S15a OS=Homo sapiens GN=RPS15A PE=1 SV=2	TRUE	-2.19472	0.0932	434625	601802	463158	650928	55494.9	119696	-167178	0.722205	-0.141339	1.03058
758	758	sp|Q09161|NCBP1_HUMAN	N/A	N/A	Nuclear cap-binding protein subunit 1 OS=Homo sapiens GN=NCBP1 PE=1 SV=1	TRUE	-0.792403	0.47247	9.48797e+06	1.3142e+07	1.39993e+07	1.33523e+07	7.96994e+06	523641	-3.65406e+06	0.721956	-0.141489	0.325626
813	813	sp|Q9BXW7|CECR5_HUMAN	N/A	N/A	Cat eye syndrome critical region protein 5 OS=Homo sapiens GN=CECR5 PE=1 SV=1	TRUE	-1.07702	0.34209	32198.3	44599.6	35382.1	54051.7	9557.68	17504.2	-12401.3	0.721942	-0.141498	0.46586
1210	1210	tr|F5H5Y3|F5H5Y3_HUMAN	N/A	N/A	Signal recognition particle subunit SRP68 OS=Homo sapiens GN=SRP68 PE=2 SV=1	TRUE	-3.74418	0.02005	120107	166610	116696	175731	6718.25	20436.5	-46503.6	0.720884	-0.142135	1.69789
996	996	tr|Q5JW30|Q5JW30_HUMAN	N/A	N/A	Double-stranded RNA-binding protein Staufen homolog 1 OS=Homo sapiens GN=STAU1 PE=2 SV=1	TRUE	-4.94096	0.00781	82049.5	113915	82323.7	116322	10268.9	4396.51	-31865.5	0.720269	-0.142505	2.10735
1317	1317	tr|J3QSB9|J3QSB9_HUMAN	N/A	N/A	Transcription elongation factor SPT4 OS=Homo sapiens GN=SUPT4H1 PE=2 SV=1	TRUE	-1.61107	0.18245	43011	59799.1	52515.8	60283.3	18020.1	1016.9	-16788.1	0.719258	-0.143115	0.738856
1034	1034	tr|B4DWW1|B4DWW1_HUMAN	N/A	N/A	ADP-ribosylation factor-like protein 1 OS=Homo sapiens GN=ARL1 PE=2 SV=1	TRUE	-1.83455	0.14048	73607	102431	74710	89049.8	9347.03	25557.8	-28823.8	0.718602	-0.143511	0.852386
762	762	sp|O14561|ACPM_HUMAN	N/A	N/A	Acyl carrier protein, mitochondrial OS=Homo sapiens GN=NDUFAB1 PE=1 SV=3	TRUE	-1.38254	0.23898	151117	210946	159702	219558	70568.1	25262.5	-59828.5	0.716379	-0.144857	0.621638
663	663	sp|O76094|SRP72_HUMAN	N/A	N/A	Signal recognition particle subunit SRP72 OS=Homo sapiens GN=SRP72 PE=1 SV=3	TRUE	-3.85437	0.01823	172415	240966	180136	248441	26030.8	16472.7	-68551.1	0.715516	-0.145381	1.73921
1098	1098	sp|O96013|PAK4_HUMAN	N/A	N/A	Serine/threonine-protein kinase PAK 4 OS=Homo sapiens GN=PAK4 PE=1 SV=1	TRUE	-0.730717	0.50545	30269.3	42313.8	27948	37758.5	15761.9	23804.1	-12044.4	0.715354	-0.145479	0.296322
1280	1280	sp|Q96CB8|INT12_HUMAN	N/A	N/A	Integrator complex subunit 12 OS=Homo sapiens GN=INTS12 PE=1 SV=1	TRUE	-3.07856	0.03698	18701.7	26170.8	16975	25258.8	3738.54	1918.85	-7469.05	0.714603	-0.145935	1.43203
608	608	tr|E7EPB3|E7EPB3_HUMAN	N/A	N/A	60S ribosomal protein L14 OS=Homo sapiens GN=RPL14 PE=2 SV=1	TRUE	-8.31071	0.00114	2.53731e+06	3.55331e+06	2.52554e+06	3.63296e+06	26203.9	210119	-1.016e+06	0.71407	-0.146259	2.9431
1258	1258	tr|F5H315|F5H315_HUMAN	N/A	N/A	Pre-mRNA-splicing factor SYF1 OS=Homo sapiens GN=XAB2 PE=2 SV=1	TRUE	-3.59785	0.0228	6146.36	8613.12	6207.91	8026.75	227.257	1165.58	-2466.76	0.713604	-0.146543	1.64207
386	386	tr|B3KS98|B3KS98_HUMAN	N/A	N/A	Eukaryotic translation initiation factor 3 subunit H OS=Homo sapiens GN=EIF3H PE=2 SV=1	TRUE	-2.38582	0.07551	456250	639578	430892	642332	126369	41764.2	-183328	0.713362	-0.14669	1.122
1137	1137	sp|Q9UK45|LSM7_HUMAN	N/A	N/A	U6 snRNA-associated Sm-like protein LSm7 OS=Homo sapiens GN=LSM7 PE=1 SV=1	TRUE	-2.33844	0.07951	82024.1	115022	77879.1	111242	13235.9	20547.1	-32998	0.713116	-0.14684	1.09958
1252	1252	tr|H0YIC9|H0YIC9_HUMAN	N/A	N/A	5'-AMP-activated protein kinase subunit gamma-1 (Fragment) OS=Homo sapiens GN=PRKAG1 PE=2 SV=1	TRUE	-1.45315	0.21984	16063.6	22534.9	15508.4	19371.6	5296.21	5607.56	-6471.24	0.712834	-0.147011	0.657893
979	979	tr|E7EW20|E7EW20_HUMAN	N/A	N/A	Unconventional myosin-VI OS=Homo sapiens GN=MYO6 PE=2 SV=1	TRUE	-1.79146	0.1477	85783.5	120785	102436	126370	30161.8	15345.2	-35001.7	0.710215	-0.14861	0.83062
977	977	sp|P78346|RPP30_HUMAN	N/A	N/A	Ribonuclease P protein subunit p30 OS=Homo sapiens GN=RPP30 PE=1 SV=1	TRUE	-1.20769	0.29369	33601.1	47837	38174.8	50756.6	14304.2	14568.5	-14235.9	0.702408	-0.15341	0.532111
1395	1395	sp|Q9UBB9|TFP11_HUMAN	N/A	N/A	Tuftelin-interacting protein 11 OS=Homo sapiens GN=TFIP11 PE=1 SV=1	TRUE	-0.873415	0.43174	27860.1	39722.3	39923.5	40624	23015.9	4861.45	-11862.2	0.701372	-0.154052	0.364778
721	721	sp|Q92499|DDX1_HUMAN	N/A	N/A	ATP-dependent RNA helicase DDX1 OS=Homo sapiens GN=DDX1 PE=1 SV=2	TRUE	-1.41894	0.22892	404581	576935	420241	528778	31345	208038	-172353	0.70126	-0.154121	0.640316
1277	1277	sp|Q9H4A6|GOLP3_HUMAN	N/A	N/A	Golgi phosphoprotein 3 OS=Homo sapiens GN=GOLPH3 PE=1 SV=1	TRUE	-0.803864	0.46653	15811.5	22554.5	19745.6	19454.7	12843.3	6792.48	-6743	0.701036	-0.15426	0.33112
994	994	sp|P62312|LSM6_HUMAN	N/A	N/A	U6 snRNA-associated Sm-like protein LSm6 OS=Homo sapiens GN=LSM6 PE=1 SV=1	TRUE	-1.89046	0.13168	100975	144787	87736.1	140246	37325.6	14767.7	-43812	0.697405	-0.156515	0.88048
1367	1367	sp|Q8NI22|MCFD2_HUMAN	N/A	N/A	Multiple coagulation factor deficiency protein 2 OS=Homo sapiens GN=MCFD2 PE=1 SV=1	TRUE	-0.772677	0.48283	9423.16	13525.8	13568.4	11959.8	7316.64	5571.73	-4102.65	0.69668	-0.156967	0.316206
561	561	sp|Q10567-4|AP1B1_HUMAN	N/A	N/A	Isoform 4 of AP-1 complex subunit beta-1 OS=Homo sapiens GN=AP1B1	TRUE	-1.24697	0.28044	156094	224215	173429	243086	79067.8	51971.5	-68120.1	0.696183	-0.157276	0.55216
917	917	sp|P98179|RBM3_HUMAN	N/A	N/A	Putative RNA-binding protein 3 OS=Homo sapiens GN=RBM3 PE=1 SV=1	TRUE	-2.69015	0.05465	52171.9	74966.1	52043.4	69747.9	5356.35	13663.6	-22794.1	0.695941	-0.157428	1.26241
1188	1188	tr|B5MC51|B5MC51_HUMAN	N/A	N/A	LIM domain kinase 2 OS=Homo sapiens GN=LIMK2 PE=2 SV=1	TRUE	-2.23528	0.08909	30919.2	44502.4	30006.8	41377.4	4659.45	9437.69	-13583.2	0.694775	-0.158156	1.05017
1092	1092	tr|K7ERU7|K7ERU7_HUMAN	N/A	N/A	Uncharacterized protein C19orf43 OS=Homo sapiens GN=C19orf43 PE=2 SV=1	TRUE	-0.583803	0.59069	612.171	882.209	516.414	678.869	461.376	654.975	-270.038	0.693907	-0.158699	0.22864
887	887	tr|A3KFL4|A3KFL4_HUMAN	N/A	N/A	Exosome complex component RRP4 OS=Homo sapiens GN=EXOSC2 PE=2 SV=1	TRUE	-1.71911	0.16072	43103.4	62258.1	43404.3	60972.9	10847.9	15961.5	-19154.7	0.692334	-0.159684	0.79393
1419	1419	sp|Q9NQG5|RPR1B_HUMAN	N/A	N/A	Regulation of nuclear pre-mRNA domain-containing protein 1B OS=Homo sapiens GN=RPRD1B PE=1 SV=1	TRUE	-0.716027	0.51355	15364.1	22192.2	19123.8	23060.7	12203.2	11130.9	-6828.15	0.692318	-0.159694	0.289417
1130	1130	sp|Q32MZ4|LRRF1_HUMAN	N/A	N/A	Leucine-rich repeat flightless-interacting protein 1 OS=Homo sapiens GN=LRRFIP1 PE=1 SV=2	TRUE	-0.465413	0.66585	10364.3	14975.4	10662.3	14867.7	9669.32	14177	-4611.13	0.692087	-0.159839	0.176624
1088	1088	tr|R4GMP9|R4GMP9_HUMAN	N/A	N/A	Lysine-specific histone demethylase 1A (Fragment) OS=Homo sapiens GN=KDM1A PE=4 SV=1	TRUE	-7.59142	0.00162	7350.56	10622.6	7490.87	10720.2	337.895	665.689	-3271.99	0.691977	-0.159908	2.79048
969	969	sp|Q96HS1|PGAM5_HUMAN	N/A	N/A	Serine/threonine-protein phosphatase PGAM5, mitochondrial OS=Homo sapiens GN=PGAM5 PE=1 SV=2	TRUE	-1.48268	0.2123	61230.4	88939.4	74800.8	90980.5	30455.6	10965	-27709	0.688451	-0.162127	0.67305
597	597	tr|K7ELC2|K7ELC2_HUMAN	N/A	N/A	40S ribosomal protein S15 OS=Homo sapiens GN=RPS15 PE=2 SV=1	TRUE	-2.32676	0.08054	488888	710706	513489	776693	89596.7	138700	-221818	0.687891	-0.16248	1.09399
928	928	tr|M0QXB4|M0QXB4_HUMAN	N/A	N/A	Coatomer protein complex, subunit epsilon, isoform CRA_g OS=Homo sapiens GN=COPE PE=4 SV=1	TRUE	-1.87144	0.13461	60827.4	88621.4	67404.9	90910.9	23212.3	11086.5	-27794.1	0.686373	-0.16344	0.870923
804	804	sp|Q9Y6A5|TACC3_HUMAN	N/A	N/A	Transforming acidic coiled-coil-containing protein 3 OS=Homo sapiens GN=TACC3 PE=1 SV=1	TRUE	-0.98526	0.38028	4326.57	6310.96	3707.6	6949.68	1588.69	3105.73	-1984.39	0.685565	-0.163951	0.419897
1492	1492	sp|Q9BRJ2|RM45_HUMAN	N/A	N/A	39S ribosomal protein L45, mitochondrial OS=Homo sapiens GN=MRPL45 PE=1 SV=2	TRUE	-1.22464	0.2879	16088.8	23769.3	17545.1	25780.4	9609.61	5065.18	-7680.53	0.676873	-0.169493	0.540758
1275	1275	sp|Q9NUQ9|FA49B_HUMAN	N/A	N/A	Protein FAM49B OS=Homo sapiens GN=FAM49B PE=1 SV=1	TRUE	-1.78593	0.14865	194213	287145	194290	281914	6306.16	89907	-92931.7	0.67636	-0.169822	0.827835
880	880	tr|G5E9A6|G5E9A6_HUMAN	N/A	N/A	Ubiquitin carboxyl-terminal hydrolase OS=Homo sapiens GN=USP11 PE=2 SV=1	TRUE	-2.63838	0.05768	80760.9	119563	85495.7	118259	13664	21498.1	-38802.3	0.675466	-0.170396	1.23897
1460	1460	tr|A6NJZ9|A6NJZ9_HUMAN	N/A	N/A	Nucleolar complex protein 3 homolog OS=Homo sapiens GN=NOC3L PE=2 SV=1	TRUE	-2.88861	0.04463	78099.5	115916	72693.2	109069	11385.9	19609.3	-37816.3	0.67376	-0.171495	1.35037
1194	1194	tr|F2Z2Y4|F2Z2Y4_HUMAN	N/A	N/A	Pyridoxal kinase OS=Homo sapiens GN=PDXK PE=2 SV=1	TRUE	-1.14777	0.31504	11412.7	16959.3	15377.6	15442.3	7900.91	2763.14	-5546.61	0.672946	-0.17202	0.501634
1441	1441	tr|Q5SQT8|Q5SQT8_HUMAN	N/A	N/A	GTP-binding protein SAR1a OS=Homo sapiens GN=SAR1A PE=2 SV=1	TRUE	-1.8394	0.1397	300701	447034	263086	491873	78558.7	113206	-146333	0.672657	-0.172206	0.854804
853	853	sp|P07954|FUMH_HUMAN	N/A	N/A	Fumarate hydratase, mitochondrial OS=Homo sapiens GN=FH PE=1 SV=3	TRUE	-1.5628	0.19314	40329.5	60008.4	36915.1	64332.2	6853.41	20705.4	-19679	0.672063	-0.17259	0.714128
1162	1162	sp|Q9NYT0|PLEK2_HUMAN	N/A	N/A	Pleckstrin-2 OS=Homo sapiens GN=PLEK2 PE=1 SV=1	TRUE	-0.592224	0.58556	5890.2	8781.72	3661.52	6796.21	4739.13	7004.02	-2891.51	0.670735	-0.173449	0.232429
518	518	tr|B4DJV2|B4DJV2_HUMAN	N/A	N/A	Citrate synthase OS=Homo sapiens GN=CS PE=2 SV=1	TRUE	-2.19571	0.0931	129795	193540	134208	195599	16217.3	47597.1	-63744.8	0.670638	-0.173512	1.03105
1217	1217	sp|Q9P0L0-2|VAPA_HUMAN	N/A	N/A	Isoform 2 of Vesicle-associated membrane protein-associated protein A OS=Homo sapiens GN=VAPA	TRUE	-0.865456	0.43561	16785.7	25030.3	9938.92	26653.6	12528.6	10737.1	-8244.56	0.670617	-0.173526	0.360902
1335	1335	tr|F5H7C6|F5H7C6_HUMAN	N/A	N/A	COP9 signalosome complex subunit 7a (Fragment) OS=Homo sapiens GN=COPS7A PE=2 SV=1	TRUE	-1.98252	0.11846	31685.7	47268.1	32410.9	43119.2	1973.79	13469.9	-15582.4	0.67034	-0.173705	0.926428
743	743	sp|P58107|EPIPL_HUMAN	N/A	N/A	Epiplakin OS=Homo sapiens GN=EPPK1 PE=1 SV=2	TRUE	-1.91234	0.1284	124045	185229	130151	171326	27046.4	48366.7	-61183.5	0.669687	-0.174128	0.891435
1059	1059	tr|B4DZ67|B4DZ67_HUMAN	N/A	N/A	Nuclear pore complex protein Nup107 OS=Homo sapiens GN=NUP107 PE=2 SV=1	TRUE	-1.46786	0.21605	51967.5	78213.2	62440.2	71734.2	21712.4	22083.5	-26245.7	0.664434	-0.177548	0.665446
280	280	tr|E9PB61|E9PB61_HUMAN	N/A	N/A	THO complex subunit 4 OS=Homo sapiens GN=ALYREF PE=2 SV=1	TRUE	-1.11086	0.3289	2.61441e+06	3.94136e+06	2.57117e+06	2.77781e+06	433025	2.02316e+06	-1.32695e+06	0.663326	-0.178273	0.482936
549	549	sp|P16403|H12_HUMAN	N/A	N/A	Histone H1.2 OS=Homo sapiens GN=HIST1H1C PE=1 SV=2	TRUE	-2.52919	0.06472	2.10975e+06	3.18146e+06	1.77468e+06	3.07635e+06	648674	343327	-1.0717e+06	0.663141	-0.178394	1.18896
1407	1407	sp|Q9HAV7|GRPE1_HUMAN	N/A	N/A	GrpE protein homolog 1, mitochondrial OS=Homo sapiens GN=GRPEL1 PE=1 SV=2	TRUE	-1.9876	0.11777	20983.8	31652.4	25520.5	30867	8888.93	2724.09	-10668.6	0.662944	-0.178523	0.928965
1347	1347	tr|B4DFR2|B4DFR2_HUMAN	N/A	N/A	Dynein light chain roadblock-type 1 OS=Homo sapiens GN=DYNLRB1 PE=2 SV=1	TRUE	-1.05506	0.35091	63308	95601.9	88992.1	89043	46648.4	25190.6	-32293.9	0.662205	-0.179008	0.454804
1278	1278	sp|Q9BRR6|ADPGK_HUMAN	N/A	N/A	ADP-dependent glucokinase OS=Homo sapiens GN=ADPGK PE=1 SV=1	TRUE	-1.31284	0.25949	786.522	1197.08	840.512	978.466	242.489	484.339	-410.555	0.657036	-0.182411	0.585879
1336	1336	tr|E9PI41|E9PI41_HUMAN	N/A	N/A	Exosome complex component RRP41 (Fragment) OS=Homo sapiens GN=EXOSC4 PE=2 SV=1	TRUE	-1.27898	0.27006	121611	185092	164197	182129	84412.5	16283.1	-63480.9	0.65703	-0.182415	0.56854
846	846	sp|P78347|GTF2I_HUMAN	N/A	N/A	General transcription factor II-I OS=Homo sapiens GN=GTF2I PE=1 SV=2	TRUE	-2.58461	0.06103	76923.3	118226	68252.6	117067	25866.5	9850.33	-41302.7	0.650646	-0.186655	1.21446
1156	1156	tr|J3KR44|J3KR44_HUMAN	N/A	N/A	Ubiquitin thioesterase OTUB1 OS=Homo sapiens GN=OTUB1 PE=2 SV=1	TRUE	-0.736291	0.5024	21422.6	33034.6	8711.57	31870.7	22131.6	16011.5	-11612	0.648489	-0.188097	0.29895
1298	1298	sp|P30084|ECHM_HUMAN	N/A	N/A	Enoyl-CoA hydratase, mitochondrial OS=Homo sapiens GN=ECHS1 PE=1 SV=4	TRUE	-1.11944	0.32563	17370.6	26925.6	20263.7	26347.1	14060.4	4568.4	-9554.97	0.645134	-0.19035	0.487276
1390	1390	tr|Q5JXX4|Q5JXX4_HUMAN	N/A	N/A	Mortality factor 4-like protein 2 OS=Homo sapiens GN=MORF4L2 PE=2 SV=1	TRUE	-1.08603	0.33854	70341.7	109085	73142.7	129705	5964.4	61501.7	-38743.6	0.644832	-0.190554	0.47039
1127	1127	sp|Q99575|POP1_HUMAN	N/A	N/A	Ribonucleases P/MRP protein subunit POP1 OS=Homo sapiens GN=POP1 PE=1 SV=2	TRUE	-5.38434	0.00575	14026.1	21799.9	13298	21590	2279.4	1028.47	-7773.77	0.643403	-0.191517	2.24033
1010	1010	sp|O95394|AGM1_HUMAN	N/A	N/A	Phosphoacetylglucosamine mutase OS=Homo sapiens GN=PGM3 PE=1 SV=1	TRUE	-1.69404	0.16551	84235.5	131967	70083.3	150285	35617.1	33363.2	-47731.3	0.638308	-0.19497	0.781176
1164	1164	sp|P10253|LYAG_HUMAN	N/A	N/A	Lysosomal alpha-glucosidase OS=Homo sapiens GN=GAA PE=1 SV=4	TRUE	-1.09289	0.33585	22277.7	34910.9	29368.1	37191.7	18746.9	7029.25	-12633.1	0.638132	-0.195089	0.473855
1072	1072	sp|Q9NZB2|F120A_HUMAN	N/A	N/A	Constitutive coactivator of PPAR-gamma-like protein 1 OS=Homo sapiens GN=FAM120A PE=1 SV=2	TRUE	-1.68957	0.16638	12794.8	20062.3	15352.8	22869.3	5324.08	5211.53	-7267.52	0.637753	-0.195348	0.778899
1051	1051	tr|H0YA55|H0YA55_HUMAN	N/A	N/A	Serum albumin (Fragment) OS=Homo sapiens GN=ALB PE=4 SV=1	TRUE	-3.81161	0.01891	954851	1.50473e+06	949312	1.38616e+06	31551.4	247872	-549878	0.634567	-0.197523	1.72331
775	775	tr|B8ZZU8|B8ZZU8_HUMAN	N/A	N/A	Transcription elongation factor B (SIII), polypeptide 2 (18kDa, elongin B), isoform CRA_b OS=Homo sapiens GN=TCEB2 PE=2 SV=1	TRUE	-1.93719	0.12478	238705	376511	201922	353270	115301	43438.5	-137805	0.633994	-0.197915	0.903855
1329	1329	tr|F8WFC6|F8WFC6_HUMAN	N/A	N/A	Large subunit GTPase 1 homolog OS=Homo sapiens GN=LSG1 PE=2 SV=1	TRUE	-1.18763	0.30068	13275.6	21030	16139	20581.8	11008.9	2588.5	-7754.38	0.631271	-0.199784	0.521895
234	234	tr|F8VYE8|F8VYE8_HUMAN	N/A	N/A	Serine/threonine-protein phosphatase OS=Homo sapiens GN=PPP1CC PE=2 SV=1	TRUE	-1.0346	0.3593	27966.8	44343.6	38932.7	37643.4	22330.7	15906.6	-16376.7	0.630685	-0.200187	0.444543
1521	1521	sp|P21912|DHSB_HUMAN	N/A	N/A	Succinate dehydrogenase [ubiquinone] iron-sulfur subunit, mitochondrial OS=Homo sapiens GN=SDHB PE=1 SV=3	TRUE	-0.654044	0.54878	5751.18	9121.95	6326.79	6657.89	3565.45	8183.55	-3370.77	0.630477	-0.200331	0.260602
1519	1519	sp|O95478|NSA2_HUMAN	N/A	N/A	Ribosome biogenesis protein NSA2 homolog OS=Homo sapiens GN=NSA2 PE=1 SV=1	TRUE	-4.47164	0.01106	55777.8	88784.7	55960.3	91206	3670.51	12246.7	-33006.9	0.628236	-0.201877	1.95624
1076	1076	sp|Q8WXA9-2|SREK1_HUMAN	N/A	N/A	Isoform 2 of Splicing regulatory glutamine/lysine-rich protein 1 OS=Homo sapiens GN=SREK1	TRUE	-1.26001	0.27617	44620.5	71477.6	61408.4	68529.8	35683.8	9468.52	-26857.1	0.624259	-0.204635	0.558824
216	216	sp|P04264|K2C1_HUMAN	N/A	N/A	Keratin, type II cytoskeletal 1 OS=Homo sapiens GN=KRT1 PE=1 SV=6	TRUE	-6.33662	0.00318	1.05841e+06	1.69619e+06	1.05649e+06	1.77792e+06	23635.2	172722	-637782	0.623991	-0.204822	2.49757
862	862	tr|E9PRQ7|E9PRQ7_HUMAN	N/A	N/A	UBX domain-containing protein 1 OS=Homo sapiens GN=UBXN1 PE=2 SV=1	TRUE	-2.17943	0.0948	52703.7	84530.3	55997.4	78558.6	20718	14509.4	-31826.6	0.623489	-0.205171	1.02319
1382	1382	sp|O75794|CD123_HUMAN	N/A	N/A	Cell division cycle protein 123 homolog OS=Homo sapiens GN=CDC123 PE=1 SV=1	TRUE	-1.27903	0.27005	45331.4	73059.4	64937	72180.8	35717.9	11582.7	-27728.1	0.620472	-0.207278	0.568556
1502	1502	tr|J3QT17|J3QT17_HUMAN	N/A	N/A	Sulfatase-modifying factor 2 OS=Homo sapiens GN=SUMF2 PE=2 SV=1	TRUE	-1.32035	0.2572	39806	64323.2	55980.8	72465.3	28357.9	15173.1	-24517.2	0.618844	-0.208419	0.589729
1152	1152	sp|Q9Y446|PKP3_HUMAN	N/A	N/A	Plakophilin-3 OS=Homo sapiens GN=PKP3 PE=1 SV=1	TRUE	-0.703752	0.5204	3589.07	5803.97	3407.56	6478.08	3238.95	4384.66	-2214.9	0.618382	-0.208743	0.283663
1429	1429	tr|C9JX83|C9JX83_HUMAN	N/A	N/A	U3 small nucleolar ribonucleoprotein protein MPP10 OS=Homo sapiens GN=MPHOSPH10 PE=2 SV=1	TRUE	-1.80816	0.14486	45203.6	73399.2	46745	67575.1	8128.28	25756.7	-28195.6	0.615859	-0.210519	0.839052
1436	1436	tr|B7ZC39|B7ZC39_HUMAN	N/A	N/A	Endophilin-B2 OS=Homo sapiens GN=SH3GLB2 PE=2 SV=1	TRUE	-2.39146	0.07505	41339.8	67271.7	38308.3	66898.7	10965.7	15248.1	-25931.9	0.61452	-0.211464	1.12465
1113	1113	sp|O00625|PIR_HUMAN	N/A	N/A	Pirin OS=Homo sapiens GN=PIR PE=1 SV=1	TRUE	-1.74485	0.15595	66986.3	109117	83171.4	112434	33273.9	25336.4	-42131.1	0.613892	-0.211908	0.807015
993	993	sp|Q9BS26|ERP44_HUMAN	N/A	N/A	Endoplasmic reticulum resident protein 44 OS=Homo sapiens GN=ERP44 PE=1 SV=1	TRUE	-1.13108	0.32124	124431	202938	98478.9	224506	84334	85676.3	-78506.8	0.613149	-0.212434	0.49317
1075	1075	sp|Q7Z7A3|CTU1_HUMAN	N/A	N/A	Cytoplasmic tRNA 2-thiolation protein 1 OS=Homo sapiens GN=CTU1 PE=1 SV=1	TRUE	-1.85082	0.13786	3785.11	6292.87	4593.55	5955.96	2254.8	650.773	-2507.76	0.601492	-0.22077	0.860562
812	812	tr|F5H4L7|F5H4L7_HUMAN	N/A	N/A	Vacuolar protein sorting-associated protein 26A OS=Homo sapiens GN=VPS26A PE=2 SV=1	TRUE	-2.14747	0.09826	34918.8	58489	36103.2	65173.4	10949.9	15540.4	-23570.2	0.597014	-0.224015	1.00762
883	883	tr|Q5JRG1|Q5JRG1_HUMAN	N/A	N/A	Nucleoporin p58/p45 (Fragment) OS=Homo sapiens GN=NUPL1 PE=2 SV=1	TRUE	-1.76714	0.15195	131621	222076	128189	187779	38437.5	79892.7	-90454.2	0.592687	-0.227174	0.818299
937	937	tr|B4DL14|B4DL14_HUMAN	N/A	N/A	ATP synthase subunit gamma OS=Homo sapiens GN=ATP5C1 PE=2 SV=1	TRUE	-1.63338	0.17773	188696	320887	244910	323837	137155	28948.9	-132191	0.588044	-0.23059	0.750239
1454	1454	sp|Q8NAV1|PR38A_HUMAN	N/A	N/A	Pre-mRNA-splicing factor 38A OS=Homo sapiens GN=PRPF38A PE=1 SV=1	TRUE	-2.55756	0.0628	40334.8	68912.8	34495.4	66028	17236.3	8802.41	-28578	0.585302	-0.23262	1.20204
494	494	sp|P13645|K1C10_HUMAN	N/A	N/A	Keratin, type I cytoskeletal 10 OS=Homo sapiens GN=KRT10 PE=1 SV=6	TRUE	-4.04878	0.01549	395364	677770	441632	676017	114833	37536	-282406	0.583331	-0.234085	1.80995
1453	1453	sp|Q9Y305|ACOT9_HUMAN	N/A	N/A	Acyl-coenzyme A thioesterase 9, mitochondrial OS=Homo sapiens GN=ACOT9 PE=1 SV=2	TRUE	-0.953736	0.39423	8562.07	14684	8671.8	9702.51	4624.65	10110.4	-6121.97	0.583087	-0.234267	0.40425
1515	1515	sp|Q14139|UBE4A_HUMAN	N/A	N/A	Ubiquitin conjugation factor E4 A OS=Homo sapiens GN=UBE4A PE=1 SV=2	TRUE	-1.01947	0.36563	2821.41	4844.26	3002.93	6202.49	1479.56	3102	-2022.85	0.582423	-0.234762	0.436958
1339	1339	tr|E5RIE1|E5RIE1_HUMAN	N/A	N/A	Lymphokine-activated killer T-cell-originated protein kinase OS=Homo sapiens GN=PBK PE=2 SV=1	TRUE	-2.14946	0.09804	114390	198165	90483	207120	60512.4	29922.7	-83774.9	0.577247	-0.238638	1.0086
798	798	tr|F5H796|F5H796_HUMAN	N/A	N/A	Diablo homolog, mitochondrial (Fragment) OS=Homo sapiens GN=DIABLO PE=2 SV=1	TRUE	-2.13144	0.10005	70256.4	123425	51064.4	118014	39721	16999.4	-53168.6	0.569223	-0.244717	0.999783
1524	1524	tr|G3V125|G3V125_HUMAN	N/A	N/A	Histone acetyltransferase KAT7 OS=Homo sapiens GN=KAT7 PE=4 SV=1	TRUE	-1.51644	0.204	23003.3	40715.5	33180.3	37248.8	18838.5	7374.58	-17712.2	0.564977	-0.247969	0.69037
1443	1443	tr|H3BU96|H3BU96_HUMAN	N/A	N/A	M-phase phosphoprotein 6 OS=Homo sapiens GN=MPHOSPH6 PE=2 SV=1	TRUE	-2.22052	0.09056	34389	61072.3	30095.3	67112.1	9200.83	18669.4	-26683.2	0.563087	-0.249424	1.04306
856	856	sp|Q8TDD1|DDX54_HUMAN	N/A	N/A	ATP-dependent RNA helicase DDX54 OS=Homo sapiens GN=DDX54 PE=1 SV=2	TRUE	-1.31739	0.2581	27468.1	48906.4	30957.9	43924.4	21022.8	18775.3	-21438.4	0.561646	-0.250538	0.588212
1514	1514	sp|Q16222|UAP1_HUMAN	N/A	N/A	UDP-N-acetylhexosamine pyrophosphorylase OS=Homo sapiens GN=UAP1 PE=1 SV=3	TRUE	-1.54048	0.19829	29598.9	53088.1	40847.7	53553.8	24869.8	8887.89	-23489.1	0.557544	-0.253721	0.702699
1104	1104	sp|Q9HCE1-2|MOV10_HUMAN	N/A	N/A	Isoform 2 of Putative helicase MOV-10 OS=Homo sapiens GN=MOV10	TRUE	-1.55116	0.19581	11994.8	21584.8	16246.6	20360.5	9702.41	4531.27	-9590	0.555705	-0.255156	0.708165
1406	1406	tr|Q5TCZ7|Q5TCZ7_HUMAN	N/A	N/A	Copper homeostasis protein cutC homolog (Fragment) OS=Homo sapiens GN=CUTC PE=2 SV=1	TRUE	-1.45518	0.21932	5809.39	10457.4	7952.15	9792.66	4768.41	2805.33	-4648.03	0.555528	-0.255294	0.658922
1117	1117	sp|Q13217|DNJC3_HUMAN	N/A	N/A	DnaJ homolog subfamily C member 3 OS=Homo sapiens GN=DNAJC3 PE=1 SV=1	TRUE	-0.814215	0.46122	8102.31	14616.9	10561.4	19114.1	6713.05	12123.8	-6514.61	0.55431	-0.256247	0.336092
1312	1312	tr|K7ES22|K7ES22_HUMAN	N/A	N/A	Histone chaperone ASF1B OS=Homo sapiens GN=ASF1B PE=2 SV=1	TRUE	-1.56822	0.1919	7460.73	13506.2	9341.71	14535.8	6196.97	2485.9	-6045.42	0.552395	-0.25775	0.716925
1470	1470	sp|P49207|RL34_HUMAN	N/A	N/A	60S ribosomal protein L34 OS=Homo sapiens GN=RPL34 PE=1 SV=3	TRUE	-3.28045	0.03049	582478	1.0605e+06	472646	1.12759e+06	207568	143582	-478017	0.549251	-0.260229	1.51584
924	924	sp|P07686|HEXB_HUMAN	N/A	N/A	Beta-hexosaminidase subunit beta OS=Homo sapiens GN=HEXB PE=1 SV=3	TRUE	-1.30784	0.26103	160698	293267	203939	353948	132632	115037	-132569	0.547957	-0.261254	0.58331
1359	1359	sp|Q9H0U9|TSYL1_HUMAN	N/A	N/A	Testis-specific Y-encoded-like protein 1 OS=Homo sapiens GN=TSPYL1 PE=1 SV=3	TRUE	-0.789352	0.47406	6229.75	11409.4	3885.1	8443.41	6092.4	9594.66	-5179.63	0.54602	-0.262791	0.324167
1236	1236	sp|O94925|GLSK_HUMAN	N/A	N/A	Glutaminase kidney isoform, mitochondrial OS=Homo sapiens GN=GLS PE=1 SV=1	TRUE	-0.636329	0.55915	1513.87	2785.89	475.632	1494.41	1886.97	2902.98	-1272.02	0.543406	-0.264876	0.252472
1202	1202	sp|P78318|IGBP1_HUMAN	N/A	N/A	Immunoglobulin-binding protein 1 OS=Homo sapiens GN=IGBP1 PE=1 SV=1	TRUE	-0.955351	0.3935	1805.88	3332.08	1528.11	2838.94	1157.32	2513.34	-1526.2	0.541969	-0.266026	0.405055
1110	1110	sp|Q15050|RRS1_HUMAN	N/A	N/A	Ribosome biogenesis regulatory protein homolog OS=Homo sapiens GN=RRS1 PE=1 SV=2	TRUE	-1.51597	0.20411	65366.7	122122	92542.6	107321	53950.6	35975.5	-56755.6	0.535256	-0.271438	0.690136
793	793	tr|Q5SQP8|Q5SQP8_HUMAN	N/A	N/A	C-terminal-binding protein 2 OS=Homo sapiens GN=CTBP2 PE=2 SV=1	TRUE	-0.960653	0.39113	77513.6	145001	100331	202993	60530.4	105556	-67487.9	0.534571	-0.271995	0.407679
1377	1377	sp|P26885|FKBP2_HUMAN	N/A	N/A	Peptidyl-prolyl cis-trans isomerase FKBP2 OS=Homo sapiens GN=FKBP2 PE=1 SV=2	TRUE	-1.67918	0.16842	25307.8	47801.5	32065.1	47842.2	21098.6	9652.85	-22493.7	0.529435	-0.276187	0.773606
1423	1423	sp|Q9UGN5|PARP2_HUMAN	N/A	N/A	Poly [ADP-ribose] polymerase 2 OS=Homo sapiens GN=PARP2 PE=1 SV=2	TRUE	-1.56018	0.19373	3185.49	6095.61	2674.61	6178.65	3226.39	167	-2910.13	0.522587	-0.281842	0.712803
1320	1320	tr|H7BYV1|H7BYV1_HUMAN	N/A	N/A	Interferon-induced transmembrane protein 2 (Fragment) OS=Homo sapiens GN=IFITM2 PE=4 SV=1	TRUE	-1.45514	0.21933	8600.57	16858.7	6756.5	19271	8626.53	4712.11	-8258.1	0.510157	-0.292296	0.658902
725	725	tr|E9PD53|E9PD53_HUMAN	N/A	N/A	Structural maintenance of chromosomes protein OS=Homo sapiens GN=SMC4 PE=2 SV=1	TRUE	-1.86493	0.13562	19384.5	37998.5	19457.6	44052	697.058	17273.7	-18614.1	0.510138	-0.292313	0.867676
1425	1425	tr|F5H1X8|F5H1X8_HUMAN	N/A	N/A	Lipopolysaccharide-responsive and beige-like anchor protein OS=Homo sapiens GN=LRBA PE=2 SV=1	TRUE	-2.19917	0.09274	15200	29803.5	11984.3	28042.4	10933.2	3570.95	-14603.5	0.510008	-0.292423	1.03273
638	638	tr|H3BN98|H3BN98_HUMAN	N/A	N/A	Uncharacterized protein (Fragment) OS=Homo sapiens PE=4 SV=2	TRUE	-1.5312	0.20047	2499.63	4953.1	3242.3	4227.83	1377.16	2409.51	-2453.47	0.50466	-0.297001	0.697951
1219	1219	sp|Q9NWH9|SLTM_HUMAN	N/A	N/A	SAFB-like transcription modulator OS=Homo sapiens GN=SLTM PE=1 SV=2	TRUE	-1.36913	0.2428	17423.7	34671.6	23358.8	31026.9	14520.9	16286.4	-17247.8	0.502536	-0.298833	0.614751
1204	1204	sp|O60287|NPA1P_HUMAN	N/A	N/A	Nucleolar pre-ribosomal-associated protein 1 OS=Homo sapiens GN=URB1 PE=1 SV=4	TRUE	-2.89254	0.04445	9730	19593	11118.8	18662.8	5629	1787.3	-9862.96	0.496607	-0.303987	1.35213
490	490	sp|O00116|ADAS_HUMAN	N/A	N/A	Alkyldihydroxyacetonephosphate synthase, peroxisomal OS=Homo sapiens GN=AGPS PE=1 SV=1	TRUE	-2.34846	0.07865	87468.1	176867	109714	174803	40902	51714.1	-89399	0.494541	-0.305797	1.1043
962	962	sp|P50213|IDH3A_HUMAN	N/A	N/A	Isocitrate dehydrogenase [NAD] subunit alpha, mitochondrial OS=Homo sapiens GN=IDH3A PE=1 SV=1	TRUE	-0.855406	0.44054	44108.8	91207.6	39371	37650.3	12162.9	94588.2	-47098.8	0.483609	-0.315506	0.356015
1197	1197	sp|Q9H1I8|ASCC2_HUMAN	N/A	N/A	Activating signal cointegrator 1 complex subunit 2 OS=Homo sapiens GN=ASCC2 PE=1 SV=3	TRUE	-1.28814	0.26716	5361.77	11228.5	1711.52	11540.4	6643.23	4253.99	-5866.75	0.477514	-0.321014	0.573229
1182	1182	sp|Q5JTH9-2|RRP12_HUMAN	N/A	N/A	Isoform 2 of RRP12-like protein OS=Homo sapiens GN=RRP12	TRUE	-1.2919	0.26598	2046.91	4356.51	1560.45	5618.86	1768.88	2541.51	-2309.6	0.469852	-0.328039	0.575151
1380	1380	sp|P05161|ISG15_HUMAN	N/A	N/A	Ubiquitin-like protein ISG15 OS=Homo sapiens GN=ISG15 PE=1 SV=5	TRUE	-2.24844	0.0878	99760.4	214543	59780.4	195886	79197.4	39319.7	-114782	0.464991	-0.332556	1.05651
1086	1086	tr|K7EQQ3|K7EQQ3_HUMAN	N/A	N/A	Keratin, type I cytoskeletal 9 OS=Homo sapiens GN=KRT9 PE=2 SV=1	TRUE	-3.81348	0.01888	5104.71	11326.9	5166.44	10605.7	1111.3	2598.38	-6222.15	0.450673	-0.346138	1.724
1243	1243	tr|Q5H9R2|Q5H9R2_HUMAN	N/A	N/A	NADH dehydrogenase [ubiquinone] 1 alpha subcomplex subunit 5 OS=Homo sapiens GN=DKFZp781K1356 PE=2 SV=1	TRUE	-4.74943	0.00897	9369.11	21032.1	10423.3	19840.1	3618.14	2236.01	-11662.9	0.445468	-0.351183	2.04721
383	383	tr|B4DXZ6|B4DXZ6_HUMAN	N/A	N/A	Fragile X mental retardation syndrome-related protein 1 OS=Homo sapiens GN=FXR1 PE=2 SV=1	TRUE	-0.803222	0.46686	475459	1.06958e+06	427283	340326	86669.7	1.27822e+06	-594123	0.444528	-0.352101	0.330813
1147	1147	sp|O14497|ARI1A_HUMAN	N/A	N/A	AT-rich interactive domain-containing protein 1A OS=Homo sapiens GN=ARID1A PE=1 SV=3	TRUE	-0.726233	0.50791	433.508	975.579	326.04	284.649	236.004	1271.1	-542.071	0.44436	-0.352266	0.294213
854	854	sp|O00762|UBE2C_HUMAN	N/A	N/A	Ubiquitin-conjugating enzyme E2 C OS=Homo sapiens GN=UBE2C PE=1 SV=1	TRUE	-1.15768	0.31141	5647.38	12785.3	7316.69	9825.95	3297.39	10157.6	-7137.92	0.441709	-0.354864	0.506667
748	748	sp|P13995|MTDC_HUMAN	N/A	N/A	Bifunctional methylenetetrahydrofolate dehydrogenase/cyclohydrolase, mitochondrial OS=Homo sapiens GN=MTHFD2 PE=1 SV=2	TRUE	-1.55092	0.19586	61625.8	139633	81554	147061	52425.7	69577.4	-78007.3	0.441341	-0.355226	0.708054
1016	1016	sp|P05023|AT1A1_HUMAN	N/A	N/A	Sodium/potassium-transporting ATPase subunit alpha-1 OS=Homo sapiens GN=ATP1A1 PE=1 SV=1	TRUE	-1.20681	0.29399	31481	71863.9	18566.1	50158.4	32547.2	47957.2	-40382.9	0.438064	-0.358463	0.531667
1530	1530	tr|E9PK95|E9PK95_HUMAN	N/A	N/A	Retinoic acid receptor RXR-beta OS=Homo sapiens GN=RXRB PE=2 SV=1	TRUE	-1.32931	0.2545	677.877	1563.45	648.441	901.276	79.6033	1151.13	-885.573	0.433578	-0.362933	0.594312
905	905	tr|E7ERZ4|E7ERZ4_HUMAN	N/A	N/A	Mitochondrial-processing peptidase subunit beta OS=Homo sapiens GN=PMPCB PE=2 SV=1	TRUE	-3.95309	0.01677	13365.2	30928.6	12888.6	30156.4	4403.38	6311.1	-17563.4	0.432131	-0.364385	1.77547
792	792	sp|P62306|RUXF_HUMAN	N/A	N/A	Small nuclear ribonucleoprotein F OS=Homo sapiens GN=SNRPF PE=1 SV=1	TRUE	-2.40707	0.07379	36647.7	85439.4	18833.8	83443.5	32897.6	12263.3	-48791.7	0.428932	-0.367612	1.132
711	711	sp|P52788|SPSY_HUMAN	N/A	N/A	Spermine synthase OS=Homo sapiens GN=SMS PE=1 SV=2	TRUE	-2.84561	0.0466	137501	321866	116551	326371	83582.4	74879.4	-184365	0.4272	-0.369369	1.33161
1304	1304	tr|Q5T949|Q5T949_HUMAN	N/A	N/A	Serine/threonine-protein phosphatase 2A activator (Fragment) OS=Homo sapiens GN=PPP2R4 PE=2 SV=1	TRUE	-2.14034	0.09905	8754.47	21085.8	8868.01	22908.1	7698.59	6349.19	-12331.3	0.415183	-0.38176	1.00415
1239	1239	sp|O43156|TTI1_HUMAN	N/A	N/A	TELO2-interacting protein 1 homolog OS=Homo sapiens GN=TTI1 PE=1 SV=3	TRUE	-2.21159	0.09146	20203.3	49245.4	8724.45	51785.8	21930	6033.69	-29042.1	0.410258	-0.386943	1.03877
1042	1042	sp|P53814|SMTN_HUMAN	N/A	N/A	Smoothelin OS=Homo sapiens GN=SMTN PE=1 SV=7	TRUE	-2.00337	0.11567	24652.3	60467.6	12727.5	52565.4	27317	14580.7	-35815.3	0.407695	-0.389665	0.936779
1518	1518	sp|O95721|SNP29_HUMAN	N/A	N/A	Synaptosomal-associated protein 29 OS=Homo sapiens GN=SNAP29 PE=1 SV=1	TRUE	-0.767985	0.48532	10478.3	26215.1	12193.4	12268.9	8310.17	34504.8	-15736.7	0.399706	-0.398259	0.313972
1452	1452	tr|E9PB35|E9PB35_HUMAN	N/A	N/A	Nucleolar and spindle-associated protein 1 OS=Homo sapiens GN=NUSAP1 PE=2 SV=1	TRUE	-2.01918	0.1136	411.914	1048.47	439.255	1179.55	196.901	509.305	-636.56	0.39287	-0.405751	0.944622
1276	1276	sp|Q9NR12|PDLI7_HUMAN	N/A	N/A	PDZ and LIM domain protein 7 OS=Homo sapiens GN=PDLIM7 PE=1 SV=1	TRUE	-3.14374	0.03472	7131.18	18182.5	7481.94	18380.4	4066.63	4531.61	-11051.3	0.3922	-0.406493	1.45942
1273	1273	sp|Q9NX55|HYPK_HUMAN	N/A	N/A	Huntingtin-interacting protein K OS=Homo sapiens GN=HYPK PE=1 SV=2	TRUE	-0.969151	0.38735	292331	751775	332559	369845	75436.1	817638	-459443	0.388855	-0.410212	0.411896
1136	1136	sp|Q5UIP0|RIF1_HUMAN	N/A	N/A	Telomere-associated protein RIF1 OS=Homo sapiens GN=RIF1 PE=1 SV=2	TRUE	-2.99217	0.04025	6559.31	17146.2	3668.12	17702.1	5403.76	2890.61	-10586.9	0.382552	-0.417309	1.39523
1421	1421	sp|P82673|RT35_HUMAN	N/A	N/A	28S ribosomal protein S35, mitochondrial OS=Homo sapiens GN=MRPS35 PE=1 SV=1	TRUE	-1.61235	0.18218	7048.94	18589.1	6301.5	14978.4	4791.3	11433.6	-11540.2	0.379197	-0.421135	0.739499
1047	1047	sp|Q9Y3D9|RT23_HUMAN	N/A	N/A	28S ribosomal protein S23, mitochondrial OS=Homo sapiens GN=MRPS23 PE=1 SV=2	TRUE	-1.10522	0.33107	10700.6	28230.3	12505.3	20224.2	6597.43	26667.8	-17529.7	0.379048	-0.421306	0.48008
1326	1326	tr|G5E9Q6|G5E9Q6_HUMAN	N/A	N/A	Profilin OS=Homo sapiens GN=PFN2 PE=2 SV=1	TRUE	-2.64666	0.05718	36174	95690.4	24485.3	93737.8	29589	25328.5	-59516.4	0.378032	-0.422472	1.24276
955	955	tr|H7BZT4|H7BZT4_HUMAN	N/A	N/A	Uncharacterized protein OS=Homo sapiens PE=4 SV=1	TRUE	-2.86799	0.04556	157389	422412	86411.8	383107	139927	77704	-265023	0.372596	-0.428762	1.34142
1003	1003	sp|Q9P2R3|ANFY1_HUMAN	N/A	N/A	Ankyrin repeat and FYVE domain-containing protein 1 OS=Homo sapiens GN=ANKFY1 PE=1 SV=2	TRUE	-1.77701	0.15021	24397.9	68433.1	27676.2	87522.8	8264.87	42117.8	-44035.2	0.356522	-0.447913	0.823301
1274	1274	sp|Q9NV35|NUD15_HUMAN	N/A	N/A	Probable 8-oxo-dGTP diphosphatase NUDT15 OS=Homo sapiens GN=NUDT15 PE=1 SV=1	TRUE	-1.69742	0.16485	32376.3	90960.2	25233.4	118812	17518.2	57154.7	-58583.9	0.355939	-0.448625	0.782911
1134	1134	tr|B7Z382|B7Z382_HUMAN	N/A	N/A	Cytosolic purine 5'-nucleotidase OS=Homo sapiens GN=NT5C2 PE=2 SV=1	TRUE	-2.64074	0.05754	11832.3	33949.4	8006.81	30845.7	13212.6	5988.86	-22117.1	0.348528	-0.457763	1.24003
1321	1321	tr|H7BYM6|H7BYM6_HUMAN	N/A	N/A	High mobility group protein HMG-I/HMG-Y OS=Homo sapiens GN=HMGA1 PE=2 SV=1	TRUE	-3.52331	0.02438	22196	65958.8	10475.9	63471.1	20469.3	6621.76	-43762.8	0.336514	-0.472997	1.61297
1289	1289	sp|Q14657|LAGE3_HUMAN	N/A	N/A	L antigen family member 3 OS=Homo sapiens GN=LAGE3 PE=1 SV=2	TRUE	-2.32371	0.08081	2758.09	8279.23	666.381	8552.43	3897.66	1320.75	-5521.14	0.333134	-0.477381	1.09253
1184	1184	tr|I3L352|I3L352_HUMAN	N/A	N/A	ATP-dependent RNA helicase DDX19A (Fragment) OS=Homo sapiens GN=DDX19A PE=4 SV=1	TRUE	-1.9492	0.12307	163481	493048	168149	615400	23678.8	291892	-329567	0.331572	-0.479422	0.909848
1410	1410	tr|G5E9Q2|G5E9Q2_HUMAN	N/A	N/A	Cold shock domain containing E1, RNA-binding, isoform CRA_d OS=Homo sapiens GN=CSDE1 PE=2 SV=1	TRUE	-2.21845	0.09077	61170.9	184750	22560.6	147033	67037.2	69391.3	-123579	0.331102	-0.480038	1.04206
1151	1151	tr|H0YN26|H0YN26_HUMAN	N/A	N/A	Acidic leucine-rich nuclear phosphoprotein 32 family member A OS=Homo sapiens GN=ANP32A PE=2 SV=1	TRUE	-3.10924	0.0359	27285.2	82472.7	37831.1	78648.6	22659.9	20776.5	-55187.5	0.330839	-0.480383	1.44491
1120	1120	sp|Q15007|FL2D_HUMAN	N/A	N/A	Pre-mRNA-splicing regulator WTAP OS=Homo sapiens GN=WTAP PE=1 SV=2	TRUE	-2.17814	0.09494	2720.11	8482.4	1049.95	8203.63	3174.73	3304.11	-5762.29	0.320677	-0.493932	1.02255
1393	1393	sp|Q9NVX0|HAUS2_HUMAN	N/A	N/A	HAUS augmin-like complex subunit 2 OS=Homo sapiens GN=HAUS2 PE=1 SV=1	TRUE	-1.45401	0.21962	3172.35	10057.5	1182.87	12081.8	3448.28	7441.62	-6885.13	0.315422	-0.501108	0.658328
1302	1302	sp|O60306|AQR_HUMAN	N/A	N/A	Intron-binding protein aquarius OS=Homo sapiens GN=AQR PE=1 SV=4	TRUE	-2.09054	0.10477	22514.7	85661.2	22851.3	105304	4230.67	52146.7	-63146.5	0.262834	-0.580319	0.979763
1260	1260	tr|E9PMG4|E9PMG4_HUMAN	N/A	N/A	Telomerase Cajal body protein 1 OS=Homo sapiens GN=WRAP53 PE=2 SV=1	TRUE	-3.05112	0.03799	6592.45	29004.1	836.15	29134.9	10099.2	7737.58	-22411.7	0.227293	-0.643413	1.42033
1224	1224	sp|Q8ND04|SMG8_HUMAN	N/A	N/A	Protein SMG8 OS=Homo sapiens GN=SMG8 PE=1 SV=1	TRUE	-1.11997	0.32543	9661.81	43724	10177.5	13669.5	1763.03	52648	-34062.2	0.220973	-0.655661	0.487542
847	847	tr|E9PEX6|E9PEX6_HUMAN	N/A	N/A	Dihydrolipoyl dehydrogenase, mitochondrial OS=Homo sapiens GN=DLD PE=2 SV=1	TRUE	-1.92795	0.12611	15675	73290.4	7573.82	49909.6	20935.2	47338.5	-57615.4	0.213876	-0.669839	0.89925
1383	1383	sp|O75600|KBL_HUMAN	N/A	N/A	2-amino-3-ketobutyrate coenzyme A ligase, mitochondrial OS=Homo sapiens GN=GCAT PE=1 SV=1	TRUE	-1.08231	0.34	3089.03	20061.4	1923.56	7293.71	2495.69	27046.5	-16972.4	0.153978	-0.81254	0.468521
1154	1154	sp|Q96QC0|PP1RA_HUMAN	N/A	N/A	Serine/threonine-protein phosphatase 1 regulatory subunit 10 OS=Homo sapiens GN=PPP1R10 PE=1 SV=1	TRUE	-0.966779	0.3884	6061.65	47698.9	6632.95	4819.22	1389.93	74583	-41637.2	0.127082	-0.895918	0.410721
1476	1476	sp|O95831|AIFM1_HUMAN	N/A	N/A	Apoptosis-inducing factor 1, mitochondrial OS=Homo sapiens GN=AIFM1 PE=1 SV=1	TRUE	-1.00347	0.37241	14055.2	194597	10074.6	27743.3	14878.2	311269	-180541	0.0722273	-1.1413	0.428979
1119	1119	sp|Q15435|PP1R7_HUMAN	N/A	N/A	Protein phosphatase 1 regulatory subunit 7 OS=Homo sapiens GN=PPP1R7 PE=1 SV=1	TRUE	-1.00491	0.3718	45376.3	1.47284e+06	43320.1	64553.9	4691.3	2.46036e+06	-1.42746e+06	0.0308088	-1.51133	0.429691

## Sheet: Sheet2
Row	Index	Peak Name	Group	Use	t-value	p-value	Mean 1	Mean 2	Median 1	Median 2	Sigma 1	Sigma 2	Delta	Fold Change	Log (Fold Change)	"-log p value"
1053	1053	sp|Q7Z2T5|TRM1L_HUMAN	TRMT1-like protein OS=Homo sapiens GN=TRMT1L PE=1 SV=2	TRUE	1.93155	0.12559	16520.8	1514.9	22876.4	1234.31	13434.8	757.014	15005.9	10.9056	1.03765	0.901045
1290	1290	sp|Q14232|EI2BA_HUMAN	Translation initiation factor eIF-2B subunit alpha OS=Homo sapiens GN=EIF2B1 PE=1 SV=1	TRUE	7.34476	0.00183	20691.4	2527.29	19939	2853.84	4043.26	1414.28	18164.1	8.18716	0.913133	2.73755
1270	1270	sp|Q9UFC0|LRWD1_HUMAN	Leucine-rich repeat and WD repeat-containing protein 1 OS=Homo sapiens GN=LRWD1 PE=1 SV=2	TRUE	5.74657	0.00455	66936.4	8656.52	58556.2	8804.71	17151.6	3792.59	58279.9	7.73248	0.888319	2.34199
1427	1427	tr|E5RGS4|E5RGS4_HUMAN	Prefoldin subunit 1 OS=Homo sapiens GN=PFDN1 PE=2 SV=1	TRUE	6.36197	0.00313	422936	54807	400887	64572.2	90362.2	43352.3	368129	7.71683	0.887439	2.50446
1420	1420	tr|Q15136|Q15136_HUMAN	Protein kinase A-alpha (Fragment) OS=Homo sapiens GN=KIN27 PE=2 SV=1	TRUE	1.00233	0.3729	630066	96505.1	101320	110141	921700	23674.7	533561	6.52884	0.814836	0.428408
191	191	sp|P12270|TPR_HUMAN	Nucleoprotein TPR OS=Homo sapiens GN=TPR PE=1 SV=3	TRUE	1.97728	0.11917	2.8068e+06	487517	3.68814e+06	505655	2.03127e+06	38846	2.31928e+06	5.75734	0.760222	0.923833
1474	1474	sp|Q13085|ACACA_HUMAN	Acetyl-CoA carboxylase 1 OS=Homo sapiens GN=ACACA PE=1 SV=2	TRUE	0.85261	0.44192	33921.1	8658.82	7375.89	6941.7	50944.3	6194.16	25262.3	3.91752	0.593011	0.354656
1083	1083	sp|Q96I24|FUBP3_HUMAN	Far upstream element-binding protein 3 OS=Homo sapiens GN=FUBP3 PE=1 SV=2	TRUE	2.06438	0.10792	323124	84494.9	425796	86166	200162	4540.33	238629	3.82418	0.582538	0.966898
623	623	sp|Q07666|KHDR1_HUMAN	KH domain-containing, RNA-binding, signal transduction-associated protein 1 OS=Homo sapiens GN=KHDRBS1 PE=1 SV=1	TRUE	1.94594	0.12353	3.63486e+06	1.23458e+06	4.82058e+06	1.24719e+06	2.13359e+06	110663	2.40028e+06	2.94421	0.468968	0.908228
1400	1400	tr|A4D212|A4D212_HUMAN	DKFZP586J0619 protein OS=Homo sapiens GN=DKFZP586J0619 PE=2 SV=1	TRUE	1.4138	0.23031	5366.15	1829.49	7470.72	1387.6	4227.89	947.543	3536.66	2.93314	0.467333	0.637687
861	861	sp|Q562R1|ACTBL_HUMAN	Beta-actin-like protein 2 OS=Homo sapiens GN=ACTBL2 PE=1 SV=2	TRUE	5.10636	0.00695	27062.6	9428.16	27199.4	11451.9	3552.62	4812.19	17634.4	2.8704	0.457942	2.15802
1381	1381	sp|O75947|ATP5H_HUMAN	ATP synthase subunit d, mitochondrial OS=Homo sapiens GN=ATP5H PE=1 SV=3	TRUE	2.34077	0.07931	470.3	165.994	466.508	116.169	162.429	155.945	304.306	2.83324	0.452283	1.10067
1493	1493	sp|O75330|HMMR_HUMAN	Hyaluronan mediated motility receptor OS=Homo sapiens GN=HMMR PE=1 SV=2	TRUE	4.20297	0.01366	7223.09	2558.71	7241.7	3079.11	1179.98	1517.4	4664.38	2.82294	0.450702	1.86455
667	667	sp|Q14684|RRP1B_HUMAN	Ribosomal RNA processing protein 1 homolog B OS=Homo sapiens GN=RRP1B PE=1 SV=3	TRUE	1.2725	0.27213	243379	87777.9	133094	79698.5	210725	21261.9	155601	2.77267	0.442898	0.565224
1529	1529	sp|Q5JWF2|GNAS1_HUMAN	Guanine nucleotide-binding protein G(s) subunit alpha isoforms XLas OS=Homo sapiens GN=GNAS PE=1 SV=2	TRUE	1.78218	0.1493	3058.29	1105.07	3833.94	735.044	1628.86	974.815	1953.22	2.7675	0.442088	0.82594
1226	1226	sp|Q8IUF8|MINA_HUMAN	Bifunctional lysine-specific demethylase and histidyl-hydroxylase MINA OS=Homo sapiens GN=MINA PE=1 SV=1	TRUE	1.67689	0.16887	31330.3	11881	20755.9	15455.1	18728.2	7268.33	19449.3	2.63702	0.421113	0.772447
1433	1433	tr|E7EV56|E7EV56_HUMAN	Methyl-CpG-binding domain protein 1 OS=Homo sapiens GN=PCM1 PE=2 SV=1	TRUE	0.982333	0.38155	7949.39	3019.8	5041.53	525.436	7529.54	4342.17	4929.59	2.63243	0.420356	0.418449
1140	1140	sp|Q5T200|ZC3HD_HUMAN	Zinc finger CCCH domain-containing protein 13 OS=Homo sapiens GN=ZC3H13 PE=1 SV=1	TRUE	1.87906	0.13343	26037	10246	26889.9	10884.2	12617.1	7257.53	15790.9	2.54118	0.405035	0.874747
715	715	tr|F5GZL7|F5GZL7_HUMAN	Microtubule-actin cross-linking factor 1, isoforms 1/2/3/5 OS=Homo sapiens GN=MACF1 PE=2 SV=1	TRUE	1.23806	0.28339	83721.5	33911.3	55594.8	27572.4	68115.6	14704.2	49810.2	2.46884	0.392493	0.547615
1247	1247	tr|J3QQS1|J3QQS1_HUMAN	28S ribosomal protein S7, mitochondrial (Fragment) OS=Homo sapiens GN=MRPS7 PE=4 SV=1	TRUE	2.21427	0.09119	1070.49	441.229	825.849	389.427	457.608	181.317	629.258	2.42615	0.384917	1.04005
1499	1499	sp|Q9H2C0|GAN_HUMAN	Gigaxonin OS=Homo sapiens GN=GAN PE=1 SV=1	TRUE	1.67719	0.16881	6415.91	2650.54	6740.93	954.677	2358.77	3091.44	3765.37	2.4206	0.383924	0.772602
127	127	sp|P38646|GRP75_HUMAN	Stress-70 protein, mitochondrial OS=Homo sapiens GN=HSPA9 PE=1 SV=2	TRUE	1.18486	0.30166	1.80721e+06	746676	930935	751594	1.54653e+06	108154	1.06054e+06	2.42034	0.383877	0.520482
1315	1315	tr|K7ELG9|K7ELG9_HUMAN	Protein LSM12 homolog OS=Homo sapiens GN=LSM12 PE=2 SV=1	TRUE	1.81262	0.14411	53348.8	22592.3	70001.2	23452.9	29201.4	3318.72	30756.5	2.36137	0.373164	0.841306
1523	1523	sp|Q01581|HMCS1_HUMAN	Hydroxymethylglutaryl-CoA synthase, cytoplasmic OS=Homo sapiens GN=HMGCS1 PE=1 SV=2	TRUE	2.07801	0.10626	85139.3	36071.6	85528.4	25779.1	19454.2	35975.5	49067.7	2.36029	0.372965	0.97363
1318	1318	tr|J3KPD3|J3KPD3_HUMAN	RNA binding motif protein 7, isoform CRA_c OS=Homo sapiens GN=RBM7 PE=2 SV=1	TRUE	3.51279	0.02461	4041.61	1722.07	4010.88	2267.05	421.046	1063.37	2319.54	2.34695	0.370504	1.60889
1203	1203	sp|O75909-4|CCNK_HUMAN	Isoform 4 of Cyclin-K OS=Homo sapiens GN=CCNK	TRUE	1.50937	0.20571	23181	9927.43	24954.4	1554.9	3453.54	14811.6	13253.6	2.33505	0.368295	0.686745
1287	1287	sp|Q15404|RSU1_HUMAN	Ras suppressor protein 1 OS=Homo sapiens GN=RSU1 PE=1 SV=3	TRUE	0.928224	0.40583	19996.4	8610.96	29131.8	1314.63	16440.7	13455.6	11385.4	2.3222	0.3659	0.391656
1212	1212	tr|E9PL57|E9PL57_HUMAN	Protein NEDD8-MDP1 (Fragment) OS=Homo sapiens GN=NEDD8-MDP1 PE=2 SV=1	TRUE	2.89114	0.04451	349992	153061	345185	127429	56982.1	103306	196931	2.28661	0.359193	1.35154
594	594	tr|Q5T5C7|Q5T5C7_HUMAN	Serine--tRNA ligase, cytoplasmic OS=Homo sapiens GN=SARS PE=2 SV=1	TRUE	2.20783	0.09185	1.27009e+06	560384	1.28945e+06	259447	42964.9	555104	709704	2.26646	0.355348	1.03692
1019	1019	sp|P09012|SNRPA_HUMAN	U1 small nuclear ribonucleoprotein A OS=Homo sapiens GN=SNRPA PE=1 SV=3	TRUE	0.863365	0.43663	7022	3221.98	7865.31	492.605	5969.64	4741.35	3800.02	2.1794	0.338338	0.359886
1391	1391	sp|Q8NFH4|NUP37_HUMAN	Nucleoporin Nup37 OS=Homo sapiens GN=NUP37 PE=1 SV=1	TRUE	2.07693	0.10639	43272.5	19966.9	45662.4	27436.6	11656.4	15552.3	23305.6	2.16721	0.335901	0.973099
1069	1069	sp|O95347|SMC2_HUMAN	Structural maintenance of chromosomes protein 2 OS=Homo sapiens GN=SMC2 PE=1 SV=2	TRUE	1.39635	0.23511	25009.6	11753.8	20433.1	13508.3	14164.4	8350.5	13255.7	2.12778	0.327927	0.628729
1039	1039	tr|B4DKM5|B4DKM5_HUMAN	Voltage-dependent anion-selective channel protein 2 OS=Homo sapiens GN=VDAC2 PE=2 SV=1	TRUE	3.28418	0.03038	205757	98619.4	200952	86773.5	51785	22605.3	107138	2.08638	0.319393	1.51741
1026	1026	tr|J3KN36|J3KN36_HUMAN	Nodal modulator 3 OS=Homo sapiens GN=NOMO3 PE=2 SV=1	TRUE	2.44337	0.07095	123772	59673.3	120976	75946.8	5738.03	45074.6	64098.9	2.07416	0.316843	1.14905
1464	1464	sp|Q5VTR2|BRE1A_HUMAN	E3 ubiquitin-protein ligase BRE1A OS=Homo sapiens GN=RNF20 PE=1 SV=2	TRUE	1.0007	0.3736	14359.8	6963.74	8906.78	6441.52	10827	6830.08	7396.02	2.06208	0.314305	0.427593
581	581	sp|Q96T88|UHRF1_HUMAN	E3 ubiquitin-protein ligase UHRF1 OS=Homo sapiens GN=UHRF1 PE=1 SV=1	TRUE	2.97787	0.04082	27816.2	13498.1	29520.7	15456.1	7584.31	3440.01	14318.1	2.06075	0.314025	1.38913
1295	1295	sp|P61964|WDR5_HUMAN	WD repeat-containing protein 5 OS=Homo sapiens GN=WDR5 PE=1 SV=1	TRUE	3.09203	0.0365	99278.1	48790.4	103838	43749.9	8054.67	27110.2	50487.6	2.03479	0.308519	1.43771
1354	1354	sp|Q9NQZ2|SAS10_HUMAN	Something about silencing protein 10 OS=Homo sapiens GN=UTP3 PE=1 SV=1	TRUE	1.30949	0.26052	9633.66	4799.12	7694.17	2809.61	4819.92	4202.33	4834.55	2.00738	0.30263	0.584159
1507	1507	sp|Q9NWT1|PK1IP_HUMAN	p21-activated protein kinase-interacting protein 1 OS=Homo sapiens GN=PAK1IP1 PE=1 SV=2	TRUE	0.750926	0.49446	11778.5	5918.56	14661.2	772.158	9992.39	9101.81	5859.97	1.9901	0.298875	0.305869
1018	1018	sp|Q9NQW6|ANLN_HUMAN	Actin-binding protein anillin OS=Homo sapiens GN=ANLN PE=1 SV=2	TRUE	1.51345	0.20472	188003	94937.3	215416	68459.7	60922.2	87364.8	93066.2	1.98029	0.296729	0.68884
1473	1473	sp|Q96SB3|NEB2_HUMAN	Neurabin-2 OS=Homo sapiens GN=PPP1R9B PE=1 SV=2	TRUE	2.40848	0.07368	47808.9	24596.5	52340.5	19123.1	9563.23	13682.3	23212.4	1.94373	0.288635	1.13265
1402	1402	tr|E7ERS3|E7ERS3_HUMAN	Zinc finger CCCH domain-containing protein 18 OS=Homo sapiens GN=ZC3H18 PE=2 SV=1	TRUE	3.05446	0.03786	8432.51	4395.25	7506.51	4231.61	2228.5	524.321	4037.26	1.91855	0.282973	1.42182
716	716	tr|A6NL93|A6NL93_HUMAN	Non-histone chromosomal protein HMG-14 OS=Homo sapiens GN=HMGN1 PE=2 SV=1	TRUE	0.902665	0.41775	3461.95	1807.54	2452.02	1465.23	3101.04	678.987	1654.4	1.91528	0.282232	0.379084
1028	1028	sp|P49748|ACADV_HUMAN	Very long-chain specific acyl-CoA dehydrogenase, mitochondrial OS=Homo sapiens GN=ACADVL PE=1 SV=1	TRUE	3.01985	0.03917	102035	53367.9	94784.1	58968.6	20493.2	18952.1	48667.2	1.91192	0.281469	1.40705
1074	1074	sp|Q14315|FLNC_HUMAN	Filamin-C OS=Homo sapiens GN=FLNC PE=1 SV=3	TRUE	1.68246	0.16777	12928.7	6849.6	12246.8	8871.24	2364.33	5794.48	6079.1	1.88751	0.27589	0.775286
992	992	sp|P05556-5|ITB1_HUMAN	Isoform Beta-1D of Integrin beta-1 OS=Homo sapiens GN=ITGB1	TRUE	3.61518	0.02245	67391.9	36164.8	64696.4	31899.8	5215.95	14022.4	31227.1	1.86347	0.270322	1.64878
1448	1448	sp|O15143|ARC1B_HUMAN	Actin-related protein 2/3 complex subunit 1B OS=Homo sapiens GN=ARPC1B PE=1 SV=3	TRUE	0.609477	0.57513	37024.1	20000.1	17960.4	22928.7	46009.8	14956.8	17024	1.85119	0.267452	0.240234
1178	1178	sp|P47755|CAZA2_HUMAN	F-actin-capping protein subunit alpha-2 OS=Homo sapiens GN=CAPZA2 PE=1 SV=3	TRUE	0.666742	0.54143	178643	97775.4	91540	80338.1	204174	49447.4	80867.6	1.82708	0.261756	0.266458
1343	1343	tr|C9J453|C9J453_HUMAN	Midline-1 (Fragment) OS=Homo sapiens GN=MID1 PE=2 SV=1	TRUE	1.35178	0.24783	3055.67	1686.85	2678.38	1999.82	1366.27	1099.75	1368.82	1.81147	0.258031	0.605846
1296	1296	sp|P54886|P5CS_HUMAN	Delta-1-pyrroline-5-carboxylate synthase OS=Homo sapiens GN=ALDH18A1 PE=1 SV=2	TRUE	0.880417	0.42835	15204.1	8420.32	16812	9241.47	13165.7	2184.6	6783.77	1.80564	0.256632	0.368201
1211	1211	tr|F5H3I5|F5H3I5_HUMAN	CDK5 regulatory subunit-associated protein 3 OS=Homo sapiens GN=CDK5RAP3 PE=2 SV=1	TRUE	1.24124	0.28233	23123.6	12822.7	24140.4	7147.83	2128.4	14215.5	10300.9	1.80333	0.256075	0.549243
1146	1146	sp|O43290|SNUT1_HUMAN	U4/U6.U5 tri-snRNP-associated protein 1 OS=Homo sapiens GN=SART1 PE=1 SV=1	TRUE	1.93637	0.1249	44570.7	24817.8	45522.7	29702.2	3648.34	17287.9	19753	1.79592	0.254287	0.903438
1000	1000	tr|F8VV04|F8VV04_HUMAN	Squamous cell carcinoma antigen recognized by T-cells 3 (Fragment) OS=Homo sapiens GN=SART3 PE=2 SV=1	TRUE	2.73099	0.05239	324572	180800	309500	174506	57126	71069.5	143771	1.79519	0.254111	1.28075
1466	1466	sp|Q8TF05|PP4R1_HUMAN	Serine/threonine-protein phosphatase 4 regulatory subunit 1 OS=Homo sapiens GN=PPP4R1 PE=1 SV=1	TRUE	1.48485	0.21176	23843	13402.4	24103.9	16179.5	2208.55	11976.9	10440.6	1.77901	0.250179	0.674156
1513	1513	tr|H0Y8J8|H0Y8J8_HUMAN	Receptor expression-enhancing protein 5 (Fragment) OS=Homo sapiens GN=REEP5 PE=4 SV=1	TRUE	0.730603	0.50551	176949	100451	228886	55932.1	135919	120064	76497.9	1.76154	0.245894	0.29627
1179	1179	tr|Q5SRN5|Q5SRN5_HUMAN	HLA class I histocompatibility antigen, A-68 alpha chain OS=Homo sapiens GN=HLA-A PE=2 SV=2	TRUE	0.791607	0.47289	3764.99	2152.73	4972.23	2895.22	3079.17	1721.37	1612.26	1.74894	0.242775	0.32524
915	915	sp|Q8NFJ5|RAI3_HUMAN	Retinoic acid-induced protein 3 OS=Homo sapiens GN=GPRC5A PE=1 SV=2	TRUE	1.82458	0.14212	61969.6	35442.1	55974.4	27327.4	17742.1	17870.6	26527.4	1.74847	0.242659	0.847345
1282	1282	sp|Q8WVD3|RN138_HUMAN	E3 ubiquitin-protein ligase RNF138 OS=Homo sapiens GN=RNF138 PE=1 SV=1	TRUE	1.02431	0.36359	830.637	478.19	656.345	565.241	539.803	252.564	352.447	1.73704	0.239811	0.439388
1266	1266	tr|B4DKY1|B4DKY1_HUMAN	Cysteine--tRNA ligase, cytoplasmic OS=Homo sapiens GN=CARS PE=2 SV=1	TRUE	0.868533	0.43411	22936.8	13289.4	23620.3	3755.59	4223.27	18769.7	9647.35	1.72594	0.237027	0.3624
1533	1533	sp|P04899-4|GNAI2_HUMAN	Isoform sGi2 of Guanine nucleotide-binding protein G(i) subunit alpha-2 OS=Homo sapiens GN=GNAI2	TRUE	1.34745	0.2491	28026.6	16309.3	25866.4	18990.8	6131.83	13757.1	11717.4	1.71845	0.235137	0.603626
1063	1063	sp|Q02818|NUCB1_HUMAN	Nucleobindin-1 OS=Homo sapiens GN=NUCB1 PE=1 SV=4	TRUE	1.5294	0.2009	63279.3	37304.6	61062.9	52564.6	4540.05	29064	25974.7	1.69629	0.229499	0.69702
1102	1102	tr|J3QS36|J3QS36_HUMAN	L-xylulose reductase (Fragment) OS=Homo sapiens GN=DCXR PE=3 SV=1	TRUE	0.768215	0.4852	14854.4	8814.94	13938.1	1625.62	4383.75	12891.8	6039.43	1.68514	0.226635	0.314079
1044	1044	sp|Q96IZ0|PAWR_HUMAN	PRKC apoptosis WT1 regulator protein OS=Homo sapiens GN=PAWR PE=1 SV=1	TRUE	3.82343	0.01872	21137.1	12563.6	19061	12436.8	3711.19	1145.21	8573.48	1.6824	0.225931	1.72769
1357	1357	sp|Q9HC36|RMTL1_HUMAN	RNA methyltransferase-like protein 1 OS=Homo sapiens GN=RNMTL1 PE=1 SV=2	TRUE	1.23203	0.28541	2354.05	1400.95	2196.11	992.969	1068.43	808.614	953.103	1.68033	0.225394	0.544531
1397	1397	tr|H3BTU4|H3BTU4_HUMAN	Uncharacterized protein (Fragment) OS=Homo sapiens PE=4 SV=1	TRUE	0.76996	0.48427	81705.8	48683.8	94899.8	53108.5	62653.3	39908.7	33022	1.6783	0.224868	0.314912
1012	1012	tr|E9PHA6|E9PHA6_HUMAN	DNA mismatch repair protein Msh2 OS=Homo sapiens GN=MSH2 PE=2 SV=1	TRUE	1.58277	0.18864	338217	202965	323814	126958	32491.9	144398	135252	1.66638	0.221774	0.724366
1323	1323	tr|H0YDX6|H0YDX6_HUMAN	CD44 antigen (Fragment) OS=Homo sapiens GN=CD44 PE=4 SV=1	TRUE	1.59526	0.18589	496693	298097	494780	396456	23788.4	214309	198596	1.66621	0.22173	0.730744
278	278	sp|O00567|NOP56_HUMAN	Nucleolar protein 56 OS=Homo sapiens GN=NOP56 PE=1 SV=4	TRUE	2.01221	0.11451	1.38058e+06	830085	1.5636e+06	837139	473041	27614.5	550491	1.66317	0.220938	0.941157
825	825	sp|Q9BWF3|RBM4_HUMAN	RNA-binding protein 4 OS=Homo sapiens GN=RBM4 PE=1 SV=1	TRUE	0.885154	0.42608	66985.5	40290	52670.4	34492.4	47828.4	21004.5	26695.6	1.66259	0.220784	0.370509
1361	1361	sp|Q9BRS2|RIOK1_HUMAN	Serine/threonine-protein kinase RIO1 OS=Homo sapiens GN=RIOK1 PE=1 SV=2	TRUE	1.40862	0.23173	87919.3	53472.5	101969	64140.2	24609.6	34473.3	34446.8	1.6442	0.215954	0.635018
232	232	sp|P20700|LMNB1_HUMAN	Lamin-B1 OS=Homo sapiens GN=LMNB1 PE=1 SV=2	TRUE	4.92233	0.00792	1.14625e+06	710650	1.18749e+06	659856	88587.4	125084	435600	1.61296	0.207623	2.10127
1163	1163	sp|Q9BV57|MTND_HUMAN	1,2-dihydroxy-3-keto-5-methylthiopentene dioxygenase OS=Homo sapiens GN=ADI1 PE=1 SV=1	TRUE	1.57411	0.19058	85450.8	53081.9	74363.7	57211	34591.2	8484.82	32368.9	1.60979	0.20677	0.719923
1330	1330	tr|F8WAE5|F8WAE5_HUMAN	Eukaryotic translation initiation factor 2 subunit 1 OS=Homo sapiens GN=EIF2A PE=2 SV=1	TRUE	1.21215	0.29216	63482	39493.8	63006.9	59055.8	4566.58	33971.6	23988.3	1.60739	0.206122	0.534379
1227	1227	sp|Q7Z7H8|RM10_HUMAN	39S ribosomal protein L10, mitochondrial OS=Homo sapiens GN=MRPL10 PE=1 SV=3	TRUE	0.712093	0.51574	7577.71	4728.4	9381.78	5900.32	6048.77	3382.86	2849.3	1.60259	0.204823	0.287569
1480	1480	tr|C9JKY3|C9JKY3_HUMAN	Epithelial cell adhesion molecule (Fragment) OS=Homo sapiens GN=EPCAM PE=2 SV=1	TRUE	6.99472	0.0022	82248	51423.2	81139.2	51325.2	5248.33	5542.24	30824.8	1.59943	0.203966	2.65758
1517	1517	sp|P51151|RAB9A_HUMAN	Ras-related protein Rab-9A OS=Homo sapiens GN=RAB9A PE=1 SV=1	TRUE	1.30472	0.26199	7775.02	4871.55	8822.84	5331.99	1892.87	3357.65	2903.47	1.59601	0.203035	0.581715
757	757	tr|B4DFG0|B4DFG0_HUMAN	Protein DEK OS=Homo sapiens GN=DEK PE=2 SV=1	TRUE	4.76376	0.00888	765676	481244	794903	445331	69650.9	76444.1	284432	1.59104	0.20168	2.05159
1333	1333	tr|F5H8J3|F5H8J3_HUMAN	Cleft lip and palate transmembrane protein 1 OS=Homo sapiens GN=CLPTM1 PE=2 SV=1	TRUE	1.05753	0.34991	5641.62	3547.65	4656.15	4804.89	1890.19	2861.67	2093.97	1.59024	0.201463	0.456044
1041	1041	sp|Q9NUQ6-2|SPS2L_HUMAN	Isoform 2 of SPATS2-like protein OS=Homo sapiens GN=SPATS2L	TRUE	1.7453	0.15587	10402.1	6556.24	9341.47	5998.42	1987.11	3258.59	3845.87	1.5866	0.200466	0.807237
1033	1033	sp|Q9UKM9|RALY_HUMAN	RNA-binding protein Raly OS=Homo sapiens GN=RALY PE=1 SV=1	TRUE	2.68214	0.05511	108981	69454	105089	56984.3	7590.71	24370.5	39526.7	1.56911	0.195652	1.25877
378	378	sp|Q14008|CKAP5_HUMAN	Cytoskeleton-associated protein 5 OS=Homo sapiens GN=CKAP5 PE=1 SV=3	TRUE	1.14042	0.31776	272258	173659	205523	190474	145530	35297.3	98598.9	1.56777	0.195283	0.497901
1159	1159	tr|E9PFW3|E9PFW3_HUMAN	AP-2 complex subunit mu OS=Homo sapiens GN=AP2M1 PE=2 SV=1	TRUE	1.31332	0.25934	129546	82751.4	126524	87517.8	10288.8	60851.4	46795.1	1.56549	0.19465	0.58613
59	59	sp|O75369|FLNB_HUMAN	Filamin-B OS=Homo sapiens GN=FLNB PE=1 SV=2	TRUE	3.15807	0.03425	1.19825e+06	770176	1.25175e+06	742034	162120	169816	428072	1.55581	0.191957	1.46534
1023	1023	sp|P47895|AL1A3_HUMAN	Aldehyde dehydrogenase family 1 member A3 OS=Homo sapiens GN=ALDH1A3 PE=1 SV=2	TRUE	1.79635	0.14686	532849	342594	530930	298196	15748.4	182769	190255	1.55534	0.191825	0.833096
1334	1334	tr|F5H7R9|F5H7R9_HUMAN	Parathymosin (Fragment) OS=Homo sapiens GN=PTMS PE=2 SV=1	TRUE	2.65958	0.05642	308709	198584	305834	190676	69048.2	19388.9	110125	1.55455	0.191605	1.24857
1306	1306	tr|Q5R363|Q5R363_HUMAN	SRSF protein kinase 1 OS=Homo sapiens GN=SRPK1 PE=2 SV=1	TRUE	1.22753	0.28692	12371.4	7978.85	12175.3	10945.5	1653.11	5973.38	4392.54	1.55052	0.190478	0.542239
1108	1108	sp|O75351|VPS4B_HUMAN	Vacuolar protein sorting-associated protein 4B OS=Homo sapiens GN=VPS4B PE=1 SV=2	TRUE	6.32017	0.00321	64361	41969	64074	43453.7	4334.11	4344.3	22392	1.53354	0.185694	2.49349
1133	1133	sp|Q14738|2A5D_HUMAN	Serine/threonine-protein phosphatase 2A 56 kDa regulatory subunit delta isoform OS=Homo sapiens GN=PPP2R5D PE=1 SV=1	TRUE	0.693673	0.52606	1503.18	985.086	1896.32	605.998	835.801	987.411	518.099	1.52594	0.183538	0.278965
1455	1455	sp|Q9NWV4|CA123_HUMAN	UPF0587 protein C1orf123 OS=Homo sapiens GN=C1orf123 PE=1 SV=1	TRUE	1.29439	0.2652	98228	64626.9	94137.3	66404	17837.7	41272.7	33601.1	1.51993	0.181822	0.576426
1244	1244	tr|K7ESQ2|K7ESQ2_HUMAN	Kinetochore protein Spc24 (Fragment) OS=Homo sapiens GN=SPC24 PE=2 SV=1	TRUE	0.711661	0.51598	9601.46	6342.08	11139.8	6154.03	7730.89	1778	3259.38	1.51393	0.180105	0.287367
921	921	sp|P35613-2|BASI_HUMAN	Isoform 2 of Basigin OS=Homo sapiens GN=BSG	TRUE	4.10325	0.01481	262115	173748	260819	182736	12271	35225.1	88367.1	1.50859	0.178573	1.82944
1392	1392	sp|Q9H3H3-3|CK068_HUMAN	Isoform 3 of UPF0696 protein C11orf68 OS=Homo sapiens GN=C11orf68	TRUE	4.80373	0.00862	11281.8	7522.15	11588.3	7403.37	921.949	993.8	3759.64	1.49981	0.176036	2.06449
1141	1141	tr|F8WDV0|F8WDV0_HUMAN	Importin-11 OS=Homo sapiens GN=IPO11 PE=2 SV=1	TRUE	1.49862	0.20834	13473.3	9008.73	13795.8	11151.3	2050.77	4734.93	4464.55	1.49558	0.17481	0.681227
773	773	sp|O43491|E41L2_HUMAN	Band 4.1-like protein 2 OS=Homo sapiens GN=EPB41L2 PE=1 SV=1	TRUE	4.4288	0.01143	30051.4	20149	29912.6	21944.3	2064.4	3276.57	9902.33	1.49145	0.17361	1.94195
1520	1520	tr|M0QXM4|M0QXM4_HUMAN	Neutral amino acid transporter B(0) OS=Homo sapiens GN=SLC1A5 PE=4 SV=1	TRUE	1.07414	0.34324	68981.9	46297.9	61848	42773.3	13785.3	33880.6	22683.9	1.48996	0.173173	0.464402
1325	1325	tr|H0Y6C3|H0Y6C3_HUMAN	Pyrroline-5-carboxylate reductase 3 (Fragment) OS=Homo sapiens GN=PYCRL PE=2 SV=1	TRUE	0.846746	0.44482	150953	101577	139694	131893	59407.9	81679.8	49375.5	1.48609	0.172044	0.351816
1308	1308	tr|Q5H909|Q5H909_HUMAN	Melanoma-associated antigen D2 OS=Homo sapiens GN=MAGED2 PE=2 SV=1	TRUE	1.34324	0.25034	10451.5	7101.87	9449.77	8585.78	3281.36	2808.62	3349.65	1.47166	0.167807	0.60147
778	778	sp|O95817|BAG3_HUMAN	BAG family molecular chaperone regulator 3 OS=Homo sapiens GN=BAG3 PE=1 SV=3	TRUE	2.43683	0.07145	319109	217126	308409	178676	18933.1	69971.2	101983	1.46969	0.167227	1.146
576	576	sp|O43172|PRP4_HUMAN	U4/U6 small nuclear ribonucleoprotein Prp4 OS=Homo sapiens GN=PRPF4 PE=1 SV=2	TRUE	2.13412	0.09974	889835	606271	891273	583828	21030.9	229177	283564	1.46772	0.166643	1.00113
496	496	sp|P46087|NOP2_HUMAN	Putative ribosomal RNA methyltransferase NOP2 OS=Homo sapiens GN=NOP2 PE=1 SV=2	TRUE	2.98801	0.04042	388578	264953	419381	266253	66972.1	25496.1	123625	1.46659	0.166309	1.3934
1065	1065	tr|E9PIF2|E9PIF2_HUMAN	Probable ATP-dependent RNA helicase DDX10 OS=Homo sapiens GN=DDX10 PE=2 SV=1	TRUE	5.36882	0.00581	14073.8	9596.61	14160.2	9586	498.123	1355.8	4477.21	1.46654	0.166294	2.23582
696	696	sp|Q96C19|EFHD2_HUMAN	EF-hand domain-containing protein D2 OS=Homo sapiens GN=EFHD2 PE=1 SV=1	TRUE	2.3527	0.07828	244466	167438	228556	172714	42023	38077.7	77028.8	1.46004	0.164366	1.10635
1468	1468	sp|Q96N67|DOCK7_HUMAN	Dedicator of cytokinesis protein 7 OS=Homo sapiens GN=DOCK7 PE=1 SV=4	TRUE	0.928498	0.40571	13586.1	9308.7	15171.2	11666.8	2977.25	7402.96	4277.4	1.45951	0.164206	0.391784
609	609	sp|Q9Y6H1|CHCH2_HUMAN	Coiled-coil-helix-coiled-coil-helix domain-containing protein 2, mitochondrial OS=Homo sapiens GN=CHCHD2 PE=1 SV=1	TRUE	6.86152	0.00236	796283	546411	780486	537055	51671.4	36173.6	249872	1.4573	0.163548	2.62709
1056	1056	tr|B0UX83|B0UX83_HUMAN	HLA-B associated transcript 3, isoform CRA_a OS=Homo sapiens GN=BAG6 PE=4 SV=1	TRUE	1.10721	0.3303	627017	435340	601899	573234	111684	278272	191677	1.44029	0.158451	0.481091
311	311	sp|P23921|RIR1_HUMAN	Ribonucleoside-diphosphate reductase large subunit OS=Homo sapiens GN=RRM1 PE=1 SV=1	TRUE	1.8498	0.13802	762397	529350	816780	560076	208814	63351.1	233047	1.44025	0.158438	0.860058
1230	1230	sp|Q13442|HAP28_HUMAN	28 kDa heat- and acid-stable phosphoprotein OS=Homo sapiens GN=PDAP1 PE=1 SV=1	TRUE	2.24261	0.08837	95679.1	66442.8	97490.5	74095.4	17729.4	13983.4	29236.2	1.44002	0.158369	1.0537
693	693	sp|Q9UHV9|PFD2_HUMAN	Prefoldin subunit 2 OS=Homo sapiens GN=PFDN2 PE=1 SV=1	TRUE	2.62515	0.05848	936773	650627	924906	564209	66085.5	176853	286146	1.4398	0.158302	1.23299
874	874	tr|E9PRZ9|E9PRZ9_HUMAN	Small acidic protein (Fragment) OS=Homo sapiens GN=C11orf58 PE=2 SV=1	TRUE	3.2763	0.03061	79333.5	55445.9	80445.8	56713.3	4412.22	11832.5	23887.5	1.43083	0.155587	1.51414
1221	1221	sp|Q9BVK6|TMED9_HUMAN	Transmembrane emp24 domain-containing protein 9 OS=Homo sapiens GN=TMED9 PE=1 SV=2	TRUE	2.70713	0.0537	63981.6	44733.2	69212	40522.3	9155.85	8236.37	19248.4	1.43029	0.155425	1.27003
1489	1489	tr|B4DST5|B4DST5_HUMAN	Tyrosine-protein phosphatase non-receptor type 23 OS=Homo sapiens GN=PTPN23 PE=2 SV=1	TRUE	0.904731	0.41677	21268.3	14904.9	19774	19088.6	3059.56	11791.8	6363.36	1.42693	0.154403	0.380104
932	932	tr|H0YJW7|H0YJW7_HUMAN	SRA stem-loop-interacting RNA-binding protein, mitochondrial (Fragment) OS=Homo sapiens GN=SLIRP PE=2 SV=1	TRUE	0.409332	0.70327	163463	115216	222797	26086.3	122830	163065	48246.5	1.41875	0.151905	0.152878
1398	1398	tr|H3BU16|H3BU16_HUMAN	Hematological and neurological-expressed 1-like protein (Fragment) OS=Homo sapiens GN=HN1L PE=2 SV=1	TRUE	0.824124	0.45617	88427.2	62329.6	82489.5	57725.6	24636.5	49004.7	26097.6	1.4187	0.151892	0.340873
1192	1192	tr|Q6ZT62|Q6ZT62_HUMAN	SH3 domain-binding protein 1 OS=Homo sapiens GN=SH3BP1 PE=2 SV=1	TRUE	1.45763	0.21868	132278	93469.7	140642	104972	31675.4	33515.3	38808.7	1.4152	0.150818	0.660191
1085	1085	sp|A0MZ66|SHOT1_HUMAN	Shootin-1 OS=Homo sapiens GN=KIAA1598 PE=1 SV=4	TRUE	2.53981	0.06399	23669.5	16778.4	22842.5	16558.8	4671.19	514.738	6891.11	1.41071	0.149439	1.19389
607	607	tr|B4DPX4|B4DPX4_HUMAN	Chromaffin granule amine transporter OS=Homo sapiens GN=VAT1 PE=2 SV=1	TRUE	1.80857	0.14479	579442	411060	552524	413175	116885	111094	168382	1.40963	0.149104	0.839261
1487	1487	tr|B1AL69|B1AL69_HUMAN	Hsp90 co-chaperone Cdc37-like 1 OS=Homo sapiens GN=CDC37L1 PE=2 SV=1	TRUE	0.757153	0.49111	12305.9	8749.05	11047.1	12406.6	3932.7	7123	3556.83	1.40654	0.148152	0.308821
1112	1112	sp|Q96CT7|CC124_HUMAN	Coiled-coil domain-containing protein 124 OS=Homo sapiens GN=CCDC124 PE=1 SV=1	TRUE	2.11793	0.10158	140187	99838.2	147875	93379.2	21516.8	25017.2	40348.9	1.40414	0.147411	0.993192
1261	1261	tr|E9PD43|E9PD43_HUMAN	Negative elongation factor E (Fragment) OS=Homo sapiens GN=NELFE PE=2 SV=1	TRUE	1.41206	0.23079	14330.1	10221.2	15308	12300.1	2961.02	4078.44	4108.84	1.40199	0.146745	0.636783
1368	1368	sp|Q8N4Q1|MIA40_HUMAN	Mitochondrial intermembrane space import and assembly protein 40 OS=Homo sapiens GN=CHCHD4 PE=1 SV=1	TRUE	2.35709	0.07791	21943.3	15674.7	23785.1	14858.3	4022.31	2244.69	6268.52	1.39991	0.146101	1.10841
912	912	sp|Q9NZL9|MAT2B_HUMAN	Methionine adenosyltransferase 2 subunit beta OS=Homo sapiens GN=MAT2B PE=1 SV=1	TRUE	2.38591	0.0755	438734	313792	442039	266063	17991.6	88899.3	124942	1.39817	0.145559	1.12205
1366	1366	sp|Q92520|FAM3C_HUMAN	Protein FAM3C OS=Homo sapiens GN=FAM3C PE=1 SV=1	TRUE	0.70304	0.52079	191279	137056	244620	126573	100038	88532	54222.9	1.39563	0.144769	0.283337
1442	1442	sp|Q8TEA8|DTD1_HUMAN	D-tyrosyl-tRNA(Tyr) deacylase 1 OS=Homo sapiens GN=DTD1 PE=1 SV=2	TRUE	2.39343	0.07489	144858	103796	149413	92096.1	12957.2	26741.8	41062.4	1.39561	0.144763	1.12558
837	837	sp|Q99805|TM9S2_HUMAN	Transmembrane 9 superfamily member 2 OS=Homo sapiens GN=TM9SF2 PE=1 SV=1	TRUE	1.19423	0.29837	408612	294102	405352	386677	25331.5	164137	114510	1.38936	0.142813	0.525245
230	230	sp|P04843|RPN1_HUMAN	Dolichyl-diphosphooligosaccharide--protein glycosyltransferase subunit 1 OS=Homo sapiens GN=RPN1 PE=1 SV=1	TRUE	4.93153	0.00786	739680	536020	736779	516844	15584.8	69810.9	203660	1.37995	0.139863	2.10458
772	772	sp|Q14980|NUMA1_HUMAN	Nuclear mitotic apparatus protein 1 OS=Homo sapiens GN=NUMA1 PE=1 SV=2	TRUE	1.91185	0.12847	166967	121412	166465	135284	3100.12	41154.1	45554.9	1.37521	0.138369	0.891198
795	795	sp|P18583-5|SON_HUMAN	Isoform D of Protein SON OS=Homo sapiens GN=SON	TRUE	0.780059	0.47894	25808	18771.2	24053.9	26252.1	4626.83	14923.8	7036.82	1.37487	0.138263	0.319719
682	682	sp|Q01469|FABP5_HUMAN	Fatty acid-binding protein, epidermal OS=Homo sapiens GN=FABP5 PE=1 SV=3	TRUE	1.91608	0.12785	3.51094e+06	2.55425e+06	3.51128e+06	2.36896e+06	125010	855726	956694	1.37455	0.138161	0.893299
1467	1467	tr|M0QZK8|M0QZK8_HUMAN	Gamma-glutamylcyclotransferase OS=Homo sapiens GN=GGCT PE=4 SV=1	TRUE	2.12448	0.10083	226852	165141	222902	140444	6940.28	49830.4	61710.4	1.37368	0.137886	0.99641
669	669	sp|P62979|RS27A_HUMAN	Ubiquitin-40S ribosomal protein S27a OS=Homo sapiens GN=RPS27A PE=1 SV=2	TRUE	1.76939	0.15155	6.56695e+06	4.79724e+06	6.55213e+06	4.55063e+06	153677	1.72554e+06	1.76972e+06	1.3689	0.136373	0.819444
1311	1311	tr|M0QXD6|M0QXD6_HUMAN	General transcription factor IIF subunit 1 (Fragment) OS=Homo sapiens GN=GTF2F1 PE=4 SV=1	TRUE	2.40022	0.07434	43783.1	32065	46303.2	34880.9	6580.71	5310.22	11718.1	1.36545	0.135275	1.12878
1327	1327	tr|G3XAN0|G3XAN0_HUMAN	40S ribosomal protein S20 OS=Homo sapiens GN=RPS20 PE=4 SV=1	TRUE	2.34021	0.07936	2.61676e+06	1.92467e+06	2.64917e+06	1.63426e+06	58703.7	508855	692084	1.35959	0.133406	1.1004
971	971	sp|Q9Y2T3|GUAD_HUMAN	Guanine deaminase OS=Homo sapiens GN=GDA PE=1 SV=1	TRUE	0.49696	0.64529	47376	34895.5	52682.2	22323.8	20793.6	38206.6	12480.6	1.35766	0.13279	0.190245
751	751	tr|H7C2Q8|H7C2Q8_HUMAN	EBNA1 binding protein 2, isoform CRA_d OS=Homo sapiens GN=EBNA1BP2 PE=2 SV=1	TRUE	0.845947	0.44522	550088	406212	504516	490637	130857	263923	143876	1.35419	0.13168	0.351425
1509	1509	tr|H0YIB4|H0YIB4_HUMAN	Serine/arginine-rich-splicing factor 9 (Fragment) OS=Homo sapiens GN=SRSF9 PE=4 SV=1	TRUE	0.823006	0.45674	42589.7	31460.4	54501.8	26861.6	21772.8	8633.79	11129.3	1.35376	0.131541	0.340331
767	767	tr|F5H897|F5H897_HUMAN	Heat shock protein 75 kDa, mitochondrial OS=Homo sapiens GN=TRAP1 PE=2 SV=1	TRUE	1.75212	0.15463	181587	134236	168337	138834	44721.2	13821	47350.7	1.35274	0.131215	0.810706
1094	1094	tr|M0R192|M0R192_HUMAN	Flavin reductase (NADPH) OS=Homo sapiens GN=BLVRB PE=4 SV=1	TRUE	1.57775	0.18976	625540	463275	626655	407621	2721.24	178112	162264	1.35026	0.130416	0.721795
1363	1363	sp|Q96JP5|ZFP91_HUMAN	E3 ubiquitin-protein ligase ZFP91 OS=Homo sapiens GN=ZFP91 PE=1 SV=1	TRUE	1.7603	0.15316	9865.22	7313.07	10781	7232.8	2155.58	1288.26	2552.15	1.34898	0.130007	0.814855
760	760	sp|Q9H8H0|NOL11_HUMAN	Nucleolar protein 11 OS=Homo sapiens GN=NOL11 PE=1 SV=1	TRUE	1.57971	0.18932	174568	130168	196082	137125	47077.3	12390.7	44399	1.34109	0.127458	0.722804
1478	1478	tr|B4DEK4|B4DEK4_HUMAN	Sorting nexin-2 OS=Homo sapiens GN=SNX2 PE=2 SV=1	TRUE	1.44262	0.2226	103049	76995.4	97995.4	87229	23152.1	21035.3	26053.9	1.33838	0.12658	0.652475
768	768	tr|S4R3H4|S4R3H4_HUMAN	Apoptotic chromatin condensation inducer in the nucleus OS=Homo sapiens GN=ACIN1 PE=4 SV=1	TRUE	2.05726	0.10879	212488	159662	236496	162160	42984.6	11419.4	52826.5	1.33086	0.124134	0.963411
1171	1171	sp|Q13619|CUL4A_HUMAN	Cullin-4A OS=Homo sapiens GN=CUL4A PE=1 SV=3	TRUE	0.784718	0.47649	33351	25076.6	32955.6	33967.2	1837.9	18170.7	8274.37	1.32996	0.12384	0.321946
360	360	sp|Q9P2E9|RRBP1_HUMAN	Ribosome-binding protein 1 OS=Homo sapiens GN=RRBP1 PE=1 SV=4	TRUE	1.05466	0.35107	183988	138981	211539	113524	54963.6	49420	45007.1	1.32384	0.121835	0.454606
643	643	sp|Q9UBS4|DJB11_HUMAN	DnaJ homolog subfamily B member 11 OS=Homo sapiens GN=DNAJB11 PE=1 SV=1	TRUE	2.57793	0.06146	562229	424935	571619	381259	35076.3	85315.5	137294	1.32309	0.121591	1.21141
440	440	tr|E9PHV5|E9PHV5_HUMAN	Sperm-specific antigen 2 OS=Homo sapiens GN=SSFA2 PE=2 SV=1	TRUE	3.56484	0.02348	315914	239106	322331	226289	21811	30281.4	76807.8	1.32123	0.120978	1.6293
1111	1111	sp|Q13112|CAF1B_HUMAN	Chromatin assembly factor 1 subunit B OS=Homo sapiens GN=CHAF1B PE=1 SV=1	TRUE	6.17444	0.00349	77364.9	58600.2	75793.7	59850.6	3587.84	3851.7	18764.7	1.32022	0.120645	2.45717
22	22	sp|Q09666|AHNK_HUMAN	Neuroblast differentiation-associated protein AHNAK OS=Homo sapiens GN=AHNAK PE=1 SV=2	TRUE	3.69877	0.02086	2.67017e+06	2.02382e+06	2.68169e+06	1.94757e+06	28705.6	301310	646357	1.31938	0.120368	1.68069
466	466	sp|Q06210|GFPT1_HUMAN	Glutamine--fructose-6-phosphate aminotransferase [isomerizing] 1 OS=Homo sapiens GN=GFPT1 PE=1 SV=3	TRUE	4.74797	0.00898	447691	342264	448111	355854	16184.7	34888.2	105427	1.30803	0.116617	2.04672
1488	1488	sp|Q12907|LMAN2_HUMAN	Vesicular integral-membrane protein VIP36 OS=Homo sapiens GN=LMAN2 PE=1 SV=1	TRUE	4.70647	0.00926	43618.9	33411.4	43234.9	34011.3	3412.72	1569.92	10207.5	1.30551	0.11578	2.03339
745	745	sp|P49792|RBP2_HUMAN	E3 SUMO-protein ligase RanBP2 OS=Homo sapiens GN=RANBP2 PE=1 SV=2	TRUE	2.62905	0.05824	272925	209750	273932	187608	11655.2	39955.4	63175.2	1.30119	0.114342	1.23478
504	504	tr|F8W914|F8W914_HUMAN	Reticulon OS=Homo sapiens GN=RTN4 PE=2 SV=1	TRUE	1.59629	0.18566	467482	361710	471015	412069	19431.2	113112	105773	1.29242	0.111405	0.731282
673	673	tr|J3QK90|J3QK90_HUMAN	NSFL1 cofactor p47 OS=Homo sapiens GN=NSFL1C PE=2 SV=1	TRUE	2.36286	0.07742	249246	193092	261281	206386	33984.1	23225.9	56153.9	1.29081	0.110864	1.11115
1458	1458	sp|P46063|RECQ1_HUMAN	ATP-dependent DNA helicase Q1 OS=Homo sapiens GN=RECQL PE=1 SV=3	TRUE	1.09015	0.33692	62594.1	48518.3	66949.7	38598.4	8365.68	20740.3	14075.8	1.29011	0.110628	0.472473
589	589	tr|Q567R9|Q567R9_HUMAN	CIP29 protein OS=Homo sapiens GN=CIP29 PE=2 SV=1	TRUE	1.53685	0.19914	857543	664891	748791	673577	214622	32841.8	192651	1.28975	0.110505	0.700841
1021	1021	sp|Q9NRX1|PNO1_HUMAN	RNA-binding protein PNO1 OS=Homo sapiens GN=PNO1 PE=1 SV=1	TRUE	0.711103	0.51629	108832	84915.3	83268.1	88528.7	57899.9	6420.5	23916.8	1.28166	0.107771	0.287106
288	288	sp|O43399-4|TPD54_HUMAN	Isoform 4 of Tumor protein D54 OS=Homo sapiens GN=TPD52L2	TRUE	2.91246	0.04357	2.08195e+06	1.62456e+06	2.09289e+06	1.59587e+06	27628.4	270605	457390	1.28155	0.107734	1.36081
689	689	tr|J3KNF8|J3KNF8_HUMAN	Cytochrome b5 type B OS=Homo sapiens GN=CYB5B PE=2 SV=1	TRUE	4.61803	0.0099	372908	291000	365076	287695	27625.3	13439.2	81908.4	1.28147	0.107709	2.00436
1352	1352	sp|Q9UIJ7|KAD3_HUMAN	GTP:AMP phosphotransferase AK3, mitochondrial OS=Homo sapiens GN=AK3 PE=1 SV=4	TRUE	0.3037	0.7765	18645.3	14604.4	11838.6	6396.31	15730.4	16842.5	4040.91	1.27669	0.106086	0.109859
1214	1214	tr|B1AMU7|B1AMU7_HUMAN	Exosome complex component CSL4 (Fragment) OS=Homo sapiens GN=EXOSC1 PE=2 SV=2	TRUE	2.217	0.09091	52743.5	41358	50910.2	40457.5	6853.89	5669.64	11385.5	1.27529	0.105609	1.04139
1050	1050	sp|P51116|FXR2_HUMAN	Fragile X mental retardation syndrome-related protein 2 OS=Homo sapiens GN=FXR2 PE=1 SV=2	TRUE	1.79062	0.14784	18484	14502.7	19961.6	14448.3	3806.01	587.514	3981.32	1.27452	0.105348	0.830208
428	428	tr|A6NFX8|A6NFX8_HUMAN	ADP-sugar pyrophosphatase OS=Homo sapiens GN=NUDT5 PE=2 SV=1	TRUE	2.95788	0.04164	693405	544466	706945	525782	57852.5	65264.7	148939	1.27355	0.105016	1.38049
582	582	tr|B1AHD1|B1AHD1_HUMAN	NHP2-like protein 1 OS=Homo sapiens GN=NHP2L1 PE=2 SV=1	TRUE	3.03628	0.03854	834988	656072	856484	649731	60317.5	82332.3	178916	1.27271	0.104729	1.41409
1355	1355	sp|Q9NQR4|NIT2_HUMAN	Omega-amidase NIT2 OS=Homo sapiens GN=NIT2 PE=1 SV=1	TRUE	2.55741	0.06281	60072.8	47299.5	61876.1	46972.4	8374.3	2170.29	12773.3	1.27005	0.103821	1.20197
632	632	sp|O75821|EIF3G_HUMAN	Eukaryotic translation initiation factor 3 subunit G OS=Homo sapiens GN=EIF3G PE=1 SV=2	TRUE	1.68287	0.16769	553970	436351	575501	473745	51891.6	109371	117619	1.26955	0.103651	0.775493
1510	1510	sp|O94905|ERLN2_HUMAN	Erlin-2 OS=Homo sapiens GN=ERLIN2 PE=1 SV=1	TRUE	0.404295	0.70668	9457.83	7464.36	13259.9	8349.91	6625.95	5388.23	1993.47	1.26707	0.102799	0.150777
514	514	sp|P62913|RL11_HUMAN	60S ribosomal protein L11 OS=Homo sapiens GN=RPL11 PE=1 SV=2	TRUE	2.6739	0.05558	3.29804e+06	2.60825e+06	3.29633e+06	2.45557e+06	44166	444631	689790	1.26446	0.101907	1.25508
492	492	sp|Q9Y617|SERC_HUMAN	Phosphoserine aminotransferase OS=Homo sapiens GN=PSAT1 PE=1 SV=2	TRUE	2.71417	0.05331	1.58525e+06	1.25586e+06	1.61788e+06	1.19861e+06	76877.5	195633	329383	1.26228	0.101155	1.27319
1057	1057	sp|P11387|TOP1_HUMAN	DNA topoisomerase 1 OS=Homo sapiens GN=TOP1 PE=1 SV=2	TRUE	4.35424	0.01212	100808	79884	100338	80425.3	6714.29	4919.15	20924.5	1.26194	0.101037	1.9165
450	450	sp|Q7L014|DDX46_HUMAN	Probable ATP-dependent RNA helicase DDX46 OS=Homo sapiens GN=DDX46 PE=1 SV=2	TRUE	2.97802	0.04082	261619	207797	266237	209328	17100.4	26219.9	53822	1.25901	0.10003	1.38913
624	624	sp|Q9UKY7|CDV3_HUMAN	Protein CDV3 homolog OS=Homo sapiens GN=CDV3 PE=1 SV=1	TRUE	2.8288	0.0474	208658	166078	210284	158372	17789.5	19058.9	42579.7	1.25638	0.0991222	1.32422
35	35	sp|P46940|IQGA1_HUMAN	Ras GTPase-activating-like protein IQGAP1 OS=Homo sapiens GN=IQGAP1 PE=1 SV=1	TRUE	2.03771	0.11123	2.06281e+06	1.64221e+06	2.17833e+06	1.49469e+06	209553	289651	420595	1.25611	0.0990293	0.953778
732	732	sp|Q13243|SRSF5_HUMAN	Serine/arginine-rich splicing factor 5 OS=Homo sapiens GN=SRSF5 PE=1 SV=1	TRUE	3.80412	0.01904	113919	90724.8	117217	94175.8	5757.55	8852.75	23193.7	1.25565	0.0988684	1.72033
1286	1286	sp|Q27J81|INF2_HUMAN	Inverted formin-2 OS=Homo sapiens GN=INF2 PE=1 SV=2	TRUE	1.35658	0.24643	7973.2	6362.33	7207.49	6587.49	1803.69	988.326	1610.87	1.25319	0.0980166	0.608306
1091	1091	tr|D6REB4|D6REB4_HUMAN	Polyadenylate-binding protein-interacting protein 1 OS=Homo sapiens GN=PAIP1 PE=2 SV=1	TRUE	4.35805	0.01208	131921	105274	134783	109052	6819.41	8103.2	26647.8	1.25313	0.0979959	1.91793
512	512	sp|Q13177|PAK2_HUMAN	Serine/threonine-protein kinase PAK 2 OS=Homo sapiens GN=PAK2 PE=1 SV=3	TRUE	3.13493	0.03502	403800	322352	418392	332286	26241.1	36557	81448	1.25267	0.0978358	1.45568
1435	1435	tr|G3V529|G3V529_HUMAN	ATP-dependent RNA helicase DDX24 OS=Homo sapiens GN=DDX24 PE=2 SV=1	TRUE	0.579758	0.59316	19227.5	15350.3	20181.5	19404.8	1812.51	11440.8	3877.28	1.25259	0.0978079	0.226828
797	797	sp|P19623|SPEE_HUMAN	Spermidine synthase OS=Homo sapiens GN=SRM PE=1 SV=1	TRUE	3.75842	0.0198	815961	651744	822218	621636	11977.5	74724.7	164217	1.25197	0.0975922	1.70333
1426	1426	sp|Q16740|CLPP_HUMAN	Putative ATP-dependent Clp protease proteolytic subunit, mitochondrial OS=Homo sapiens GN=CLPP PE=1 SV=1	TRUE	1.79503	0.14709	18033.8	14451.2	19165.1	14622.2	2474.77	2413.69	3582.64	1.24791	0.0961843	0.832417
980	980	sp|Q14847|LASP1_HUMAN	LIM and SH3 domain protein 1 OS=Homo sapiens GN=LASP1 PE=1 SV=2	TRUE	1.84153	0.13935	687827	551488	690330	480656	5272.22	128125	136339	1.24722	0.0959431	0.855893
1358	1358	sp|Q9H444|CHM4B_HUMAN	Charged multivesicular body protein 4b OS=Homo sapiens GN=CHMP4B PE=1 SV=1	TRUE	3.82219	0.01874	59157	47477.4	61805.9	48087.4	4874.68	2061.51	11679.6	1.246	0.0955189	1.72723
142	142	tr|K7EJ81|K7EJ81_HUMAN	116 kDa U5 small nuclear ribonucleoprotein component OS=Homo sapiens GN=EFTUD2 PE=2 SV=1	TRUE	8.44892	0.00108	1.20072e+06	968810	1.21826e+06	958343	37794.6	28839.9	231906	1.23937	0.0932016	2.96658
574	574	sp|Q9P258|RCC2_HUMAN	Protein RCC2 OS=Homo sapiens GN=RCC2 PE=1 SV=2	TRUE	2.03421	0.11168	842769	680757	832847	642322	25123	135640	162011	1.23799	0.0927161	0.952025
1482	1482	tr|G3V3F1|G3V3F1_HUMAN	Neural cell expressed, developmentally down-regulated 1, isoform CRA_c OS=Homo sapiens GN=NEDD1 PE=4 SV=1	TRUE	0.7047	0.51986	11404.2	9219.76	11779.3	11936.8	1835.79	5045.34	2184.4	1.23693	0.0923437	0.284114
855	855	sp|Q9NZN4|EHD2_HUMAN	EH domain-containing protein 2 OS=Homo sapiens GN=EHD2 PE=1 SV=2	TRUE	1.87623	0.13386	92370.1	74698.5	93120.9	69949.9	3706.9	15886.9	17671.6	1.23657	0.0922197	0.873349
196	196	sp|O60841|IF2P_HUMAN	Eukaryotic translation initiation factor 5B OS=Homo sapiens GN=EIF5B PE=1 SV=4	TRUE	1.99894	0.11626	904833	733780	979691	728519	146572	22003.7	171053	1.23311	0.0910027	0.93457
756	756	sp|P63173|RL38_HUMAN	60S ribosomal protein L38 OS=Homo sapiens GN=RPL38 PE=1 SV=2	TRUE	1.43215	0.22537	1.71971e+06	1.39559e+06	1.71194e+06	1.29662e+06	19844.3	391501	324128	1.23225	0.0906998	0.647104
231	231	sp|Q9NYU2|UGGG1_HUMAN	UDP-glucose:glycoprotein glucosyltransferase 1 OS=Homo sapiens GN=UGGT1 PE=1 SV=3	TRUE	0.646114	0.55341	438888	356365	363259	359260	219818	24885.4	82523.3	1.23157	0.090459	0.256953
631	631	sp|P51148-2|RAB5C_HUMAN	Isoform 2 of Ras-related protein Rab-5C OS=Homo sapiens GN=RAB5C	TRUE	3.29058	0.0302	359166	291792	352029	290429	20594.7	28870.7	67374.3	1.2309	0.0902222	1.51999
929	929	tr|J3QRS9|J3QRS9_HUMAN	Zinc finger protein 207 OS=Homo sapiens GN=ZNF207 PE=2 SV=1	TRUE	1.63678	0.17702	929429	755789	940428	754680	60330.4	173561	173641	1.22975	0.0898161	0.751978
591	591	sp|P43034|LIS1_HUMAN	Platelet-activating factor acetylhydrolase IB subunit alpha OS=Homo sapiens GN=PAFAH1B1 PE=1 SV=2	TRUE	3.15966	0.0342	407073	331189	428221	331230	39997.4	11426.4	75883.4	1.22912	0.0895957	1.46597
1430	1430	sp|Q8N8S7|ENAH_HUMAN	Protein enabled homolog OS=Homo sapiens GN=ENAH PE=1 SV=2	TRUE	1.24252	0.28191	30480.4	24820	32933.7	25641.9	7502.78	2443.01	5660.39	1.22806	0.0892188	0.54989
363	363	sp|P11388-4|TOP2A_HUMAN	Isoform 4 of DNA topoisomerase 2-alpha OS=Homo sapiens GN=TOP2A	TRUE	0.62196	0.56766	136289	111266	138997	114560	62563.7	30689.5	25023.3	1.2249	0.088099	0.245912
319	319	sp|Q9HB71|CYBP_HUMAN	Calcyclin-binding protein OS=Homo sapiens GN=CACYBP PE=1 SV=2	TRUE	2.68469	0.05496	3.58878e+06	2.93178e+06	3.58336e+06	2.74106e+06	34974.3	422423	656998	1.2241	0.0878152	1.25995
1153	1153	tr|Q5JB52|Q5JB52_HUMAN	Heterogeneous nuclear ribonucleoprotein L-like OS=Homo sapiens GN=HNRNPLL PE=2 SV=1	TRUE	0.770441	0.48402	38823.6	31738.2	37525.1	38970.5	5599.69	14912.1	7085.38	1.22324	0.0875133	0.315137
1428	1428	tr|F8WEE8|F8WEE8_HUMAN	SUZ domain-containing protein 1 OS=Homo sapiens GN=SZRD1 PE=2 SV=1	TRUE	3.05482	0.03785	35208.7	28793.1	36384.1	27734.8	2674.15	2465.96	6415.61	1.22282	0.0873618	1.42193
7	7	sp|P21333|FLNA_HUMAN	Filamin-A OS=Homo sapiens GN=FLNA PE=1 SV=4	TRUE	5.15803	0.00671	2.62477e+06	2.14824e+06	2.62675e+06	2.13835e+06	25472	157977	476531	1.22182	0.0870086	2.17328
1196	1196	sp|Q9H814|PHAX_HUMAN	Phosphorylated adapter RNA export protein OS=Homo sapiens GN=PHAX PE=1 SV=1	TRUE	1.62483	0.17952	29499.8	24169.6	29309.7	23274.8	4324.99	3684.95	5330.2	1.22053	0.0865496	0.745887
734	734	tr|C9JAB2|C9JAB2_HUMAN	Serine/arginine-rich-splicing factor 7 OS=Homo sapiens GN=SRSF7 PE=2 SV=1	TRUE	2.28479	0.08434	129657	106276	130072	108746	5065.01	16985.8	23381.3	1.22001	0.0863618	1.07397
654	654	sp|P68371|TBB4B_HUMAN	Tubulin beta-4B chain OS=Homo sapiens GN=TUBB4B PE=1 SV=1	TRUE	2.44073	0.07115	8.88862e+06	7.31221e+06	8.93917e+06	6.74231e+06	103470	1.1139e+06	1.57641e+06	1.21559	0.0847858	1.14783
695	695	sp|Q99471|PFD5_HUMAN	Prefoldin subunit 5 OS=Homo sapiens GN=PFDN5 PE=1 SV=2	TRUE	0.561382	0.6045	340848	280591	284685	275098	108617	150885	60257.2	1.21475	0.0844872	0.218604
310	310	sp|P37837|TALDO_HUMAN	Transaldolase OS=Homo sapiens GN=TALDO1 PE=1 SV=2	TRUE	2.20763	0.09187	3.03079e+06	2.49526e+06	3.06355e+06	2.35885e+06	72656.2	413835	535533	1.21462	0.0844405	1.03683
602	602	sp|P29373|RABP2_HUMAN	Cellular retinoic acid-binding protein 2 OS=Homo sapiens GN=CRABP2 PE=1 SV=2	TRUE	1.67013	0.17021	1.32056e+06	1.08826e+06	1.31231e+06	1.1333e+06	30465.4	238975	232297	1.21346	0.0840243	0.769015
967	967	tr|H3BVG0|H3BVG0_HUMAN	Nuclear pore complex protein Nup93 OS=Homo sapiens GN=NUP93 PE=2 SV=1	TRUE	1.80569	0.14527	160783	132513	152762	134141	26306.1	6584.7	28270.6	1.21334	0.0839834	0.837824
842	842	sp|P14174|MIF_HUMAN	Macrophage migration inhibitory factor OS=Homo sapiens GN=MIF PE=1 SV=4	TRUE	3.18747	0.0333	7.42288e+06	6.11878e+06	7.46528e+06	6.16435e+06	130531	696516	1.3041e+06	1.21313	0.0839077	1.47756
353	353	sp|O00154-7|BACH_HUMAN	Isoform 7 of Cytosolic acyl coenzyme A thioester hydrolase OS=Homo sapiens GN=ACOT7	TRUE	2.83192	0.04725	2.84876e+06	2.35609e+06	2.97826e+06	2.30273e+06	234677	189004	492668	1.2091	0.0824637	1.3256
551	551	tr|B4DP11|B4DP11_HUMAN	Prostaglandin E synthase 3 OS=Homo sapiens GN=PTGES3 PE=2 SV=1	TRUE	2.28523	0.0843	3.59951e+06	2.98149e+06	3.59821e+06	2.74695e+06	37449.7	466916	618016	1.20728	0.0818095	1.07417
426	426	tr|E9PGT1|E9PGT1_HUMAN	Translin OS=Homo sapiens GN=TSN PE=2 SV=1	TRUE	2.22992	0.08962	1.17252e+06	971270	1.16768e+06	951376	10442.9	155969	201252	1.20721	0.081781	1.0476
256	256	tr|E9PKU4|E9PKU4_HUMAN	60S ribosomal protein L8 (Fragment) OS=Homo sapiens GN=RPL8 PE=2 SV=1	TRUE	1.88007	0.13327	1.69654e+06	1.40554e+06	1.72541e+06	1.42698e+06	153594	219730	291001	1.20704	0.0817214	0.875268
1314	1314	tr|K7ELR8|K7ELR8_HUMAN	HEAT repeat-containing protein 6 OS=Homo sapiens GN=HEATR6 PE=2 SV=1	TRUE	0.460817	0.66887	4625.63	3832.31	5088.07	4595.87	1575.12	2531.81	793.313	1.20701	0.0817096	0.174658
665	665	sp|Q9H3P7|GCP60_HUMAN	Golgi resident protein GCP60 OS=Homo sapiens GN=ACBD3 PE=1 SV=4	TRUE	1.19653	0.29756	173116	143691	187580	140163	33916.2	25768.3	29425.2	1.20478	0.0809081	0.526425
619	619	tr|B4DLN1|B4DLN1_HUMAN	Mitochondrial dicarboxylate carrier OS=Homo sapiens GN=SLC25A10 PE=2 SV=1	TRUE	1.56437	0.19278	113461	94190.6	107525	101674	11289.9	18103.9	19270.2	1.20459	0.0808383	0.714938
982	982	sp|P63279|UBC9_HUMAN	SUMO-conjugating enzyme UBC9 OS=Homo sapiens GN=UBE2I PE=1 SV=1	TRUE	2.50572	0.06636	194873	161932	195967	156779	8431.17	21151.7	32941	1.20342	0.080419	1.17809
687	687	tr|K7ERT8|K7ERT8_HUMAN	60S ribosomal protein L23a (Fragment) OS=Homo sapiens GN=RPL23A PE=2 SV=1	TRUE	1.27563	0.27113	1.5648e+06	1.30161e+06	1.44171e+06	1.29734e+06	325170	148242	263195	1.20221	0.0799795	0.566822
890	890	sp|Q9BWU0|NADAP_HUMAN	Kanadaptin OS=Homo sapiens GN=SLC4A1AP PE=1 SV=1	TRUE	0.894356	0.42168	15078.7	12551.8	15637.5	12627.5	4672.5	1455.06	2526.95	1.20132	0.0796595	0.375017
753	753	sp|Q96PK6|RBM14_HUMAN	RNA-binding protein 14 OS=Homo sapiens GN=RBM14 PE=1 SV=2	TRUE	3.59771	0.0228	546550	455220	556539	458540	29854.2	32280	91329.8	1.20063	0.0794084	1.64207
931	931	tr|J3KMY5|J3KMY5_HUMAN	Epididymal secretory protein E1 OS=Homo sapiens GN=NPC2 PE=2 SV=1	TRUE	0.998984	0.37434	365166	304180	363545	279375	23915.5	102997	60985.5	1.20049	0.0793591	0.426734
844	844	tr|B0QYK0|B0QYK0_HUMAN	RNA-binding protein EWS OS=Homo sapiens GN=EWSR1 PE=2 SV=1	TRUE	2.00644	0.11527	737144	614164	696322	603889	78663.3	71291.3	122980	1.20024	0.0792681	0.938284
448	448	tr|F5GX11|F5GX11_HUMAN	Proteasome subunit alpha type-1 OS=Homo sapiens GN=PSMA1 PE=2 SV=1	TRUE	10.4411	0.00048	2.15824e+06	1.79836e+06	2.15692e+06	1.81191e+06	14175.4	57993.6	359887	1.20012	0.0792246	3.31876
1235	1235	sp|O95163|ELP1_HUMAN	Elongator complex protein 1 OS=Homo sapiens GN=IKBKAP PE=1 SV=3	TRUE	2.73974	0.05192	86016.3	71685.1	84077.3	75249.1	4932.81	7599.55	14331.2	1.19992	0.0791519	1.28467
1356	1356	sp|Q9HC52|CBX8_HUMAN	Chromobox protein homolog 8 OS=Homo sapiens GN=CBX8 PE=1 SV=3	TRUE	1.83404	0.14057	22701.7	18923.9	23958.8	18939.3	3165.25	1646.24	3777.84	1.19963	0.0790484	0.852107
1506	1506	tr|F5GWX2|F5GWX2_HUMAN	Heme-binding protein 1 OS=Homo sapiens GN=HEBP1 PE=2 SV=1	TRUE	1.37934	0.23989	32593.4	27171	35999.7	27615.4	5951.7	3307.42	5422.37	1.19956	0.0790236	0.619988
882	882	sp|Q5SRE5|NU188_HUMAN	Nucleoporin NUP188 homolog OS=Homo sapiens GN=NUP188 PE=1 SV=1	TRUE	1.93545	0.12503	24909	20771.3	25006	21200.8	2384.94	2832.54	4137.71	1.1992	0.0788926	0.902986
790	790	tr|E5RJ85|E5RJ85_HUMAN	Copine-3 (Fragment) OS=Homo sapiens GN=CPNE3 PE=2 SV=1	TRUE	0.797855	0.46964	206551	172341	201667	147187	33841.5	66108.7	34210.6	1.19851	0.0786399	0.328235
1032	1032	sp|Q9H2W6|RM46_HUMAN	39S ribosomal protein L46, mitochondrial OS=Homo sapiens GN=MRPL46 PE=1 SV=1	TRUE	0.555551	0.60812	42881.6	35795.8	43232.9	40752.3	11739.7	18714.2	7085.85	1.19795	0.0784395	0.216011
1346	1346	tr|B4DGN5|B4DGN5_HUMAN	Glutamate dehydrogenase OS=Homo sapiens GN=GLUD1 PE=2 SV=1	TRUE	2.87826	0.04509	37495.7	31323	38548.9	32606.1	2157.1	3024.05	6172.72	1.19707	0.0781184	1.34592
1369	1369	sp|Q5W0U4|BSPRY_HUMAN	B box and SPRY domain-containing protein OS=Homo sapiens GN=BSPRY PE=2 SV=1	TRUE	0.356384	0.73956	3153.59	2635.49	3981.88	2821.37	2282.7	1062.78	518.095	1.19658	0.0779432	0.131027
941	941	sp|Q15067-3|ACOX1_HUMAN	Isoform 3 of Peroxisomal acyl-coenzyme A oxidase 1 OS=Homo sapiens GN=ACOX1	TRUE	1.41282	0.23058	87640.3	73251.5	94666.9	74146.9	17307.7	3407.24	14388.7	1.19643	0.0778869	0.637178
964	964	tr|H0YCY6|H0YCY6_HUMAN	FAD-AMP lyase (cyclizing) (Fragment) OS=Homo sapiens GN=DAK PE=2 SV=1	TRUE	0.398397	0.71069	94354	78880.2	100254	102383	10453.3	66455.6	15473.7	1.19617	0.0777919	0.14832
340	340	sp|Q15424|SAFB1_HUMAN	Scaffold attachment factor B1 OS=Homo sapiens GN=SAFB PE=1 SV=4	TRUE	5.72044	0.00462	953193	797092	950724	797187	29648.1	36809.6	156101	1.19584	0.0776724	2.33536
739	739	tr|H0YNW5|H0YNW5_HUMAN	Deoxyuridine 5'-triphosphate nucleotidohydrolase, mitochondrial OS=Homo sapiens GN=DUT PE=2 SV=1	TRUE	1.53774	0.19893	1.25184e+06	1.04684e+06	1.23373e+06	1.02273e+06	43269.8	226812	204999	1.19583	0.0776681	0.7013
1193	1193	tr|F5H2S7|F5H2S7_HUMAN	Dynactin subunit 2 OS=Homo sapiens GN=DCTN2 PE=2 SV=1	TRUE	0.267877	0.80204	57392.6	48011.9	61447.7	56335.9	42734.1	43043.5	9380.75	1.19538	0.0775074	0.095804
681	681	sp|Q12904|AIMP1_HUMAN	Aminoacyl tRNA synthase complex-interacting multifunctional protein 1 OS=Homo sapiens GN=AIMP1 PE=1 SV=2	TRUE	1.29198	0.26596	610925	511362	620937	491179	46419.7	125144	99562.7	1.1947	0.0772593	0.575184
442	442	tr|Q96Q25|Q96Q25_HUMAN	KM-PA-2 protein OS=Homo sapiens GN=KM-PA-2 PE=2 SV=1	TRUE	2.59458	0.06039	317046	265801	314938	257324	5218.42	33809.1	51245.3	1.1928	0.0765661	1.21903
1045	1045	sp|Q9Y5L4|TIM13_HUMAN	Mitochondrial import inner membrane translocase subunit Tim13 OS=Homo sapiens GN=TIMM13 PE=1 SV=1	TRUE	0.776532	0.48079	505460	423937	549121	355609	95091.1	154992	81523.1	1.1923	0.0763856	0.318045
1350	1350	sp|Q9Y2S0|RPAC2_HUMAN	DNA-directed RNA polymerases I and III subunit RPAC2 OS=Homo sapiens GN=POLR1D PE=1 SV=1	TRUE	0.589055	0.58748	18838.1	15808.7	23611.6	15634.7	8483.74	2715	3029.39	1.19163	0.0761407	0.231007
1008	1008	sp|Q9UKD2|MRT4_HUMAN	mRNA turnover protein 4 homolog OS=Homo sapiens GN=MRTO4 PE=1 SV=2	TRUE	4.19151	0.01379	582122	489635	589057	477261	30967.9	22396.7	92486.7	1.18889	0.0751414	1.86044
260	260	sp|P26196|DDX6_HUMAN	Probable ATP-dependent RNA helicase DDX6 OS=Homo sapiens GN=DDX6 PE=1 SV=2	TRUE	1.11044	0.32906	1.38634e+06	1.16622e+06	1.35437e+06	1.27642e+06	67778	336583	220120	1.18875	0.0750894	0.482725
1526	1526	RRRRRsp|Q5H9K5|ZMAT1_HUMAN	REVERSED Zinc finger matrin-type protein 1 OS=Homo sapiens GN=ZMAT1 PE=2 SV=1	TRUE	0.960054	0.3914	63940.3	53805.2	59194.8	46266.1	12392.8	13444.4	10135	1.18837	0.07495	0.407379
1006	1006	sp|Q9BTE3|MCMBP_HUMAN	Mini-chromosome maintenance complex-binding protein OS=Homo sapiens GN=MCMBP PE=1 SV=2	TRUE	3.23957	0.03169	198417	167217	195993	168234	11385.4	12191.4	31199.7	1.18658	0.0742979	1.49908
219	219	sp|P35221|CTNA1_HUMAN	Catenin alpha-1 OS=Homo sapiens GN=CTNNA1 PE=1 SV=1	TRUE	1.76598	0.15215	262047	220930	261417	218750	21310.3	34235.5	41116.2	1.1861	0.074123	0.817728
1498	1498	sp|Q16539-4|MK14_HUMAN	Isoform Exip of Mitogen-activated protein kinase 14 OS=Homo sapiens GN=MAPK14	TRUE	1.86611	0.13544	212566	179445	218505	174087	20178.1	23192.7	33121.1	1.18458	0.0735627	0.868253
482	482	sp|P25398|RS12_HUMAN	40S ribosomal protein S12 OS=Homo sapiens GN=RPS12 PE=1 SV=3	TRUE	1.98707	0.11784	3.51055e+06	2.96887e+06	3.45768e+06	2.9179e+06	133402	452918	541674	1.18245	0.0727831	0.928707
511	511	sp|O00487|PSDE_HUMAN	26S proteasome non-ATPase regulatory subunit 14 OS=Homo sapiens GN=PSMD14 PE=1 SV=1	TRUE	2.00607	0.11531	516931	437468	532736	406962	30294.2	61557.8	79462.6	1.18164	0.072486	0.938133
659	659	tr|E9PF82|E9PF82_HUMAN	Calcium/calmodulin-dependent protein kinase type II subunit delta OS=Homo sapiens GN=CAMK2D PE=2 SV=1	TRUE	3.48514	0.02523	320080	270900	310589	267494	20941.9	12602.5	49179.9	1.18154	0.0724495	1.59808
655	655	sp|P55795|HNRH2_HUMAN	Heterogeneous nuclear ribonucleoprotein H2 OS=Homo sapiens GN=HNRNPH2 PE=1 SV=1	TRUE	1.256	0.27747	316543	267918	329953	284249	32441.9	58684.9	48625.3	1.18149	0.0724311	0.556784
1027	1027	sp|O43765|SGTA_HUMAN	Small glutamine-rich tetratricopeptide repeat-containing protein alpha OS=Homo sapiens GN=SGTA PE=1 SV=1	TRUE	1.91821	0.12753	821262	695292	787291	645256	65769.9	92801.3	125969	1.18117	0.0723141	0.894388
1342	1342	tr|C9J4Z3|C9J4Z3_HUMAN	60S ribosomal protein L37a OS=Homo sapiens GN=RPL37A PE=2 SV=1	TRUE	1.87785	0.13361	136267	115539	138167	116251	3308.79	18830.9	20728.8	1.17941	0.071665	0.874161
1387	1387	tr|H0YEL4|H0YEL4_HUMAN	Polycomb protein EED (Fragment) OS=Homo sapiens GN=EED PE=4 SV=1	TRUE	2.10833	0.10268	38566.9	32732.1	36697.9	31298.6	3930.22	2744.19	5834.81	1.17826	0.0712409	0.988514
1181	1181	sp|Q93034|CUL5_HUMAN	Cullin-5 OS=Homo sapiens GN=CUL5 PE=1 SV=4	TRUE	0.30275	0.77717	5238	4446.01	3794.37	4066.29	4060.57	2010.42	791.988	1.17813	0.0711949	0.109484
765	765	sp|P46778|RL21_HUMAN	60S ribosomal protein L21 OS=Homo sapiens GN=RPL21 PE=1 SV=2	TRUE	1.05921	0.34923	124905	106053	121161	116961	13964.9	27483.1	18852.2	1.17776	0.0710574	0.456888
990	990	sp|Q8WUA2|PPIL4_HUMAN	Peptidyl-prolyl cis-trans isomerase-like 4 OS=Homo sapiens GN=PPIL4 PE=1 SV=1	TRUE	1.45469	0.21944	69362.4	58908.3	69673.6	61479	4660.9	11541.7	10454.1	1.17746	0.0709477	0.658684
1030	1030	sp|P14854|CX6B1_HUMAN	Cytochrome c oxidase subunit 6B1 OS=Homo sapiens GN=COX6B1 PE=1 SV=2	TRUE	3.2779	0.03056	380659	323353	371201	316140	25747.3	15936.9	57305.8	1.17722	0.0708589	1.51485
1155	1155	sp|Q8WWM7-3|ATX2L_HUMAN	Isoform 3 of Ataxin-2-like protein OS=Homo sapiens GN=ATXN2L	TRUE	2.44979	0.07046	144607	122838	150823	124097	15166.9	2615.49	21768.4	1.17721	0.0708547	1.15206
1062	1062	sp|P13984|T2FB_HUMAN	General transcription factor IIF subunit 2 OS=Homo sapiens GN=GTF2F2 PE=1 SV=2	TRUE	1.7986	0.14648	170981	145260	178592	142612	24135.7	5565.69	25720.8	1.17707	0.0708014	0.834222
73	73	sp|P02545|LMNA_HUMAN	Prelamin-A/C OS=Homo sapiens GN=LMNA PE=1 SV=1	TRUE	3.0902	0.03657	1.15168e+06	981423	1.19052e+06	1.01398e+06	76891.1	56519.1	170257	1.17348	0.0694755	1.43688
9	9	sp|O43707|ACTN4_HUMAN	Alpha-actinin-4 OS=Homo sapiens GN=ACTN4 PE=1 SV=2	TRUE	3.33478	0.02898	2.9523e+06	2.51686e+06	2.86308e+06	2.50015e+06	216743	64587.6	435437	1.17301	0.0693009	1.5379
730	730	sp|Q01970|PLCB3_HUMAN	1-phosphatidylinositol 4,5-bisphosphate phosphodiesterase beta-3 OS=Homo sapiens GN=PLCB3 PE=1 SV=2	TRUE	1.20831	0.29347	40870.4	34877.6	38403.9	35773	7792.16	3616.29	5992.84	1.17183	0.0688628	0.532436
316	316	sp|P27695|APEX1_HUMAN	DNA-(apurinic or apyrimidinic site) lyase OS=Homo sapiens GN=APEX1 PE=1 SV=2	TRUE	2.63474	0.0579	1.41174e+06	1.20488e+06	1.46309e+06	1.20531e+06	106984	83947.3	206860	1.17169	0.068811	1.23732
565	565	sp|P56537|IF6_HUMAN	Eukaryotic translation initiation factor 6 OS=Homo sapiens GN=EIF6 PE=1 SV=1	TRUE	0.865699	0.43549	217464	185656	201429	186569	31229.9	55450.8	31808.2	1.17133	0.0686788	0.361022
548	548	tr|G5E9W3|G5E9W3_HUMAN	Cleavage and polyadenylation specific factor 3, 73kDa, isoform CRA_b OS=Homo sapiens GN=CPSF3 PE=2 SV=1	TRUE	0.914215	0.41233	143930	122880	148915	105480	16697.2	36217.7	21050.2	1.17131	0.0686706	0.384755
942	942	sp|Q04837|SSBP_HUMAN	Single-stranded DNA-binding protein, mitochondrial OS=Homo sapiens GN=SSBP1 PE=1 SV=1	TRUE	0.737788	0.50158	40062.8	34218.8	41781.2	33359.1	5527.1	12557	5844.03	1.17078	0.0684769	0.29966
508	508	tr|H9KV28|H9KV28_HUMAN	Protein diaphanous homolog 1 OS=Homo sapiens GN=DIAPH1 PE=2 SV=1	TRUE	0.27297	0.79839	306039	261506	215526	180211	210417	188607	44533.4	1.1703	0.0682958	0.0977849
1262	1262	tr|E7EQ69|E7EQ69_HUMAN	N-alpha-acetyltransferase 50 OS=Homo sapiens GN=NAA50 PE=2 SV=1	TRUE	2.26329	0.08637	180459	154279	173206	150239	18293	8170.63	26179.7	1.16969	0.0680708	1.06364
838	838	sp|Q06203|PUR1_HUMAN	Amidophosphoribosyltransferase OS=Homo sapiens GN=PPAT PE=1 SV=1	TRUE	1.39386	0.23581	308612	264011	302587	254889	13353	53790.3	44601.3	1.16894	0.0677912	0.627438
1256	1256	tr|F5H740|F5H740_HUMAN	Voltage-dependent anion-selective channel protein 3 OS=Homo sapiens GN=VDAC3 PE=2 SV=1	TRUE	0.686887	0.5299	106438	91176.1	106139	77482.3	4466.53	38223.1	15261.4	1.16738	0.0672139	0.275806
850	850	tr|J3QK89|J3QK89_HUMAN	Calcium homeostasis endoplasmic reticulum protein OS=Homo sapiens GN=CHERP PE=2 SV=1	TRUE	1.10962	0.32937	257990	220999	251130	243298	14387.4	55919.5	36991.1	1.16738	0.0672127	0.482316
1461	1461	sp|Q9Y4X5|ARI1_HUMAN	E3 ubiquitin-protein ligase ARIH1 OS=Homo sapiens GN=ARIH1 PE=1 SV=2	TRUE	1.08458	0.3391	54151.8	46465.9	55993.3	48252.9	3223.47	11843.5	7685.96	1.16541	0.066479	0.469672
1124	1124	sp|Q7KZ85|SPT6H_HUMAN	Transcription elongation factor SPT6 OS=Homo sapiens GN=SUPT6H PE=1 SV=2	TRUE	1.09023	0.33689	32520.1	27922	36130.9	27463	6297.87	3701.55	4598.16	1.16468	0.0662061	0.472512
84	84	sp|P12268|IMDH2_HUMAN	Inosine-5'-monophosphate dehydrogenase 2 OS=Homo sapiens GN=IMPDH2 PE=1 SV=2	TRUE	2.01599	0.11402	3.92363e+06	3.37045e+06	3.8775e+06	3.27953e+06	87954	467060	553182	1.16413	0.0660005	0.943019
1040	1040	sp|A0AVT1|UBA6_HUMAN	Ubiquitin-like modifier-activating enzyme 6 OS=Homo sapiens GN=UBA6 PE=1 SV=1	TRUE	1.51593	0.20412	199123	171158	202211	170320	5973.91	31388.7	27965.2	1.16339	0.0657248	0.690114
186	186	sp|P14923|PLAK_HUMAN	Junction plakoglobin OS=Homo sapiens GN=JUP PE=1 SV=3	TRUE	3.39715	0.02735	678933	583950	675004	600421	31903.7	36432.8	94982.3	1.16265	0.0654508	1.56304
239	239	sp|Q9BQG0-2|MBB1A_HUMAN	Isoform 2 of Myb-binding protein 1A OS=Homo sapiens GN=MYBBP1A	TRUE	0.315681	0.76803	1.22027e+06	1.04978e+06	1.20076e+06	701667	573165	739222	170484	1.1624	0.0653553	0.114622
1446	1446	sp|Q9Y2P8|RCL1_HUMAN	RNA 3'-terminal phosphate cyclase-like protein OS=Homo sapiens GN=RCL1 PE=1 SV=3	TRUE	3.70208	0.0208	45657.8	39307.3	46817.3	39578.6	2523.01	1569.03	6350.42	1.16156	0.0650409	1.68194
433	433	sp|O15355|PPM1G_HUMAN	Protein phosphatase 1G OS=Homo sapiens GN=PPM1G PE=1 SV=1	TRUE	2.40074	0.0743	298289	257153	298875	259309	14893.2	25670.8	41136	1.15997	0.0644458	1.12901
907	907	tr|B4E3S0|B4E3S0_HUMAN	Coronin OS=Homo sapiens GN=CORO1C PE=2 SV=1	TRUE	1.54775	0.1966	306905	264842	301862	264962	11532.5	45637.4	42063.3	1.15882	0.0640176	0.706416
671	671	sp|O14745|NHRF1_HUMAN	Na(+)/H(+) exchange regulatory cofactor NHE-RF1 OS=Homo sapiens GN=SLC9A3R1 PE=1 SV=4	TRUE	2.10124	0.10351	482112	416104	500121	410879	33269.5	43054.2	66008.5	1.15863	0.0639465	0.985018
1267	1267	tr|A6NKB8|A6NKB8_HUMAN	Aminopeptidase B OS=Homo sapiens GN=RNPEP PE=2 SV=1	TRUE	1.32009	0.25728	137605	118897	146198	117009	24028	5017.17	18708.1	1.15735	0.0634634	0.589594
951	951	sp|O75937|DNJC8_HUMAN	DnaJ homolog subfamily C member 8 OS=Homo sapiens GN=DNAJC8 PE=1 SV=2	TRUE	2.80682	0.04847	69631	60169.2	72437.1	60235	5464.6	2056.53	9461.84	1.15725	0.0634287	1.31453
373	373	tr|E9PEB5|E9PEB5_HUMAN	Far upstream element-binding protein 1 OS=Homo sapiens GN=FUBP1 PE=2 SV=1	TRUE	2.76347	0.05067	988698	855815	998760	882645	47985.9	68073.6	132883	1.15527	0.0626838	1.29525
457	457	sp|P00441|SODC_HUMAN	Superoxide dismutase [Cu-Zn] OS=Homo sapiens GN=SOD1 PE=1 SV=2	TRUE	2.6789	0.05529	6.65471e+06	5.76713e+06	6.46468e+06	5.62993e+06	457810	346030	887584	1.1539	0.0621696	1.25735
749	749	sp|Q9UBB4|ATX10_HUMAN	Ataxin-10 OS=Homo sapiens GN=ATXN10 PE=1 SV=1	TRUE	2.06855	0.10741	190187	164999	188015	155130	9975.05	18582.5	25188	1.15266	0.0616995	0.968955
250	250	sp|P30086|PEBP1_HUMAN	Phosphatidylethanolamine-binding protein 1 OS=Homo sapiens GN=PEBP1 PE=1 SV=3	TRUE	2.23828	0.08879	2.89615e+06	2.51373e+06	2.95709e+06	2.38291e+06	157701	250414	382427	1.15214	0.0615036	1.05164
974	974	tr|F8W6L6|F8W6L6_HUMAN	Myosin-10 OS=Homo sapiens GN=MYH10 PE=2 SV=1	TRUE	0.408314	0.70396	51444	44690.2	44390.9	29865.9	12563.5	25748	6753.87	1.15113	0.0611231	0.152452
849	849	tr|Q5VWC4|Q5VWC4_HUMAN	26S proteasome non-ATPase regulatory subunit 4 OS=Homo sapiens GN=PSMD4 PE=2 SV=1	TRUE	0.333494	0.75551	44448	38630.4	41466.1	54098.5	11199.3	28062.3	5817.58	1.1506	0.0609229	0.12176
247	247	tr|Q5TCU3|Q5TCU3_HUMAN	Tropomyosin beta chain OS=Homo sapiens GN=TPM2 PE=2 SV=1	TRUE	1.66909	0.17042	650087	565150	648379	523450	13955.9	87029.3	84937.1	1.15029	0.0608078	0.768479
818	818	tr|C9JA08|C9JA08_HUMAN	60S ribosomal export protein NMD3 OS=Homo sapiens GN=NMD3 PE=2 SV=1	TRUE	1.01161	0.36894	127731	111135	143517	112071	27487.7	7201.39	16596.1	1.14933	0.060446	0.433044
1285	1285	sp|Q5JTJ3|COA6_HUMAN	Cytochrome c oxidase assembly factor 6 homolog OS=Homo sapiens GN=COA6 PE=1 SV=1	TRUE	0.419241	0.69658	51763.6	45050.3	60826	53177.9	23700.6	14405.6	6713.26	1.14902	0.0603264	0.157029
827	827	tr|F8W727|F8W727_HUMAN	60S ribosomal protein L32 OS=Homo sapiens GN=RPL32 PE=2 SV=1	TRUE	1.39729	0.23485	1.32576e+06	1.15474e+06	1.32765e+06	1.07587e+06	8327.47	211833	171023	1.1481	0.0599816	0.629209
1158	1158	tr|E9PGM4|E9PGM4_HUMAN	1,4-alpha-glucan-branching enzyme OS=Homo sapiens GN=GBE1 PE=2 SV=1	TRUE	1.90629	0.1293	86462.4	75459.9	85905.6	75501.3	5565.77	8304.19	11002.5	1.14581	0.0591111	0.888401
1015	1015	sp|Q8WX93|PALLD_HUMAN	Palladin OS=Homo sapiens GN=PALLD PE=1 SV=3	TRUE	1.02515	0.36324	62621.9	54687.2	65759.8	56488.8	11046	7596.79	7934.72	1.14509	0.0588407	0.439806
309	309	tr|J9JID7|J9JID7_HUMAN	Lamin B2, isoform CRA_a OS=Homo sapiens GN=LMNB2 PE=2 SV=1	TRUE	0.644093	0.55459	519595	453920	518851	401520	22783.2	175134	65675.5	1.14469	0.0586861	0.256028
1384	1384	sp|O60869|EDF1_HUMAN	Endothelial differentiation-related factor 1 OS=Homo sapiens GN=EDF1 PE=1 SV=1	TRUE	2.76567	0.05055	315871	276266	320061	278317	14871	19850.8	39604.9	1.14336	0.0581822	1.29628
371	371	sp|P62906|RL10A_HUMAN	60S ribosomal protein L10a OS=Homo sapiens GN=RPL10A PE=1 SV=2	TRUE	1.30479	0.26197	5.63865e+06	4.93218e+06	5.71918e+06	4.58416e+06	146665	926268	706470	1.14324	0.0581362	0.581748
599	599	sp|P62851|RS25_HUMAN	40S ribosomal protein S25 OS=Homo sapiens GN=RPS25 PE=1 SV=1	TRUE	1.67356	0.16953	2.07957e+06	1.82153e+06	2.08957e+06	1.71466e+06	28101.4	265570	258035	1.14166	0.0575361	0.770753
1089	1089	tr|Q5VTU3|Q5VTU3_HUMAN	Dynein light chain Tctex-type 1 OS=Homo sapiens GN=DYNLT1 PE=2 SV=1	TRUE	1.57706	0.18991	35913.8	31464.1	36684.9	30919.8	2470.16	4216.72	4449.68	1.14142	0.0574457	0.721452
1077	1077	tr|Q5QPR4|Q5QPR4_HUMAN	Cyclin-dependent kinase 11A OS=Homo sapiens GN=CDK11A PE=2 SV=1	TRUE	2.06179	0.10823	95466.5	83673.3	95963.9	84006.9	6004.57	7880.12	11793.2	1.14094	0.0572642	0.965652
1338	1338	tr|E7ETU3|E7ETU3_HUMAN	Cell division control protein 42 homolog OS=Homo sapiens GN=CDC42 PE=2 SV=1	TRUE	0.431862	0.6881	49831.8	43714.1	44016.8	53524.6	10944.5	21959.8	6117.7	1.13995	0.056885	0.162348
564	564	sp|P20042|IF2B_HUMAN	Eukaryotic translation initiation factor 2 subunit 2 OS=Homo sapiens GN=EIF2S2 PE=1 SV=2	TRUE	3.25898	0.03111	443859	389538	452488	398968	23187.9	17198.5	54320.7	1.13945	0.0566949	1.5071
902	902	tr|F5H5A9|F5H5A9_HUMAN	Suppressor of G2 allele of SKP1 homolog OS=Homo sapiens GN=SUGT1 PE=2 SV=1	TRUE	3.08228	0.03685	1.10628e+06	972028	1.10449e+06	993993	38795.7	64704.3	134256	1.13812	0.056188	1.43356
388	388	sp|P07384|CAN1_HUMAN	Calpain-1 catalytic subunit OS=Homo sapiens GN=CAPN1 PE=1 SV=1	TRUE	1.27508	0.27131	2.89048e+06	2.54164e+06	2.86202e+06	2.53362e+06	99026.5	463394	348838	1.13725	0.0558555	0.566534
502	502	tr|B4DIH5|B4DIH5_HUMAN	COP9 signalosome complex subunit 2 OS=Homo sapiens GN=COPS2 PE=2 SV=1	TRUE	1.41985	0.22867	297625	261760	288808	259603	24108.5	36510.2	35865.4	1.13702	0.0557668	0.640791
1396	1396	tr|H0YGL6|H0YGL6_HUMAN	Ras-related protein Rab-6A (Fragment) OS=Homo sapiens GN=RAB6A PE=3 SV=1	TRUE	0.24543	0.8182	204549	179968	168518	105901	94052.5	145766	24581.3	1.13659	0.0556027	0.0871405
11	11	sp|Q02952|AKA12_HUMAN	A-kinase anchor protein 12 OS=Homo sapiens GN=AKAP12 PE=1 SV=4	TRUE	3.16743	0.03394	2.97228e+06	2.61589e+06	3.00828e+06	2.52422e+06	64596	183871	356394	1.13624	0.0554709	1.46929
712	712	sp|P25788|PSA3_HUMAN	Proteasome subunit alpha type-3 OS=Homo sapiens GN=PSMA3 PE=1 SV=2	TRUE	1.45928	0.21825	1.84486e+06	1.62411e+06	1.84764e+06	1.60654e+06	17671.2	261415	220749	1.13592	0.0553478	0.661046
1251	1251	tr|H3BT22|H3BT22_HUMAN	Origin recognition complex subunit 6 OS=Homo sapiens GN=ORC6 PE=2 SV=1	TRUE	0.775565	0.48131	6316.3	5563.19	6677.5	5735.87	1244.08	1131.83	753.106	1.13537	0.0551386	0.317575
533	533	sp|O75607|NPM3_HUMAN	Nucleoplasmin-3 OS=Homo sapiens GN=NPM3 PE=1 SV=3	TRUE	1.95408	0.12238	1.0288e+06	906218	1.04395e+06	903126	65500.5	86694.8	122585	1.13527	0.0550997	0.91229
161	161	tr|E7EVA0|E7EVA0_HUMAN	Microtubule-associated protein OS=Homo sapiens GN=MAP4 PE=2 SV=1	TRUE	2.66843	0.0559	2.03486e+06	1.79306e+06	2.04549e+06	1.76062e+06	45693.5	150150	241798	1.13485	0.0549392	1.25259
64	64	sp|P07814|SYEP_HUMAN	Bifunctional glutamate/proline--tRNA ligase OS=Homo sapiens GN=EPRS PE=1 SV=5	TRUE	0.846028	0.44518	1.70317e+06	1.50422e+06	1.65019e+06	1.45977e+06	379776	147179	198946	1.13226	0.0539456	0.351464
577	577	sp|Q15459|SF3A1_HUMAN	Splicing factor 3A subunit 1 OS=Homo sapiens GN=SF3A1 PE=1 SV=1	TRUE	2.67758	0.05537	548805	484707	551839	467313	11075.9	39956.5	64098.1	1.13224	0.0539388	1.25673
413	413	sp|O00267|SPT5H_HUMAN	Transcription elongation factor SPT5 OS=Homo sapiens GN=SUPT5H PE=1 SV=1	TRUE	1.22836	0.28664	173229	153054	167934	146575	18491.5	21617.7	20174.8	1.13181	0.0537753	0.542663
957	957	sp|O00425|IF2B3_HUMAN	Insulin-like growth factor 2 mRNA-binding protein 3 OS=Homo sapiens GN=IGF2BP3 PE=1 SV=2	TRUE	0.562638	0.60372	73343	64835.9	70274	66150.9	25869	4079.55	8507.11	1.13121	0.0535432	0.219164
1376	1376	sp|P41227|NAA10_HUMAN	N-alpha-acetyltransferase 10 OS=Homo sapiens GN=NAA10 PE=1 SV=1	TRUE	2.73049	0.05242	72176.9	63814.5	74319.4	62576.3	3922.76	3570.79	8362.41	1.13104	0.0534789	1.2805
1522	1522	tr|F5H157|F5H157_HUMAN	Ras-related protein Rab-35 (Fragment) OS=Homo sapiens GN=RAB35 PE=2 SV=1	TRUE	0.131832	0.90148	2947.4	2606.34	2657.46	610.029	2416.62	3773.45	341.06	1.13086	0.053408	0.0450439
944	944	sp|P62834|RAP1A_HUMAN	Ras-related protein Rap-1A OS=Homo sapiens GN=RAP1A PE=1 SV=1	TRUE	2.05615	0.10893	181425	160502	181587	155568	708.095	17611.3	20923.6	1.13036	0.0532182	0.962852
611	611	sp|Q6NZI2|PTRF_HUMAN	Polymerase I and transcript release factor OS=Homo sapiens GN=PTRF PE=1 SV=1	TRUE	1.31187	0.25979	765583	677408	768985	617994	29199.2	112696	88175.5	1.13017	0.0531423	0.585378
[truncated: 1,219 more rows]

## Sheet: Sheet3
Group	p-value	Fold Change	Log (Fold Change)	"-log p value"
[truncated: 12 more rows]
